# Supplementary material for: Rapid genomic changes in Drosophila melanogaster adapting to desiccation stress in an experimental evolution system
Source: BMC Genomics. 2016 Mar 15;17:233. doi: 10.1186/s12864-016-2556-y (PMC4791783; doi:10.1186/s12864-016-2556-y)
Supplement: Additional file 1: — Table listing the genotype fixed in both control group and desiccation group. (XLSX 2892 kb) [file 12864_2016_2556_MOESM1_ESM.xlsx]

## Sheet: fixed genotypes
	Table: genotype fixed between desciccation and control groups
	#CHR	POS	GENE	REGION	CODON	REF	ALT	AK2-4			AK2-8	AK2-8	AK2-8	AK2-7	AK2-7	AK2-7	AK2-1	AK2-1	AK2-1	AK2-2	AK2-2	AK2-2	AK2-3	AK2-3	AK2-3	Control Group	Control	Control	Desiccation Group	Desiccation	Desiccation
								# REF	# ALT	% REF	# REF	# ALT	% REF	# REF	# ALT	% REF	# REF	# ALT	% REF	# REF	# ALT	% REF	# REF	# ALT	% REF	# REF	# ALT	% REF	# REF	# ALT	% REF
	chr2L	627667	CG2839	CDS	synonymous;CGA->AGA;Arg	C	A	28	0	100	42	0	100	38	0	100	0	8	0	0	13	0	0	12	0	108	0	100	0	33	0
	chr2L	627668	CG2839	CDS	non-synonymous;CGA->CAA;Arg->Gln	G	A	27	0	100	42	0	100	37	0	100	0	8	0	0	14	0	0	12	0	106	0	100	0	34	0
	chr2L	936634	CG4341	intron	-	G	A	27	0	100	20	0	100	24	0	100	0	17	0	0	22	0	0	25	0	71	0	100	0	64	0
	chr2L	1092797	CG4629	intron	-	A	G	0	26	0	0	8	0	0	19	0	19	0	100	15	0	100	25	0	100	0	53	0	59	0	100
	chr2L	1132527	Iris	CDS	non-synonymous;AAT->AGT;Asn->Ser	T	C	42	0	100	40	0	100	44	0	100	0	23	0	0	33	0	0	29	0	126	0	100	0	85	0
	chr2L	1132583	Iris	CDS	synonymous;CAA->CAG;Gln	T	C	47	0	100	47	0	100	43	0	100	0	32	0	0	42	0	0	32	0	137	0	100	0	106	0
	chr2L	1132685	Iris	CDS	synonymous;TAC->TAT;Tyr	G	A	0	46	0	0	47	0	0	37	0	29	0	100	40	0	100	34	0	100	0	130	0	103	0	100
	chr2L	1132779	Iris	CDS	non-synonymous;CAG->CGG;Gln->Arg	T	C	0	42	0	0	45	0	0	39	0	36	0	100	42	0	100	27	0	100	0	126	0	105	0	100
	chr2L	1132790	Iris	CDS	synonymous;CCA->CCT;Pro	T	A	0	39	0	0	41	0	0	40	0	33	0	100	40	0	100	26	0	100	0	120	0	99	0	100
	chr2L	1132793	Iris	CDS	non-synonymous;GAA->GAC;Glu->Asp	T	G	0	44	0	0	40	0	0	46	0	33	0	100	43	0	100	25	0	100	0	130	0	101	0	100
	chr2L	1132818	Iris	CDS	non-synonymous;GCA->GGA;Ala->Gly	G	C	0	56	0	0	34	0	0	47	0	36	0	100	38	0	100	31	0	100	0	137	0	105	0	100
	chr2L	1132834	Iris	CDS	non-synonymous;AGA->GGA;Arg->Gly	T	C	0	54	0	0	38	0	0	48	0	37	0	100	42	0	100	29	0	100	0	140	0	108	0	100
	chr2L	1137546	CG4577	intron	-	C	T	30	0	100	50	0	100	52	0	100	0	32	0	0	30	0	0	34	0	132	0	100	0	96	0
	chr2L	1137551	CG4577	intron	-	C	T	36	0	100	47	0	100	53	0	100	0	31	0	0	33	0	0	31	0	136	0	100	0	95	0
	chr2L	1137664	CG4577	intron	-	G	A	0	41	0	0	30	0	0	56	0	34	0	100	40	0	100	37	0	100	0	127	0	111	0	100
	chr2L	1137675	CG4577	intron	-	A	G	0	40	0	0	32	0	0	55	0	33	0	100	41	0	100	39	0	100	0	127	0	113	0	100
	chr2L	1137682	CG4577	intron	-	C	T	0	41	0	0	34	0	0	53	0	32	0	100	40	0	100	36	0	100	0	128	0	108	0	100
	chr2L	1137742	CG4577	intron	-	C	A	0	47	0	0	33	0	0	46	0	35	0	100	24	0	100	26	0	100	0	126	0	85	0	100
	chr2L	1137766	CG4577	intron	-	C	A	0	47	0	0	37	0	0	46	0	44	0	100	21	0	100	27	0	100	0	130	0	92	0	100
	chr2L	1137820	CG4577	intron	-	G	C	0	28	0	0	40	0	0	39	0	46	0	100	22	0	100	22	0	100	0	107	0	90	0	100
	chr2L	1139246	CG4577	CDS	non-synonymous;GTG->CTG;Val->Leu	G	C	42	0	100	42	0	100	34	0	100	0	32	0	0	35	0	0	36	0	118	0	100	0	103	0
	chr2L	1139286	CG4577	CDS	non-synonymous;GGC->GCC;Gly->Ala	G	C	48	0	100	38	0	100	26	0	100	0	26	0	0	39	0	0	37	0	112	0	100	0	102	0
	chr2L	1140158	CG4577	3-UTR	-	A	C	56	0	100	53	0	100	42	0	100	0	23	0	0	35	0	0	36	0	151	0	100	0	94	0
	chr2L	1142348	-	intergenic	-	A	C	0	18	0	0	39	0	0	19	0	23	0	100	30	0	100	29	0	100	0	76	0	82	0	100
	chr2L	1143612	MFS3	intron	-	C	T	31	0	100	30	0	100	29	0	100	0	26	0	0	23	0	0	27	0	90	0	100	0	76	0
	chr2L	1144933	MFS3	intron	-	T	G	36	0	100	32	0	100	36	0	100	0	27	0	0	25	0	0	27	0	104	0	100	0	79	0
	chr2L	1147079	MFS3	3-UTR	-	A	T	49	0	100	32	0	100	50	0	100	0	40	0	0	36	0	1	29	3.33333	131	0	100	1	105	0.943396
	chr2L	1147090	MFS3	3-UTR	-	C	T	52	0	100	37	0	100	47	0	100	0	35	0	0	35	0	0	30	0	136	0	100	0	100	0
	chr2L	1147098	MFS3	3-UTR	-	T	C	55	0	100	37	0	100	46	0	100	0	38	0	0	34	0	0	30	0	138	0	100	0	102	0
	chr2L	1147149	MFS3	3-UTR	-	A	G	48	0	100	32	0	100	46	0	100	0	39	0	0	25	0	0	33	0	126	0	100	0	97	0
	chr2L	1149251	CG4749	CDS	non-synonymous;GCG->ACG;Ala->Thr	G	A	0	37	0	0	45	0	0	46	0	32	0	100	37	0	100	28	0	100	0	128	0	97	0	100
	chr2L	1149343	CG4749	CDS	synonymous;CCC->CCA;Pro	C	A	0	43	0	0	44	0	0	41	0	44	0	100	29	0	100	28	0	100	0	128	0	101	0	100
	chr2L	1149358	CG4749	CDS	synonymous;AAA->AAG;Lys	A	G	0	42	0	0	44	0	0	43	0	40	0	100	25	0	100	34	0	100	0	129	0	99	0	100
	chr2L	1153336	capt	intron	-	G	A	0	43	0	0	40	0	0	35	0	27	0	100	30	0	100	27	0	100	0	118	0	84	0	100
	chr2L	1153734	capt	intron	-	G	A	0	35	0	0	44	0	0	40	0	29	0	100	34	0	100	26	0	100	0	119	0	89	0	100
	chr2L	1153740	capt	intron	-	A	G	0	36	0	0	43	0	0	40	0	26	0	100	34	0	100	22	0	100	0	119	0	82	0	100
	chr2L	1153774	capt	intron	-	C	T	0	29	0	0	32	0	0	31	0	27	0	100	30	0	100	21	0	100	0	92	0	78	0	100
	chr2L	1153827	capt	intron	-	A	G	0	28	0	0	31	0	0	38	0	25	0	100	39	0	100	24	0	100	0	97	0	88	0	100
	chr2L	1153834	capt	intron	-	G	C	0	29	0	0	31	0	0	44	0	24	0	100	42	0	100	31	0	100	0	104	0	97	0	100
	chr2L	1154192	capt	intron	-	A	C	0	29	0	0	22	0	0	19	0	45	0	100	40	0	100	42	0	100	0	70	0	127	0	100
	chr2L	1154507	capt	intron	-	G	A	36	0	100	36	0	100	50	0	100	0	42	0	0	30	0	0	42	0	122	0	100	0	114	0
	chr2L	1154854	capt	CDS	synonymous;CCT->CCG;Pro	A	C	26	0	100	21	0	100	18	0	100	0	17	0	0	21	0	0	20	0	65	0	100	0	58	0
	chr2L	1155526	capt	intron	-	T	C	52	0	100	41	0	100	42	0	100	0	25	0	0	41	0	0	37	0	135	0	100	0	103	0
	chr2L	1156409	capt	intron	-	T	A	0	63	0	0	32	0	0	52	0	25	0	100	37	0	100	32	0	100	0	147	0	94	0	100
	chr2L	1173011	CG4887	5-UTR	-	T	C	35	0	100	20	0	100	29	0	100	0	29	0	0	26	0	0	35	0	84	0	100	0	90	0
	chr2L	1173183	CG4887	5-UTR	-	T	A	57	0	100	39	0	100	48	0	100	0	29	0	0	32	0	0	31	0	144	0	100	0	92	0
	chr2L	1175109	CG4887	CDS	synonymous;GAC->GAT;Asp	C	T	44	0	100	49	0	100	55	0	100	0	31	0	0	45	0	0	32	0	148	0	100	0	108	0
	chr2L	1175303	CG4887	CDS	synonymous;AAC->AAT;Asn	C	T	0	32	0	0	47	0	0	40	0	32	0	100	35	0	100	40	0	100	0	119	0	107	0	100
	chr2L	1175351	CG4887	CDS	synonymous;CTT->CTC;Leu	T	C	0	46	0	0	45	0	0	45	0	29	0	100	30	0	100	43	0	100	0	136	0	102	0	100
	chr2L	1176207	CG4887	CDS	synonymous;AAC->AAT;Asn	C	T	54	0	100	38	0	100	38	0	100	0	31	0	0	44	0	0	23	0	130	0	100	0	98	0
	chr2L	1176341	CG4887	CDS	non-synonymous;GCG->GTG;Ala->Val	C	T	0	52	0	1	29	3.33333	0	52	0	34	0	100	36	0	100	31	0	100	1	133	0.746269	101	0	100
	chr2L	1185817	CG5001	5-UTR	-	T	C	24	0	100	28	0	100	25	0	100	0	32	0	0	45	0	0	28	0	77	0	100	0	105	0
	chr2L	1191160	CG5001	intron	-	T	G	0	14	0	0	15	0	0	21	0	10	0	100	21	0	100	25	0	100	0	50	0	56	0	100
	chr2L	1198731	CG5139	CDS	synonymous;CGG->CGA;Arg	C	T	42	0	100	29	0	100	53	0	100	0	37	0	0	30	0	0	41	0	124	0	100	0	108	0
	chr2L	1199251	CG5139	5-UTR	-	G	A	0	39	0	0	39	0	0	38	0	27	0	100	32	0	100	41	0	100	0	116	0	100	0	100
	chr2L	1199289	-	intergenic	-	A	T	0	37	0	0	28	0	0	36	0	32	0	100	34	0	100	48	0	100	0	101	0	114	0	100
	chr2L	1199372	-	intergenic	-	C	T	0	44	0	0	38	0	1	31	3.125	30	0	100	44	0	100	32	0	100	1	113	0.877193	106	0	100
	chr2L	1199432	CG43348	5-UTR	-	G	T	0	36	0	0	41	0	0	24	0	34	0	100	38	0	100	33	0	100	0	101	0	105	0	100
	chr2L	1199438	CG43348	5-UTR	-	C	T	0	36	0	0	39	0	0	27	0	33	0	100	39	0	100	38	0	100	0	102	0	110	0	100
	chr2L	1199449	CG43348	5-UTR	-	C	T	0	33	0	0	40	0	0	27	0	31	0	100	34	0	100	38	0	100	0	100	0	103	0	100
	chr2L	1199521	CG43348	CDS	non-synonymous;CAA->CAT;Gln->His	A	T	0	28	0	0	47	0	0	37	0	28	0	100	36	0	100	33	0	100	0	112	0	97	0	100
	chr2L	1233049	-	intergenic	-	C	T	44	0	100	35	0	100	36	0	100	0	38	0	0	32	0	0	27	0	115	0	100	0	97	0
	chr2L	1233051	-	intergenic	-	C	G	44	0	100	34	0	100	36	0	100	0	38	0	0	32	0	0	28	0	114	0	100	0	98	0
	chr2L	1238779	-	intergenic	-	G	T	0	42	0	0	41	0	0	38	0	38	0	100	37	0	100	31	0	100	0	121	0	106	0	100
	chr2L	1238780	-	intergenic	-	C	T	0	42	0	0	41	0	0	38	0	36	0	100	37	0	100	31	0	100	0	121	0	104	0	100
	chr2L	1238803	-	intergenic	-	G	A	0	47	0	0	44	0	0	35	0	30	0	100	36	0	100	29	0	100	0	126	0	95	0	100
	chr2L	1239892	-	intergenic	-	A	T	29	0	100	47	0	100	36	0	100	0	28	0	0	35	0	0	46	0	112	0	100	0	109	0
	chr2L	1240429	CG5397	CDS	non-synonymous;CAG->CGG;Gln->Arg	A	G	43	0	100	34	0	100	31	0	100	0	26	0	0	37	0	0	27	0	108	0	100	0	90	0
	chr2L	1240643	CG5397	CDS	synonymous;GAT->GAC;Asp	T	C	33	0	100	49	0	100	33	0	100	0	26	0	0	29	0	0	30	0	115	0	100	0	85	0
	chr2L	1240823	CG5397	CDS	synonymous;GGC->GGT;Gly	C	T	41	0	100	36	0	100	48	0	100	0	22	0	0	38	0	0	42	0	125	0	100	0	102	0
	chr2L	1249498	-	intergenic	-	T	A	49	0	100	24	0	100	44	0	100	0	25	0	0	27	0	0	38	0	117	0	100	0	90	0
	chr2L	1252050	-	intergenic	-	T	A	42	0	100	28	0	100	32	0	100	0	41	0	0	28	0	0	30	0	102	0	100	0	99	0
	chr2L	1252221	-	intergenic	-	G	A	0	39	0	0	51	0	0	46	0	33	0	100	29	0	100	25	0	100	0	136	0	87	0	100
	chr2L	1276673	robo3	intron	-	G	A	0	41	0	0	43	0	0	47	0	32	0	100	28	0	100	37	0	100	0	131	0	97	0	100
	chr2L	1276741	robo3	intron	-	A	T	0	36	0	0	39	0	0	37	0	22	0	100	39	0	100	33	0	100	0	112	0	94	0	100
	chr2L	1276746	robo3	intron	-	T	C	0	30	0	0	37	0	0	36	0	21	0	100	37	0	100	34	0	100	0	103	0	92	0	100
	chr2L	1276893	robo3	intron	-	C	G	0	21	0	0	32	0	0	20	0	36	0	100	31	0	100	31	0	100	0	73	0	98	0	100
	chr2L	1276896	robo3	intron	-	A	G	0	21	0	0	34	0	0	21	0	35	0	100	32	0	100	31	0	100	0	76	0	98	0	100
	chr2L	1276901	robo3	intron	-	A	G	0	21	0	0	35	0	0	25	0	32	0	100	31	0	100	30	0	100	0	81	0	93	0	100
	chr2L	1277722	robo3	intron	-	C	T	26	0	100	19	0	100	39	0	100	0	5	0	0	8	0	0	15	0	84	0	100	0	28	0
	chr2L	1277728	robo3	intron	-	C	T	25	0	100	19	0	100	41	0	100	0	10	0	0	14	0	0	23	0	85	0	100	0	47	0
	chr2L	1277753	robo3	intron	-	A	G	28	0	100	25	0	100	35	0	100	0	15	0	0	22	0	0	25	0	88	0	100	0	62	0
	chr2L	1277759	robo3	intron	-	C	A	25	0	100	25	0	100	35	0	100	0	15	0	0	24	0	0	24	0	85	0	100	0	63	0
	chr2L	1277769	robo3	intron	-	T	G	21	0	100	28	0	100	35	0	100	0	15	0	0	22	0	0	24	0	84	0	100	0	61	0
	chr2L	1277773	robo3	intron	-	C	T	20	0	100	29	0	100	36	0	100	0	15	0	0	23	0	0	27	0	85	0	100	0	65	0
	chr2L	1277776	robo3	intron	-	T	C	20	0	100	30	0	100	34	0	100	0	15	0	0	22	0	0	26	0	84	0	100	0	63	0
	chr2L	1277851	robo3	intron	-	A	G	25	0	100	38	0	100	38	0	100	0	11	0	0	33	0	0	25	0	101	0	100	0	69	0
	chr2L	1278063	robo3	intron	-	A	G	0	28	0	0	39	0	0	31	0	25	0	100	36	0	100	33	0	100	0	98	0	94	0	100
	chr2L	1278070	robo3	intron	-	G	A	0	26	0	0	41	0	0	33	0	25	0	100	36	0	100	34	0	100	0	100	0	95	0	100
	chr2L	1312836	-	intergenic	-	G	A	0	42	0	0	31	0	0	23	0	22	0	100	35	0	100	27	0	100	0	96	0	84	0	100
	chr2L	1312893	-	intergenic	-	G	T	0	37	0	0	33	0	0	28	0	31	0	100	35	0	100	20	0	100	0	98	0	86	0	100
	chr2L	1312918	-	intergenic	-	T	G	0	37	0	0	40	0	0	34	0	36	0	100	33	0	100	20	0	100	0	111	0	89	0	100
	chr2L	1313089	-	intergenic	-	T	A	0	25	0	0	19	0	0	16	0	37	0	100	22	0	100	27	0	100	0	60	0	86	0	100
	chr2L	1313267	-	intergenic	-	A	C	0	38	0	0	36	0	0	32	0	37	0	100	32	0	100	30	0	100	0	106	0	99	0	100
	chr2L	1313365	-	intergenic	-	C	A	0	37	0	0	37	0	0	25	0	33	0	100	31	0	100	37	0	100	0	99	0	101	0	100
	chr2L	1313539	-	intergenic	-	A	G	0	36	0	0	30	0	0	32	0	36	0	100	27	0	100	38	0	100	0	98	0	101	0	100
	chr2L	1315500	-	intergenic	-	C	A	25	0	100	43	0	100	29	0	100	0	11	0	0	15	0	0	9	0	97	0	100	0	35	0
	chr2L	1321535	-	intergenic	-	T	G	1	39	2.5	0	26	0	0	34	0	35	0	100	34	0	100	25	0	100	1	99	1	94	0	100
	chr2L	1324831	-	intergenic	-	A	C	39	0	100	38	0	100	35	0	100	0	40	0	0	36	0	0	34	0	112	0	100	0	110	0
	chr2L	1327539	-	intergenic	-	G	A	24	0	100	35	0	100	21	0	100	0	27	0	0	37	0	0	26	0	80	0	100	0	90	0
	chr2L	1327544	-	intergenic	-	C	G	24	0	100	35	0	100	21	0	100	0	27	0	0	39	0	0	23	0	80	0	100	0	89	0
	chr2L	1334101	-	intergenic	-	G	C	0	34	0	0	36	0	1	33	2.94118	35	0	100	25	0	100	34	0	100	1	103	0.961538	94	0	100
	chr2L	1334106	-	intergenic	-	T	G	0	33	0	0	36	0	1	34	2.85714	36	0	100	26	0	100	34	0	100	1	103	0.961538	96	0	100
	chr2L	1334108	-	intergenic	-	T	A	0	35	0	0	36	0	0	33	0	36	0	100	26	0	100	35	0	100	0	104	0	97	0	100
	chr2L	1334114	-	intergenic	-	C	G	0	35	0	0	38	0	0	36	0	33	0	100	26	0	100	35	0	100	0	109	0	94	0	100
	chr2L	1334155	CG5440	5-UTR	-	A	G	0	43	0	0	30	0	0	33	0	38	0	100	31	0	100	34	0	100	0	106	0	103	0	100
	chr2L	1334255	CG5440	5-UTR	-	A	T	0	31	0	0	35	0	0	38	0	38	0	100	26	0	100	40	0	100	0	104	0	104	0	100
	chr2L	1397547	lea	intron	-	T	A	0	46	0	0	42	0	0	45	0	26	0	100	51	0	100	34	0	100	0	133	0	111	0	100
	chr2L	1397638	lea	intron	-	T	C	0	50	0	0	35	0	0	38	0	29	0	100	36	0	100	32	0	100	0	123	0	97	0	100
	chr2L	1424849	-	intergenic	-	C	G	40	0	100	38	0	100	40	0	100	0	28	0	0	41	0	0	30	0	118	0	100	0	99	0
	chr2L	1446020	-	intergenic	-	G	C	29	0	100	30	0	100	34	0	100	0	30	0	0	45	0	0	30	0	93	0	100	0	105	0
	chr2L	1446033	-	intergenic	-	A	G	31	0	100	27	0	100	32	0	100	0	35	0	0	44	0	0	31	0	90	0	100	0	110	0
	chr2L	1446573	-	intergenic	-	G	A	0	44	0	0	56	0	0	39	0	27	0	100	36	0	100	38	0	100	0	139	0	101	0	100
	chr2L	1446578	-	intergenic	-	A	G	0	41	0	0	54	0	0	41	0	30	0	100	36	0	100	41	0	100	0	136	0	107	0	100
	chr2L	1454194	-	intergenic	-	C	A	0	44	0	1	38	2.5641	0	33	0	38	0	100	38	0	100	24	0	100	1	115	0.862069	100	0	100
	chr2L	1454523	-	intergenic	-	G	T	0	47	0	0	42	0	0	28	0	43	0	100	40	0	100	47	0	100	0	117	0	130	0	100
	chr2L	1454568	-	intergenic	-	G	C	0	40	0	0	39	0	0	27	0	35	0	100	41	0	100	45	0	100	0	106	0	121	0	100
	chr2L	1456525	-	intergenic	-	G	A	33	0	100	33	0	100	39	0	100	0	31	0	0	36	0	0	20	0	105	0	100	0	87	0
	chr2L	1456544	-	intergenic	-	C	T	37	0	100	29	0	100	29	0	100	0	30	0	0	34	0	0	21	0	95	0	100	0	85	0
	chr2L	1456553	-	intergenic	-	T	C	38	0	100	33	0	100	28	0	100	0	30	0	0	36	0	0	23	0	99	0	100	0	89	0
	chr2L	1462059	-	intergenic	-	C	T	0	37	0	0	31	0	0	32	0	37	0	100	33	0	100	44	0	100	0	100	0	114	0	100
	chr2L	1462387	-	intergenic	-	T	C	0	34	0	0	25	0	0	33	0	23	0	100	37	0	100	34	0	100	0	92	0	94	0	100
	chr2L	1525418	-	intergenic	-	G	C	0	37	0	0	31	0	0	51	0	26	0	100	35	0	100	29	0	100	0	119	0	90	0	100
	chr2L	1525557	-	intergenic	-	C	A	0	41	0	0	28	0	0	39	0	33	0	100	26	0	100	24	0	100	0	108	0	83	0	100
	chr2L	1576293	haf	intron	-	T	C	31	0	100	25	0	100	21	0	100	0	18	0	0	33	0	0	30	0	77	0	100	0	81	0
	chr2L	1599325	haf;CG31935	intron	-	A	G	0	46	0	0	51	0	0	52	0	43	0	100	44	0	100	44	0	100	0	149	0	131	0	100
	chr2L	1600100	haf;CG31935	intron	-	A	T	0	38	0	0	34	0	0	32	0	32	0	100	38	0	100	31	0	100	0	104	0	101	0	100
	chr2L	1600197	haf;CG31935	intron	-	T	G	0	44	0	0	36	0	0	46	0	45	0	100	31	0	100	29	0	100	0	126	0	105	0	100
	chr2L	1600377	haf;CG31935	intron	-	A	G	0	38	0	0	26	0	0	45	0	46	0	100	37	0	100	32	0	100	0	109	0	115	0	100
	chr2L	1600383	haf;CG31935	intron	-	A	G	0	9	0	0	11	0	0	17	0	45	0	100	38	0	100	33	0	100	0	37	0	116	0	100
	chr2L	1600387	haf;CG31935	intron	-	T	C	0	9	0	0	11	0	0	17	0	45	0	100	35	0	100	33	0	100	0	37	0	113	0	100
	chr2L	1600388	haf;CG31935	intron	-	A	T	0	30	0	0	23	0	0	40	0	45	0	100	35	0	100	32	0	100	0	93	0	112	0	100
	chr2L	1600527	haf;CG31935	intron	-	G	A	0	50	0	0	27	0	0	32	0	37	0	100	37	0	100	25	0	100	0	109	0	99	0	100
	chr2L	1600702	haf;CG31935	CDS	synonymous;CTT->CTC;Leu	T	C	0	52	0	0	29	0	0	41	0	36	0	100	34	0	100	31	0	100	0	122	0	101	0	100
	chr2L	1600792	haf;CG31935	CDS	synonymous;AAC->AAT;Asn	C	T	0	52	0	0	29	0	0	51	0	35	0	100	31	0	100	27	0	100	0	132	0	93	0	100
	chr2L	1600934	haf;CG31935	intron	-	G	T	0	45	0	0	29	0	0	60	0	31	0	100	39	0	100	42	0	100	0	134	0	112	0	100
	chr2L	1601057	haf;CG31935	CDS	synonymous;CTT->CTG;Leu	T	G	0	36	0	0	42	0	0	48	0	35	0	100	36	0	100	45	0	100	0	126	0	116	0	100
	chr2L	1601133	haf;CG31935	CDS	non-synonymous;GGT->AGT;Gly->Ser	G	A	0	26	0	0	32	0	0	36	0	31	0	100	35	0	100	37	0	100	0	94	0	103	0	100
	chr2L	1601297	haf;CG31935	CDS	synonymous;CTA->CTG;Leu	A	G	0	39	0	0	30	0	0	34	0	40	0	100	36	0	100	28	0	100	0	103	0	104	0	100
	chr2L	1616888	-	intergenic	-	G	A	52	0	100	30	0	100	38	0	100	0	32	0	0	30	0	0	39	0	120	0	100	0	101	0
	chr2L	1616905	-	intergenic	-	C	T	54	0	100	28	0	100	43	0	100	0	30	0	0	33	0	0	35	0	125	0	100	0	98	0
	chr2L	1708602	CG17660;CR44976	CDS	synonymous;AGC->AGT;Ser	G	A	0	27	0	1	35	2.77778	0	41	0	34	0	100	42	0	100	40	0	100	1	103	0.961538	116	0	100
	chr2L	1708694	CG17660;CR44976	intron	-	A	G	0	47	0	0	53	0	0	52	0	30	0	100	49	0	100	36	0	100	0	152	0	115	0	100
	chr2L	1708711	CG17660;CR44976	intron	-	G	A	0	49	0	0	47	0	0	47	0	34	0	100	49	0	100	37	0	100	0	143	0	120	0	100
	chr2L	1708720	CG17660;CR44976	intron	-	A	C	0	48	0	0	54	0	0	49	0	35	0	100	47	0	100	38	0	100	0	151	0	120	0	100
	chr2L	1708750	CG17660;CR44976	intron	-	A	G	0	44	0	0	54	0	0	44	0	36	0	100	51	0	100	46	0	100	0	142	0	133	0	100
	chr2L	1708880	CG17660;CR44976	CDS	synonymous;GCG->GCA;Ala	C	T	31	0	100	37	0	100	45	0	100	0	35	0	0	33	0	0	40	0	113	0	100	0	108	0
	chr2L	1709024	CG17660;CR44976	CDS	synonymous;CTT->CTG;Leu	A	C	43	0	100	53	0	100	35	0	100	0	34	0	0	32	0	0	44	0	131	0	100	0	110	0
	chr2L	1711096	mRpL48	CDS	synonymous;AAT->AAC;Asn	T	C	46	0	100	49	0	100	41	0	100	0	35	0	0	39	0	0	27	0	136	0	100	0	101	0
	chr2L	1711186	mRpL48	CDS	synonymous;GAC->GAT;Asp	C	T	46	0	100	39	0	100	44	0	100	0	37	0	0	32	0	0	29	0	129	0	100	0	98	0
	chr2L	1711909	frtz	intron	-	G	T	48	0	100	43	0	100	34	0	100	0	34	0	0	40	0	0	39	0	125	0	100	0	113	0
	chr2L	1711968	frtz	CDS	synonymous;CCG->CCC;Pro	C	G	56	0	100	37	0	100	49	0	100	0	32	0	0	37	0	0	30	0	142	0	100	0	99	0
	chr2L	1712043	frtz	CDS	synonymous;GGT->GGC;Gly	A	G	48	0	100	33	0	100	31	0	100	0	42	0	0	41	0	0	33	0	112	0	100	0	116	0
	chr2L	1712085	frtz	CDS	synonymous;GAA->GAG;Glu	T	C	61	0	100	34	0	100	38	0	100	0	42	0	0	40	0	0	37	0	133	0	100	0	119	0
	chr2L	1712142	frtz	intron	-	C	T	66	0	100	35	0	100	51	0	100	0	45	0	0	34	0	0	35	0	152	0	100	0	114	0
	chr2L	1712496	frtz	CDS	synonymous;CCT->CCC;Pro	A	G	36	0	100	41	0	100	42	0	100	0	27	0	0	30	0	0	35	0	119	0	100	0	92	0
	chr2L	1712554	frtz	intron	-	G	A	41	0	100	39	0	100	46	0	100	0	26	0	0	26	0	0	32	0	126	0	100	0	84	0
	chr2L	1712570	frtz	intron	-	T	G	44	0	100	35	0	100	49	0	100	0	23	0	0	31	0	0	35	0	128	0	100	0	89	0
	chr2L	1712589	frtz	intron	-	A	T	42	0	100	36	0	100	51	0	100	0	26	0	0	32	0	0	33	0	129	0	100	0	91	0
	chr2L	1712850	frtz	CDS	synonymous;ACT->ACA;Thr	A	T	37	0	100	35	0	100	40	0	100	0	18	0	0	38	0	0	41	0	112	0	100	0	97	0
	chr2L	1712856	frtz	CDS	synonymous;GCA->GCT;Ala	T	A	39	0	100	35	0	100	37	0	100	0	22	0	0	39	0	0	38	0	111	0	100	0	99	0
	chr2L	1712922	frtz	CDS	synonymous;TGT->TGC;Cys	A	G	52	0	100	37	0	100	34	0	100	0	34	0	0	42	0	0	34	0	123	0	100	0	110	0
	chr2L	1713042	frtz	CDS	synonymous;GAC->GAT;Asp	G	A	50	0	100	35	0	100	28	0	100	0	34	0	0	43	0	0	31	0	113	0	100	0	108	0
	chr2L	1713099	frtz	CDS	synonymous;CTC->CTA;Leu	G	T	49	0	100	20	0	100	36	0	100	0	45	0	0	35	0	0	33	0	105	0	100	0	113	0
	chr2L	1713264	frtz	CDS	synonymous;TTG->CTG;Leu	A	G	58	0	100	39	0	100	43	0	100	0	34	0	0	30	0	0	31	0	140	0	100	0	95	0
	chr2L	1713304	frtz	CDS	synonymous;GGT->GGG;Gly	A	C	39	0	100	38	0	100	43	0	100	0	41	0	0	34	0	0	34	0	120	0	100	0	109	0
	chr2L	1713472	frtz	CDS	synonymous;GGC->GGA;Gly	G	T	45	0	100	38	0	100	41	0	100	0	35	0	0	38	0	0	41	0	124	0	100	0	114	0
	chr2L	1714959	frtz	intron	-	A	G	42	0	100	46	0	100	37	0	100	0	38	0	0	40	0	0	32	0	125	0	100	0	110	0
	chr2L	1723050	Rim2	intron	-	A	T	0	28	0	0	44	0	0	27	0	23	0	100	38	0	100	35	0	100	0	99	0	96	0	100
	chr2L	1743547	CG17646	intron	-	A	G	45	0	100	33	0	100	36	0	100	0	48	0	0	36	0	0	33	0	114	0	100	0	117	0
	chr2L	1743556	CG17646	intron	-	A	G	44	0	100	31	0	100	37	0	100	0	49	0	0	36	0	0	28	0	112	0	100	0	113	0
	chr2L	1743616	CG17646	intron	-	T	C	42	0	100	29	0	100	38	0	100	0	45	0	0	36	0	0	35	0	109	0	100	0	116	0
	chr2L	1743619	CG17646	intron	-	T	G	42	0	100	28	0	100	39	0	100	0	43	0	0	35	0	0	37	0	109	0	100	0	115	0
	chr2L	1744315	CG17646	intron	-	T	C	40	0	100	37	0	100	31	0	100	0	27	0	0	26	0	0	28	0	108	0	100	0	81	0
	chr2L	1761507	-	intergenic	-	G	A	0	34	0	0	36	0	0	38	0	29	0	100	24	0	100	27	0	100	0	108	0	80	0	100
	chr2L	1774590	-	intergenic	-	A	G	0	6	0	0	13	0	0	8	0	45	0	100	4	0	100	46	0	100	0	27	0	95	0	100
	chr2L	1785262	Gr22e	CDS	synonymous;ATC->ATA;Ile	C	A	0	40	0	0	24	0	0	35	0	35	0	100	30	0	100	33	0	100	0	99	0	98	0	100
	chr2L	1790662	Gr22c	CDS	synonymous;TTT->TTC;Phe	A	G	30	0	100	24	0	100	21	0	100	0	43	0	0	38	0	0	40	0	75	0	100	0	121	0
	chr2L	1810923	-	intergenic	-	A	C	36	0	100	17	0	100	19	0	100	0	9	0	0	2	0	0	21	0	72	0	100	0	32	0
	chr2L	1812076	-	intergenic	-	T	C	42	0	100	37	0	100	33	0	100	0	20	0	0	25	0	0	22	0	112	0	100	0	67	0
	chr2L	1815583	-	intergenic	-	C	A	19	0	100	18	0	100	19	0	100	0	12	0	0	2	0	0	5	0	56	0	100	0	19	0
	chr2L	1815968	-	intergenic	-	C	G	30	0	100	36	0	100	33	0	100	0	3	0	0	4	0	0	13	0	99	0	100	0	20	0
	chr2L	1858173	wry	3-UTR	-	A	G	0	32	0	0	37	0	1	31	3.125	21	0	100	30	0	100	33	0	100	1	100	0.990099	84	0	100
	chr2L	1858951	CG31663	CDS	synonymous;TCG->TCA;Ser	C	T	0	32	0	0	36	0	0	34	0	37	0	100	44	0	100	28	0	100	0	102	0	109	0	100
	chr2L	1859022	CG31663	intron	-	T	A	0	48	0	0	29	0	0	34	0	33	0	100	36	0	100	36	0	100	0	111	0	105	0	100
	chr2L	1865843	CG31663	intron	-	T	C	0	28	0	0	37	0	0	29	0	27	0	100	33	0	100	48	0	100	0	94	0	108	0	100
	chr2L	1865852	CG31663	intron	-	C	A	0	31	0	0	36	0	0	34	0	25	0	100	35	0	100	42	0	100	0	101	0	102	0	100
	chr2L	1865875	CG31663	intron	-	A	T	0	33	0	0	29	0	0	26	0	26	0	100	34	0	100	42	0	100	0	88	0	102	0	100
	chr2L	1865889	CG31663	intron	-	T	A	0	38	0	0	15	0	0	19	0	28	0	100	19	0	100	31	0	100	0	72	0	78	0	100
	chr2L	1865933	CG31663	intron	-	T	C	0	38	0	0	26	0	0	39	0	37	0	100	33	0	100	37	0	100	0	103	0	107	0	100
	chr2L	1865959	CG31663	intron	-	C	A	0	43	0	0	28	0	0	39	0	38	0	100	35	0	100	36	0	100	0	110	0	109	0	100
	chr2L	1879353	CG31663	intron	-	A	G	0	42	0	0	44	0	0	29	0	36	0	100	41	0	100	34	0	100	0	115	0	111	0	100
	chr2L	1879816	CG31663	intron	-	T	A	0	34	0	0	26	0	0	18	0	27	0	100	52	0	100	28	0	100	0	78	0	107	0	100
	chr2L	1879831	CG31663	intron	-	T	A	0	29	0	0	24	0	0	15	0	25	0	100	46	0	100	30	0	100	0	68	0	101	0	100
	chr2L	1879832	CG31663	intron	-	G	C	0	29	0	0	24	0	0	15	0	25	0	100	45	0	100	31	0	100	0	68	0	101	0	100
	chr2L	1879898	CG31663	intron	-	T	G	0	43	0	0	30	0	0	34	0	35	0	100	41	0	100	35	0	100	0	107	0	111	0	100
	chr2L	1879935	CG31663	intron	-	A	G	0	42	0	0	33	0	0	26	0	34	0	100	41	0	100	34	0	100	0	101	0	109	0	100
	chr2L	1880006	CG31663	CDS	synonymous;TTG->CTG;Leu	A	G	0	46	0	0	36	0	0	35	0	38	0	100	43	0	100	37	0	100	0	117	0	118	0	100
	chr2L	1881753	-	intergenic	-	C	T	0	32	0	0	43	0	0	34	0	34	0	100	23	0	100	29	0	100	0	109	0	86	0	100
	chr2L	1903110	CG7337	intron	-	T	C	0	14	0	0	14	0	0	14	0	31	0	100	32	0	100	36	0	100	0	42	0	99	0	100
	chr2L	1905108	CG7337	intron	-	C	A	35	0	100	41	0	100	36	0	100	0	32	0	0	27	0	0	32	0	112	0	100	0	91	0
	chr2L	2013995	CG4238	intron	-	T	C	0	20	0	0	19	0	0	17	0	32	0	100	40	0	100	44	0	100	0	56	0	116	0	100
	chr2L	2014010	CG4238	intron	-	A	C	0	26	0	0	30	0	0	29	0	30	0	100	37	0	100	42	0	100	0	85	0	109	0	100
	chr2L	2014228	CG4238	intron	-	A	T	0	21	0	0	33	0	0	27	0	32	0	100	26	0	100	35	0	100	0	81	0	93	0	100
	chr2L	2014257	CG4238	intron	-	G	A	0	30	0	0	48	0	0	37	0	33	0	100	34	0	100	38	0	100	0	115	0	105	0	100
	chr2L	2014282	CG4238	intron	-	T	C	0	44	0	0	47	0	0	41	0	34	0	100	31	0	100	42	0	100	0	132	0	107	0	100
	chr2L	2014317	CG4238	intron	-	G	T	0	46	0	0	53	0	0	56	0	29	0	100	34	0	100	40	0	100	0	155	0	103	0	100
	chr2L	2015377	CG4238	intron	-	G	C	0	45	0	0	22	0	0	29	0	38	0	100	36	0	100	39	0	100	0	96	0	113	0	100
	chr2L	2015424	CG4238	intron	-	T	G	0	36	0	0	33	0	0	39	0	27	0	100	31	0	100	38	0	100	0	108	0	96	0	100
	chr2L	2015660	CG4238	intron	-	G	T	0	41	0	0	39	0	0	47	0	37	0	100	38	0	100	35	0	100	0	127	0	110	0	100
	chr2L	2016672	CG4238	intron	-	C	T	50	0	100	38	0	100	43	0	100	0	48	0	0	31	0	0	32	0	131	0	100	0	111	0
	chr2L	2016721	CG4238	intron	-	T	C	47	0	100	41	0	100	44	0	100	0	45	0	0	32	0	0	29	0	132	0	100	0	106	0
	chr2L	2016724	CG4238	intron	-	C	T	47	0	100	40	0	100	44	0	100	1	43	2.27273	0	31	0	0	28	0	131	0	100	1	102	0.970874
	chr2L	2016732	CG4238	intron	-	G	A	49	0	100	40	0	100	45	0	100	0	50	0	0	33	0	0	31	0	134	0	100	0	114	0
	chr2L	2016777	CG4238	intron	-	T	C	52	0	100	42	0	100	56	0	100	0	39	0	0	35	0	0	30	0	150	0	100	0	104	0
	chr2L	2016787	CG4238	intron	-	C	A	53	0	100	44	0	100	56	0	100	0	44	0	0	37	0	0	30	0	153	0	100	0	111	0
	chr2L	2017453	CG4238	intron	-	A	G	0	22	0	0	28	0	0	26	0	19	0	100	30	0	100	30	0	100	0	76	0	79	0	100
	chr2L	2018455	CG4238	intron	-	C	T	54	0	100	40	0	100	33	0	100	0	38	0	0	38	0	0	39	0	127	0	100	0	115	0
	chr2L	2018484	CG4238	intron	-	G	A	39	0	100	36	0	100	34	0	100	0	30	0	0	29	0	0	34	0	109	0	100	0	93	0
	chr2L	2018495	CG4238	intron	-	G	A	44	0	100	34	0	100	42	0	100	0	34	0	0	27	0	0	31	0	120	0	100	0	92	0
	chr2L	2018609	CG4238	intron	-	T	C	46	0	100	44	0	100	33	0	100	0	24	0	0	24	0	0	21	0	123	0	100	0	69	0
	chr2L	2018785	CG4238	intron	-	A	C	31	0	100	43	0	100	40	0	100	0	11	0	0	19	0	0	20	0	114	0	100	0	50	0
	chr2L	2046434	Kebab	CDS	synonymous;ACA->ACG;Thr	A	G	34	0	100	41	0	100	26	0	100	0	29	0	0	39	0	0	36	0	101	0	100	0	104	0
	chr2L	2052095	-	intergenic	-	C	A	37	0	100	28	0	100	38	0	100	0	25	0	0	36	0	0	22	0	103	0	100	0	83	0
	chr2L	2052130	-	intergenic	-	A	T	0	32	0	0	32	0	0	44	0	26	0	100	35	0	100	22	0	100	0	108	0	83	0	100
	chr2L	2063611	dpr3	intron	-	G	C	31	0	100	27	0	100	40	0	100	0	31	0	0	38	0	1	42	2.32558	98	0	100	1	111	0.892857
	chr2L	2089643	dpr3	intron	-	A	T	40	0	100	35	0	100	20	0	100	0	6	0	0	13	0	0	6	0	95	0	100	0	25	0
	chr2L	2089644	dpr3	intron	-	T	G	39	0	100	35	0	100	20	0	100	0	6	0	0	15	0	0	6	0	94	0	100	0	27	0
	chr2L	2096091	dpr3	intron	-	A	G	38	0	100	24	0	100	39	0	100	0	36	0	0	33	0	0	23	0	101	0	100	0	92	0
	chr2L	2096613	dpr3	intron	-	T	G	28	0	100	14	0	100	12	0	100	0	6	0	0	29	0	0	14	0	54	0	100	0	49	0
	chr2L	2098942	dpr3	intron	-	G	T	0	35	0	0	37	0	1	34	2.85714	39	0	100	36	0	100	34	0	100	1	106	0.934579	109	0	100
	chr2L	2100095	dpr3	intron	-	C	G	0	51	0	0	35	0	0	50	0	33	0	100	46	0	100	37	0	100	0	136	0	116	0	100
	chr2L	2121984	-	intergenic	-	C	A	0	33	0	0	27	0	0	16	0	28	0	100	31	0	100	35	0	100	0	76	0	94	0	100
	chr2L	2122001	-	intergenic	-	C	A	0	32	0	0	27	0	0	15	0	26	0	100	34	0	100	34	0	100	0	74	0	94	0	100
	chr2L	2122002	-	intergenic	-	A	T	0	32	0	0	27	0	0	15	0	26	0	100	33	0	100	33	0	100	0	74	0	92	0	100
	chr2L	2164068	aop	intron	-	A	T	0	51	0	0	38	0	0	36	0	32	0	100	44	0	100	48	0	100	0	125	0	124	0	100
	chr2L	2164253	aop	intron	-	C	T	0	35	0	0	47	0	0	36	0	48	0	100	35	0	100	32	0	100	0	118	0	115	0	100
	chr2L	2164857	aop	intron	-	A	G	46	0	100	41	0	100	45	0	100	0	32	0	0	35	0	0	40	0	132	0	100	0	107	0
	chr2L	2164943	aop	intron	-	T	C	48	0	100	49	0	100	45	0	100	0	45	0	0	45	0	0	44	0	142	0	100	0	134	0
	chr2L	2165298	aop	intron	-	T	G	0	47	0	0	45	0	0	32	0	34	0	100	54	0	100	31	0	100	0	124	0	119	0	100
	chr2L	2180297	-	intergenic	-	G	A	0	46	0	0	23	0	0	32	0	28	0	100	36	0	100	41	0	100	0	101	0	105	0	100
	chr2L	2181989	CR43751	UTR	-	C	T	0	43	0	0	44	0	0	43	0	31	0	100	32	0	100	33	0	100	0	130	0	96	0	100
	chr2L	2182111	CR43751	UTR	-	A	T	0	54	0	0	33	0	0	26	0	36	0	100	33	0	100	39	0	100	0	113	0	108	0	100
	chr2L	2182151	CR43751	UTR	-	T	A	0	53	0	0	39	0	0	36	0	42	0	100	36	0	100	38	0	100	0	128	0	116	0	100
	chr2L	2182252	CR43751	UTR	-	C	T	0	42	0	0	32	0	0	40	0	47	0	100	35	0	100	49	0	100	0	114	0	131	0	100
	chr2L	2196164	CG34172	intron	-	G	C	36	0	100	41	0	100	31	0	100	0	33	0	0	20	0	0	19	0	108	0	100	0	72	0
	chr2L	2196169	CG34172	intron	-	A	G	37	0	100	42	0	100	29	0	100	0	35	0	0	22	0	0	19	0	108	0	100	0	76	0
	chr2L	2196198	CG34172	intron	-	A	T	45	0	100	46	0	100	36	0	100	0	40	0	0	36	0	0	30	0	127	0	100	0	106	0
	chr2L	2205211	CG31668	intron	-	G	A	44	0	100	50	0	100	35	0	100	0	35	0	0	47	0	1	39	2.5	129	0	100	1	121	0.819672
	chr2L	2205219	CG31668	intron	-	C	A	42	0	100	48	0	100	35	0	100	0	35	0	0	49	0	1	43	2.27273	125	0	100	1	127	0.78125
	chr2L	2205230	CG31668	intron	-	G	A	39	0	100	49	0	100	39	0	100	0	34	0	0	49	0	1	42	2.32558	127	0	100	1	125	0.793651
	chr2L	2205234	CG31668	intron	-	T	C	42	0	100	47	0	100	40	0	100	0	33	0	0	48	0	1	41	2.38095	129	0	100	1	122	0.813008
	chr2L	2205245	CG31668	intron	-	A	T	44	0	100	44	0	100	39	0	100	0	39	0	0	45	0	1	42	2.32558	127	0	100	1	126	0.787402
	chr2L	2240047	Tengl1	CDS	synonymous;TCC->TCA;Ser	G	T	47	0	100	29	0	100	34	0	100	0	30	0	0	34	0	0	40	0	110	0	100	0	104	0
	chr2L	2240071	Tengl1	CDS	synonymous;TCC->TCT;Ser	G	A	60	0	100	43	0	100	47	0	100	0	35	0	0	30	0	0	41	0	150	0	100	0	106	0
	chr2L	2243075	CG4267	intron	-	C	A	37	0	100	36	0	100	27	0	100	0	22	0	0	24	0	0	29	0	100	0	100	0	75	0
	chr2L	2247790	-	intergenic	-	C	T	0	32	0	0	32	0	0	26	0	17	0	100	24	0	100	40	0	100	0	90	0	81	0	100
	chr2L	2267784	-	intergenic	-	G	T	0	23	0	0	28	0	0	16	0	25	0	100	23	0	100	43	0	100	0	67	0	91	0	100
	chr2L	2280337	-	intergenic	-	C	G	0	43	0	0	46	0	0	26	0	31	0	100	31	0	100	31	0	100	0	115	0	93	0	100
	chr2L	2286442	CG31681	CDS	non-synonymous;CCT->TCT;Pro->Ser	G	A	0	42	0	0	36	0	0	31	0	26	0	100	29	0	100	30	0	100	0	109	0	85	0	100
	chr2L	2286445	CG31681	CDS	non-synonymous;ATT->GTT;Ile->Val	T	C	0	42	0	0	35	0	0	31	0	24	0	100	30	0	100	30	0	100	0	108	0	84	0	100
	chr2L	2286446	CG31681	CDS	non-synonymous;AAA->AAT;Lys->Asn	T	A	0	42	0	0	35	0	0	30	0	22	0	100	29	0	100	30	0	100	0	107	0	81	0	100
	chr2L	2286468	CG31681	CDS	non-synonymous;AGA->AAA;Arg->Lys	C	T	0	46	0	0	41	0	0	35	0	34	0	100	32	0	100	36	0	100	0	122	0	102	0	100
	chr2L	2286479	CG31681	CDS	synonymous;GAG->GAA;Glu	C	T	0	47	0	0	39	0	0	41	0	37	0	100	36	0	100	38	0	100	0	127	0	111	0	100
	chr2L	2286551	CG31681	CDS	synonymous;CTA->CTG;Leu	T	C	0	35	0	0	30	0	0	43	0	39	0	100	36	0	100	41	0	100	0	108	0	116	0	100
	chr2L	2286586	CG31681	CDS	non-synonymous;TAT->CAT;Tyr->His	A	G	0	31	0	0	27	0	0	33	0	33	0	100	33	0	100	41	0	100	0	91	0	107	0	100
	chr2L	2286864	CG31681	5-UTR	-	T	C	0	45	0	0	42	0	0	37	0	40	0	100	28	0	100	41	0	100	0	124	0	109	0	100
	chr2L	2286874	-	intergenic	-	C	G	0	44	0	0	41	0	0	39	0	40	0	100	31	0	100	39	0	100	0	124	0	110	0	100
	chr2L	2286960	-	intergenic	-	T	G	0	53	0	0	43	0	0	40	0	41	0	100	28	0	100	36	0	100	0	136	0	105	0	100
	chr2L	2287004	-	intergenic	-	G	A	0	42	0	0	35	0	0	30	0	36	0	100	29	0	100	38	0	100	0	107	0	103	0	100
	chr2L	2287129	CG42658	3-UTR	-	G	A	0	46	0	0	35	0	0	34	0	41	0	100	38	0	100	36	0	100	0	115	0	115	0	100
	chr2L	2287146	CG42658	3-UTR	-	T	G	0	48	0	0	39	0	0	34	0	44	0	100	37	0	100	36	0	100	0	121	0	117	0	100
	chr2L	2287237	CG42658	3-UTR	-	C	T	0	31	0	0	24	0	0	32	0	33	0	100	37	0	100	33	0	100	0	87	0	103	0	100
	chr2L	2287238	CG42658	3-UTR	-	T	A	0	30	0	0	21	0	0	31	0	31	0	100	37	0	100	33	0	100	0	82	0	101	0	100
	chr2L	2287239	CG42658	3-UTR	-	C	T	0	30	0	0	21	0	0	31	0	30	0	100	38	0	100	32	0	100	0	82	0	100	0	100
	chr2L	2287280	CG42658	3-UTR	-	G	T	0	34	0	0	31	0	0	38	0	41	0	100	35	0	100	27	0	100	0	103	0	103	0	100
	chr2L	2287292	CG42658	3-UTR	-	G	C	0	38	0	0	31	0	0	40	0	48	0	100	36	0	100	30	0	100	0	109	0	114	0	100
	chr2L	2287380	CG42658	CDS	non-synonymous;TAG->TGG;STOP->Trp	T	C	0	46	0	0	40	0	0	30	0	33	0	100	43	0	100	41	0	100	0	116	0	117	0	100
	chr2L	2287385	CG42658	CDS	synonymous;CCT->CCC;Pro	A	G	0	47	0	0	47	0	0	27	0	33	0	100	45	0	100	44	0	100	0	121	0	122	0	100
	chr2L	2314665	CG9967;eys	intron	-	C	A	50	0	100	29	0	100	39	0	100	0	30	0	0	38	0	0	38	0	118	0	100	0	106	0
	chr2L	2314722	CG9967;eys	intron	-	T	C	41	0	100	42	0	100	29	0	100	0	37	0	0	51	0	0	33	0	112	0	100	0	121	0
	chr2L	2314774	CG9967;eys	intron	-	C	T	39	0	100	43	0	100	28	0	100	0	41	0	0	43	0	0	28	0	110	0	100	0	112	0
	chr2L	2314779	CG9967;eys	intron	-	C	T	39	0	100	41	0	100	27	0	100	0	41	0	0	44	0	0	32	0	107	0	100	0	117	0
	chr2L	2314792	CG9967;eys	intron	-	C	T	43	0	100	43	0	100	25	0	100	0	44	0	0	43	0	0	35	0	111	0	100	0	122	0
	chr2L	2314857	CG9967;eys	intron	-	G	T	46	0	100	35	0	100	33	0	100	0	33	0	0	37	0	0	16	0	114	0	100	0	86	0
	chr2L	2315407	CG9967;eys	intron	-	G	A	39	0	100	25	0	100	43	0	100	0	40	0	0	32	0	0	43	0	107	0	100	0	115	0
	chr2L	2337068	CG9967;eys	intron	-	T	C	42	0	100	26	0	100	37	0	100	0	44	0	0	37	0	0	26	0	105	0	100	0	107	0
	chr2L	2342454	CG9967;eys	intron	-	G	A	42	0	100	45	0	100	47	0	100	0	31	0	0	38	0	0	30	0	134	0	100	0	99	0
	chr2L	2342529	CG9967;eys	intron	-	G	T	0	35	0	0	33	0	0	42	0	28	0	100	34	0	100	24	0	100	0	110	0	86	0	100
	chr2L	2394394	VGlut	intron	-	C	T	45	0	100	34	0	100	52	0	100	1	35	2.77778	0	27	0	0	37	0	131	0	100	1	99	1
	chr2L	2394598	VGlut	intron	-	C	T	50	0	100	36	0	100	38	0	100	1	42	2.32558	0	25	0	0	38	0	124	0	100	1	105	0.943396
	chr2L	2394706	VGlut	intron	-	T	G	31	0	100	32	0	100	37	0	100	0	29	0	0	39	0	0	31	0	100	0	100	0	99	0
	chr2L	2394960	VGlut	intron	-	A	C	0	24	0	0	17	0	0	26	0	29	0	100	22	0	100	32	0	100	0	67	0	83	0	100
	chr2L	2394972	VGlut	intron	-	T	C	25	0	100	19	0	100	27	0	100	0	29	0	0	24	0	0	27	0	71	0	100	0	80	0
	chr2L	2394973	VGlut	intron	-	T	C	25	0	100	19	0	100	27	0	100	0	29	0	0	25	0	0	27	0	71	0	100	0	81	0
	chr2L	2394983	VGlut	intron	-	A	G	24	0	100	19	0	100	23	0	100	0	30	0	0	24	0	0	31	0	66	0	100	0	85	0
	chr2L	2394988	VGlut	intron	-	G	T	25	0	100	18	0	100	24	0	100	0	34	0	0	23	0	0	32	0	67	0	100	0	89	0
	chr2L	2394993	VGlut	intron	-	C	G	25	0	100	20	0	100	24	0	100	0	35	0	0	23	0	0	32	0	69	0	100	0	90	0
	chr2L	2395003	VGlut	intron	-	G	C	27	0	100	22	0	100	19	0	100	0	33	0	0	21	0	0	33	0	68	0	100	0	87	0
	chr2L	2397854	VGlut	intron	-	C	T	36	0	100	43	0	100	38	0	100	0	46	0	0	36	0	0	33	0	117	0	100	0	115	0
	chr2L	2397896	VGlut	intron	-	C	G	44	0	100	32	0	100	31	0	100	0	39	0	0	35	0	0	33	0	107	0	100	0	107	0
	chr2L	2397911	VGlut	intron	-	A	C	42	0	100	31	0	100	31	0	100	0	39	0	0	37	0	0	30	0	104	0	100	0	106	0
	chr2L	2503217	-	intergenic	-	A	C	0	41	0	0	39	0	0	39	0	44	0	100	17	0	100	21	0	100	0	119	0	82	0	100
	chr2L	2503222	-	intergenic	-	A	G	0	42	0	0	42	0	0	44	0	47	0	100	16	0	100	22	0	100	0	128	0	85	0	100
	chr2L	2509507	-	intergenic	-	G	C	0	36	0	0	32	0	0	29	0	37	0	100	36	0	100	40	0	100	0	97	0	113	0	100
	chr2L	2510137	-	intergenic	-	C	T	0	34	0	0	46	0	0	41	0	33	0	100	49	0	100	45	0	100	0	121	0	127	0	100
	chr2L	2510322	-	intergenic	-	A	T	0	36	0	0	37	0	0	27	0	33	0	100	32	0	100	27	0	100	0	100	0	92	0	100
	chr2L	2510583	-	intergenic	-	T	A	34	0	100	32	0	100	30	0	100	0	26	0	0	33	0	0	33	0	96	0	100	0	92	0
	chr2L	2512589	-	intergenic	-	C	A	0	28	0	0	42	0	0	32	0	29	0	100	43	0	100	41	0	100	0	102	0	113	0	100
	chr2L	2512599	-	intergenic	-	C	G	0	31	0	0	39	0	0	36	0	27	0	100	41	0	100	40	0	100	0	106	0	108	0	100
	chr2L	2512678	-	intergenic	-	T	C	0	32	0	0	31	0	0	41	0	34	0	100	39	0	100	37	0	100	0	104	0	110	0	100
	chr2L	2512719	-	intergenic	-	A	T	0	29	0	0	31	0	0	41	0	32	0	100	37	0	100	36	0	100	0	101	0	105	0	100
	chr2L	2512775	-	intergenic	-	A	G	0	27	0	0	34	0	0	35	0	40	0	100	39	0	100	25	0	100	0	96	0	104	0	100
	chr2L	2512780	-	intergenic	-	C	T	0	25	0	0	33	0	0	39	0	40	0	100	40	0	100	28	0	100	0	97	0	108	0	100
	chr2L	2512916	-	intergenic	-	T	C	0	44	0	0	38	0	0	40	0	39	0	100	38	0	100	27	0	100	0	122	0	104	0	100
	chr2L	2512950	-	intergenic	-	T	A	0	44	0	0	34	0	0	40	0	37	0	100	46	0	100	33	0	100	0	118	0	116	0	100
	chr2L	2512952	-	intergenic	-	G	A	0	44	0	0	33	0	0	40	0	37	0	100	44	0	100	33	0	100	0	117	0	114	0	100
	chr2L	2512963	-	intergenic	-	A	T	0	44	0	0	35	0	0	38	0	37	0	100	46	0	100	37	0	100	0	117	0	120	0	100
	chr2L	2513015	-	intergenic	-	T	C	0	40	0	0	34	0	0	40	0	31	0	100	37	0	100	39	0	100	0	114	0	107	0	100
	chr2L	2515887	-	intergenic	-	C	G	22	0	100	31	0	100	38	0	100	0	28	0	0	36	0	0	38	0	91	0	100	0	102	0
	chr2L	2516609	-	intergenic	-	A	G	0	27	0	0	39	0	0	29	0	27	0	100	37	0	100	36	0	100	0	95	0	100	0	100
	chr2L	2516621	-	intergenic	-	T	C	0	24	0	0	36	0	0	28	0	28	0	100	38	0	100	38	0	100	0	88	0	104	0	100
	chr2L	2516635	-	intergenic	-	T	A	0	25	0	0	30	0	0	28	0	32	0	100	35	0	100	40	0	100	0	83	0	107	0	100
	chr2L	2516673	-	intergenic	-	A	G	0	23	0	0	31	0	0	20	0	26	0	100	32	0	100	38	0	100	0	74	0	96	0	100
	chr2L	2516747	-	intergenic	-	T	C	0	31	0	0	47	0	0	23	0	33	0	100	35	0	100	34	0	100	0	101	0	102	0	100
	chr2L	2516757	-	intergenic	-	T	C	0	31	0	0	49	0	0	23	0	36	0	100	32	0	100	35	0	100	0	103	0	103	0	100
	chr2L	2530617	-	intergenic	-	G	A	44	0	100	30	0	100	34	0	100	1	38	2.5641	0	31	0	0	46	0	108	0	100	1	115	0.862069
	chr2L	2534759	-	intergenic	-	G	T	0	40	0	0	44	0	0	28	0	33	0	100	42	0	100	41	0	100	0	112	0	116	0	100
	chr2L	2544635	-	intergenic	-	G	A	0	44	0	0	33	0	0	28	0	33	0	100	28	0	100	30	0	100	0	105	0	91	0	100
	chr2L	2544655	-	intergenic	-	A	G	0	42	0	0	35	0	0	26	0	31	0	100	30	0	100	32	0	100	0	103	0	93	0	100
	chr2L	2544663	-	intergenic	-	T	A	0	40	0	0	37	0	0	28	0	32	0	100	31	0	100	28	0	100	0	105	0	91	0	100
	chr2L	2544674	-	intergenic	-	A	T	0	37	0	0	37	0	0	29	0	31	0	100	31	0	100	25	0	100	0	103	0	87	0	100
	chr2L	2544723	-	intergenic	-	T	C	0	24	0	0	37	0	0	25	0	32	0	100	36	0	100	29	0	100	0	86	0	97	0	100
	chr2L	2544735	-	intergenic	-	T	A	0	28	0	0	38	0	0	26	0	33	0	100	40	0	100	28	0	100	0	92	0	101	0	100
	chr2L	2544753	-	intergenic	-	T	C	0	31	0	0	36	0	0	30	0	32	0	100	40	0	100	31	0	100	0	97	0	103	0	100
	chr2L	2556482	-	intergenic	-	G	A	29	0	100	31	0	100	39	0	100	0	28	0	0	45	0	0	41	0	99	0	100	0	114	0
	chr2L	2558637	-	intergenic	-	A	C	0	32	0	0	34	0	0	30	0	40	0	100	35	0	100	45	0	100	0	96	0	120	0	100
	chr2L	2558805	-	intergenic	-	C	G	0	36	0	0	28	0	0	30	0	44	0	100	31	0	100	42	0	100	0	94	0	117	0	100
	chr2L	2558837	-	intergenic	-	T	C	0	33	0	0	25	0	0	32	0	43	0	100	29	0	100	46	0	100	0	90	0	118	0	100
	chr2L	2558963	-	intergenic	-	A	C	0	32	0	0	22	0	0	28	0	29	0	100	26	0	100	30	0	100	0	82	0	85	0	100
	chr2L	2559117	-	intergenic	-	A	G	0	32	0	0	22	0	0	42	0	29	0	100	37	0	100	38	0	100	0	96	0	104	0	100
	chr2L	2573348	-	intergenic	-	T	C	0	39	0	0	38	0	0	49	0	32	0	100	44	0	100	36	0	100	0	126	0	112	0	100
	chr2L	2573513	CG34314;Rad1	CDS	synonymous;TTC->TTT;Phe	G	A	0	44	0	0	28	0	0	46	0	33	0	100	48	0	100	41	0	100	0	118	0	122	0	100
	chr2L	2574634	CG34314;Rad1	CDS	synonymous;AGT->AGC;Ser	A	G	49	0	100	35	0	100	37	0	100	0	30	0	0	36	0	0	35	0	121	0	100	0	101	0
	chr2L	2574667	CG34314;Rad1	CDS	synonymous;GGA->GGC;Gly	T	G	0	40	0	0	36	0	0	29	0	30	0	100	35	0	100	25	0	100	0	105	0	90	0	100
	chr2L	2574828	CG34314;Rad1	intron	-	A	T	47	0	100	43	0	100	41	0	100	0	32	0	0	48	0	0	31	0	131	0	100	0	111	0
	chr2L	2574854	CG34314;Rad1	intron	-	T	A	40	0	100	39	0	100	37	0	100	0	29	0	0	46	0	0	31	0	116	0	100	0	106	0
	chr2L	2574883	CG34314;Rad1	CDS	synonymous;CTT->CTA;Leu	A	T	36	0	100	39	0	100	35	0	100	0	37	0	0	41	0	0	32	0	110	0	100	0	110	0
	chr2L	2574892	CG34314;Rad1	CDS	synonymous;TCC->TCA;Ser	G	T	37	0	100	45	0	100	35	0	100	0	36	0	0	45	0	0	33	0	117	0	100	0	114	0
	chr2L	2574915	CG34314;Rad1	CDS	non-synonymous;TTA->ATA;Leu->Ile	A	T	0	33	0	0	46	0	0	28	0	30	0	100	47	0	100	39	0	100	0	107	0	116	0	100
	chr2L	2574934	CG34314;Rad1	CDS	synonymous;CTG->CTA;Leu	C	T	48	0	100	47	0	100	32	0	100	0	36	0	0	40	0	0	44	0	127	0	100	0	120	0
	chr2L	2575619	insv	CDS	synonymous;GGG->GGT;Gly	C	A	48	0	100	24	0	100	42	0	100	0	27	0	0	36	0	0	39	0	114	0	100	0	102	0
	chr2L	2575628	insv	CDS	synonymous;CTC->CTT;Leu	G	A	54	0	100	24	0	100	44	0	100	0	32	0	0	36	0	0	40	0	122	0	100	0	108	0
	chr2L	2575759	insv	CDS	non-synonymous;TCG->GCG;Ser->Ala	A	C	0	43	0	0	25	0	0	36	0	27	0	100	27	0	100	34	0	100	0	104	0	88	0	100
	chr2L	2575763	insv	CDS	synonymous;AAC->AAT;Asn	G	A	0	42	0	0	24	0	0	35	0	26	0	100	26	0	100	35	0	100	0	101	0	87	0	100
	chr2L	2575766	insv	CDS	synonymous;ATT->ATC;Ile	A	G	0	42	0	0	24	0	0	35	0	29	0	100	26	0	100	33	0	100	0	101	0	88	0	100
	chr2L	2575784	insv	CDS	synonymous;GCC->GCT;Ala	G	A	0	49	0	0	31	0	0	36	0	35	0	100	29	0	100	36	0	100	0	116	0	100	0	100
	chr2L	2576012	insv	CDS	non-synonymous;AAG->AAT;Lys->Asn	C	A	36	0	100	48	0	100	39	0	100	0	32	0	0	36	0	0	39	0	123	0	100	0	107	0
	chr2L	2579086	Elba2	3-UTR	-	A	T	46	0	100	42	0	100	40	0	100	0	40	0	0	41	0	0	46	0	128	0	100	0	127	0
	chr2L	2589906	-	intergenic	-	A	T	0	32	0	0	24	0	0	32	0	33	0	100	35	0	100	33	0	100	0	88	0	101	0	100
	chr2L	2590132	-	intergenic	-	C	T	0	19	0	0	25	0	0	17	0	34	0	100	29	0	100	24	0	100	0	61	0	87	0	100
	chr2L	2596021	-	intergenic	-	A	C	23	0	100	34	0	100	29	0	100	0	33	0	0	34	0	0	36	0	86	0	100	0	103	0
	chr2L	2596091	-	intergenic	-	C	T	22	0	100	27	0	100	23	0	100	0	27	0	0	35	0	0	39	0	72	0	100	0	101	0
	chr2L	2596964	-	intergenic	-	A	G	10	0	100	28	0	100	15	0	100	0	23	0	0	14	0	0	29	0	53	0	100	0	66	0
	chr2L	2597078	-	intergenic	-	G	T	9	0	100	16	0	100	7	0	100	0	12	0	0	17	0	0	19	0	32	0	100	0	48	0
	chr2L	2597090	-	intergenic	-	A	G	14	0	100	21	0	100	8	0	100	0	17	0	0	21	0	0	28	0	43	0	100	0	66	0
	chr2L	2597124	-	intergenic	-	T	G	22	0	100	22	0	100	21	0	100	0	25	0	0	18	0	0	34	0	65	0	100	0	77	0
	chr2L	2600391	-	intergenic	-	T	G	45	0	100	38	0	100	34	0	100	0	46	0	0	28	0	0	54	0	117	0	100	0	128	0
	chr2L	2600450	-	intergenic	-	A	T	51	0	100	38	0	100	41	0	100	0	42	0	0	31	0	0	33	0	130	0	100	0	106	0
	chr2L	2600943	-	intergenic	-	A	G	27	0	100	21	0	100	28	0	100	0	43	0	0	37	0	0	32	0	76	0	100	0	112	0
	chr2L	2605971	-	intergenic	-	T	C	34	0	100	27	0	100	32	0	100	0	28	0	0	21	0	0	28	0	93	0	100	0	77	0
	chr2L	2606050	-	intergenic	-	A	T	32	0	100	28	0	100	28	0	100	0	12	0	0	21	0	0	21	0	88	0	100	0	54	0
	chr2L	2606055	-	intergenic	-	G	T	32	0	100	29	0	100	28	0	100	0	12	0	0	20	0	0	20	0	89	0	100	0	52	0
	chr2L	2615870	-	intergenic	-	G	T	24	0	100	24	0	100	20	0	100	0	24	0	0	11	0	0	31	0	68	0	100	0	66	0
	chr2L	2618903	-	intergenic	-	T	C	29	0	100	36	0	100	24	0	100	0	14	0	0	9	0	0	10	0	89	0	100	0	33	0
	chr2L	2620684	CG43403	3-UTR	-	G	C	0	31	0	0	19	0	0	19	0	32	0	100	27	0	100	38	0	100	0	69	0	97	0	100
	chr2L	2620700	CG43403	3-UTR	-	A	G	0	30	0	0	21	0	0	19	0	32	0	100	24	0	100	35	0	100	0	70	0	91	0	100
	chr2L	2620703	CG43403	3-UTR	-	C	T	0	33	0	0	22	0	0	18	0	33	0	100	24	0	100	36	0	100	0	73	0	93	0	100
	chr2L	2621470	-	intergenic	-	G	A	42	0	100	34	0	100	40	0	100	0	20	0	0	24	0	0	23	0	116	0	100	0	67	0
	chr2L	2621488	-	intergenic	-	A	G	37	0	100	32	0	100	37	0	100	0	17	0	0	23	0	0	22	0	106	0	100	0	62	0
	chr2L	2621495	-	intergenic	-	T	C	40	0	100	32	0	100	35	0	100	0	17	0	0	21	0	0	22	0	107	0	100	0	60	0
	chr2L	2621500	-	intergenic	-	G	A	43	0	100	28	0	100	28	0	100	0	16	0	0	22	0	0	20	0	99	0	100	0	58	0
	chr2L	2628103	-	intergenic	-	A	G	40	0	100	41	0	100	26	0	100	0	37	0	0	45	0	0	25	0	107	0	100	0	107	0
	chr2L	2635032	-	intergenic	-	T	C	27	0	100	37	0	100	27	0	100	0	21	0	0	24	0	0	31	0	91	0	100	0	76	0
	chr2L	2637026	-	intergenic	-	C	G	34	0	100	36	0	100	38	0	100	0	36	0	0	24	0	0	36	0	108	0	100	0	96	0
	chr2L	2637084	-	intergenic	-	A	C	36	0	100	40	0	100	42	0	100	0	36	0	0	35	0	0	33	0	118	0	100	0	104	0
	chr2L	2637149	-	intergenic	-	G	T	34	0	100	38	0	100	47	0	100	0	34	0	0	35	0	0	35	0	119	0	100	0	104	0
	chr2L	2649547	CG33125	CDS	synonymous;ACC->ACA;Thr	G	T	0	44	0	1	27	3.57143	0	42	0	43	0	100	39	0	100	38	0	100	1	113	0.877193	120	0	100
	chr2L	2656318	Prosbeta4R2	3-UTR	-	C	A	39	0	100	34	0	100	40	0	100	0	41	0	0	23	0	0	37	0	113	0	100	0	101	0
	chr2L	2658139	-	intergenic	-	T	C	0	43	0	0	52	0	0	49	0	27	0	100	38	0	100	33	0	100	0	144	0	98	0	100
	chr2L	2658145	-	intergenic	-	A	G	42	0	100	52	0	100	44	0	100	0	22	0	0	38	0	0	33	0	138	0	100	0	93	0
	chr2L	2670320	Gr23a	CDS	synonymous;GTT->GTC;Val	T	C	0	48	0	0	34	0	0	48	0	36	0	100	43	0	100	36	0	100	0	130	0	115	0	100
	chr2L	2670323	Gr23a	CDS	synonymous;CAA->CAG;Gln	A	G	0	49	0	0	36	0	0	50	0	36	0	100	45	0	100	35	0	100	0	135	0	116	0	100
	chr2L	2671648	Gr23a	CDS	synonymous;CAC->CAT;His	C	T	45	0	100	33	0	100	35	0	100	0	41	0	0	34	0	0	40	0	113	0	100	0	115	0
	chr2L	2677892	CG31690	5-UTR	-	A	C	39	0	100	35	0	100	43	0	100	0	48	0	0	43	0	0	47	0	117	0	100	0	138	0
	chr2L	2677974	CG31690	5-UTR	-	A	C	46	0	100	42	0	100	46	0	100	0	38	0	0	40	0	0	45	0	134	0	100	0	123	0
	chr2L	2678479	CG31690	intron	-	C	T	41	0	100	41	0	100	48	0	100	0	44	0	0	43	0	0	32	0	130	0	100	0	119	0
	chr2L	2678543	CG31690	intron	-	G	C	0	35	0	0	32	0	0	33	0	37	0	100	36	0	100	32	0	100	0	100	0	105	0	100
	chr2L	2678546	CG31690	intron	-	C	T	0	36	0	0	34	0	0	33	0	36	0	100	38	0	100	31	0	100	0	103	0	105	0	100
	chr2L	2678624	CG31690	intron	-	C	T	37	0	100	33	0	100	30	0	100	0	34	0	0	52	0	0	41	0	100	0	100	0	127	0
	chr2L	2678638	CG31690	intron	-	C	T	35	0	100	37	0	100	29	0	100	0	35	0	0	52	0	0	39	0	101	0	100	0	126	0
	chr2L	2678646	CG31690	intron	-	A	T	0	33	0	0	36	0	0	27	0	34	0	100	46	0	100	39	0	100	0	96	0	119	0	100
	chr2L	2678689	CG31690	intron	-	T	G	39	0	100	33	0	100	33	0	100	0	38	0	0	39	0	0	32	0	105	0	100	0	109	0
	chr2L	2679325	CG31690	intron	-	G	A	0	33	0	0	30	0	0	28	0	36	0	100	39	0	100	40	0	100	0	91	0	115	0	100
	chr2L	2679474	CG31690	intron	-	G	T	0	40	0	0	43	0	0	32	0	31	0	100	27	0	100	42	0	100	0	115	0	100	0	100
	chr2L	2679700	CG31690	intron	-	C	A	26	0	100	37	0	100	39	0	100	0	37	0	0	33	0	0	24	0	102	0	100	0	94	0
	chr2L	2679706	CG31690	intron	-	A	C	0	26	0	0	32	0	0	35	0	37	0	100	34	0	100	23	0	100	0	93	0	94	0	100
	chr2L	2679880	CG31690	intron	-	A	G	0	31	0	0	29	0	0	33	0	42	0	100	37	0	100	32	0	100	0	93	0	111	0	100
	chr2L	2680542	CG31690	intron	-	G	C	30	0	100	28	0	100	28	0	100	0	21	0	0	15	0	0	16	0	86	0	100	0	52	0
	chr2L	2682153	CG31690	intron	-	A	T	0	33	0	0	31	0	0	24	0	29	0	100	38	0	100	30	0	100	0	88	0	97	0	100
	chr2L	2682158	CG31690	intron	-	G	A	0	33	0	0	32	0	0	23	0	29	0	100	38	0	100	29	0	100	0	88	0	96	0	100
	chr2L	2682216	CG31690	intron	-	C	G	0	38	0	0	18	0	0	15	0	29	0	100	30	0	100	24	0	100	0	71	0	83	0	100
	chr2L	2682404	CG31690	intron	-	A	T	30	0	100	25	0	100	16	0	100	0	26	0	0	31	0	0	26	0	71	0	100	0	83	0
	chr2L	2682518	CG31690	intron	-	T	C	43	0	100	23	0	100	25	0	100	0	31	0	0	31	0	0	34	0	91	0	100	0	96	0
	chr2L	2682541	CG31690	intron	-	T	A	45	0	100	29	0	100	29	0	100	0	26	0	0	28	0	0	22	0	103	0	100	0	76	0
	chr2L	2682542	CG31690	intron	-	T	C	42	0	100	29	0	100	27	0	100	0	26	0	0	27	0	0	22	0	98	0	100	0	75	0
	chr2L	2682543	CG31690	intron	-	G	T	42	0	100	29	0	100	28	0	100	0	26	0	0	27	0	0	23	0	99	0	100	0	76	0
	chr2L	2682752	CG31690	intron	-	T	G	50	0	100	34	0	100	35	0	100	0	34	0	0	36	0	0	40	0	119	0	100	0	110	0
	chr2L	2682935	CG31690	intron	-	G	T	39	0	100	37	0	100	42	0	100	0	47	0	0	33	0	1	37	2.63158	118	0	100	1	117	0.847458
	chr2L	2683040	CG31690	intron	-	T	A	0	41	0	0	32	0	0	35	0	37	0	100	32	0	100	29	0	100	0	108	0	98	0	100
	chr2L	2683133	CG31690	intron	-	C	T	0	41	0	0	43	0	0	33	0	36	0	100	35	0	100	29	0	100	0	117	0	100	0	100
	chr2L	2695739	CG31690;CG15398	CDS	synonymous;CGG->CGA;Arg	C	T	0	38	0	0	31	0	0	39	0	32	0	100	41	0	100	29	0	100	0	108	0	102	0	100
	chr2L	2695745	CG31690;CG15398	CDS	synonymous;TTG->TTA;Leu	C	T	0	42	0	0	30	0	0	41	0	30	0	100	40	0	100	29	0	100	0	113	0	99	0	100
	chr2L	2697500	CG31690	intron	-	A	T	0	34	0	0	25	0	0	37	0	30	0	100	25	0	100	42	0	100	0	96	0	97	0	100
	chr2L	2704480	CG31690	intron	-	G	A	28	0	100	40	0	100	41	0	100	0	24	0	0	17	0	0	19	0	109	0	100	0	60	0
	chr2L	2704483	CG31690	intron	-	A	C	28	0	100	42	0	100	39	0	100	0	24	0	0	17	0	0	19	0	109	0	100	0	60	0
	chr2L	2704485	CG31690	intron	-	A	G	29	0	100	42	0	100	40	0	100	0	24	0	0	17	0	0	19	0	111	0	100	0	60	0
	chr2L	2722473	-	intergenic	-	A	G	43	0	100	36	0	100	39	0	100	0	32	0	0	33	0	0	21	0	118	0	100	0	86	0
	chr2L	2796807	Syt1	intron	-	A	G	0	45	0	0	29	0	0	48	0	34	0	100	38	0	100	36	0	100	0	122	0	108	0	100
	chr2L	2853273	CG3104	5-UTR	-	C	T	41	0	100	35	0	100	48	0	100	0	31	0	0	40	0	0	43	0	124	0	100	0	114	0
	chr2L	2853467	CG3104	5-UTR	-	T	C	56	0	100	46	0	100	37	0	100	0	46	0	0	46	0	0	32	0	139	0	100	0	124	0
	chr2L	2853567	CG3104	5-UTR	-	G	C	39	0	100	50	0	100	56	0	100	0	28	0	0	38	0	0	43	0	145	0	100	0	109	0
	chr2L	2853589	CG3104	5-UTR	-	T	C	42	0	100	53	0	100	54	0	100	0	33	0	0	39	0	1	44	2.22222	149	0	100	1	116	0.854701
	chr2L	2853619	CG3104	intron	-	A	T	43	0	100	50	0	100	46	0	100	0	33	0	0	42	0	0	42	0	139	0	100	0	117	0
	chr2L	2853705	CG3104	intron	-	G	A	31	0	100	36	0	100	40	0	100	0	25	0	0	41	0	0	50	0	107	0	100	0	116	0
	chr2L	2853815	CG3104	intron	-	T	A	29	0	100	47	0	100	48	0	100	1	28	3.44828	0	32	0	0	43	0	124	0	100	1	103	0.961538
	chr2L	2853851	CG3104	intron	-	G	A	29	0	100	50	0	100	42	0	100	0	27	0	0	38	0	0	40	0	121	0	100	0	105	0
	chr2L	2853855	CG3104	intron	-	G	A	28	0	100	46	0	100	36	0	100	0	26	0	0	37	0	0	43	0	110	0	100	0	106	0
	chr2L	2860874	CG2991	intron	-	G	T	0	47	0	0	26	0	0	38	0	42	0	100	36	0	100	42	0	100	0	111	0	120	0	100
	chr2L	2862475	CG2991	intron	-	T	C	22	0	100	22	0	100	27	0	100	0	24	0	0	30	0	0	29	0	71	0	100	0	83	0
	chr2L	2862494	CG2991	intron	-	A	G	24	0	100	27	0	100	24	0	100	0	21	0	0	26	0	0	22	0	75	0	100	0	69	0
	chr2L	2862498	CG2991	intron	-	T	C	24	0	100	28	0	100	27	0	100	0	22	0	0	25	0	0	24	0	79	0	100	0	71	0
	chr2L	2862615	CG2991	5-UTR	-	G	T	0	35	0	0	32	0	0	39	0	38	0	100	35	0	100	34	0	100	0	106	0	107	0	100
	chr2L	2867282	CG2991	intron	-	T	C	48	0	100	46	0	100	44	0	100	0	26	0	0	30	0	0	30	0	138	0	100	0	86	0
	chr2L	2882522	NTPase	CDS	synonymous;GAC->GAT;Asp	G	A	0	41	0	0	48	0	0	43	0	32	0	100	45	0	100	38	0	100	0	132	0	115	0	100
	chr2L	2884185	NTPase	intron	-	G	A	0	29	0	0	32	0	0	30	0	34	0	100	34	0	100	30	0	100	0	91	0	98	0	100
	chr2L	2891130	lilli	intron	-	C	G	42	0	100	35	0	100	27	0	100	0	34	0	0	18	0	0	35	0	104	0	100	0	87	0
	chr2L	2891174	lilli	intron	-	G	T	38	0	100	35	0	100	33	0	100	0	30	0	0	20	0	0	39	0	106	0	100	0	89	0
	chr2L	2897133	lilli	intron	-	T	G	0	54	0	0	48	0	0	54	0	32	0	100	26	0	100	47	0	100	0	156	0	105	0	100
	chr2L	2898898	lilli	intron	-	G	C	0	10	0	0	7	0	0	11	0	29	0	100	35	0	100	41	0	100	0	28	0	105	0	100
	chr2L	2918079	lilli	intron	-	C	G	0	14	0	0	21	0	0	17	0	15	0	100	18	0	100	15	0	100	0	52	0	48	0	100
	chr2L	2949390	lilli	CDS	synonymous;CGG->CGA;Arg	G	A	0	48	0	0	37	0	0	38	0	32	0	100	34	0	100	24	0	100	0	123	0	90	0	100
	chr2L	2975634	CG9641	CDS	synonymous;ATA->ATC;Ile	T	G	50	0	100	42	0	100	37	0	100	0	44	0	0	39	0	0	34	0	129	0	100	0	117	0
	chr2L	2997945	CG3558	CDS	synonymous;GCA->GCT;Ala	A	T	0	42	0	0	31	0	0	34	0	35	0	100	35	0	100	29	0	100	0	107	0	99	0	100
	chr2L	2998354	CG3558	3-UTR	-	T	A	43	0	100	38	0	100	34	0	100	0	32	0	0	33	0	0	27	0	115	0	100	0	92	0
	chr2L	3041788	CG17221	3-UTR	-	C	T	0	34	0	0	31	0	0	36	0	30	0	100	41	0	100	39	0	100	0	101	0	110	0	100
	chr2L	3088992	toc	intron	-	G	T	0	38	0	0	45	0	0	32	0	32	0	100	37	0	100	39	0	100	0	115	0	108	0	100
	chr2L	3089533	toc	intron	-	G	C	0	43	0	0	29	0	0	38	0	32	0	100	40	0	100	41	0	100	0	110	0	113	0	100
	chr2L	3089537	toc	intron	-	G	T	0	45	0	0	33	0	0	35	0	35	0	100	38	0	100	40	0	100	0	113	0	113	0	100
	chr2L	3089546	toc	intron	-	G	A	0	47	0	0	34	0	0	33	0	33	0	100	41	0	100	38	0	100	0	114	0	112	0	100
	chr2L	3089552	toc	intron	-	A	G	0	43	0	0	35	0	0	35	0	33	0	100	40	0	100	40	0	100	0	113	0	113	0	100
	chr2L	3100146	toc	intron	-	A	C	0	39	0	0	44	0	0	40	0	35	0	100	35	0	100	31	0	100	0	123	0	101	0	100
	chr2L	3100200	toc	intron	-	A	T	0	39	0	0	47	0	0	39	0	33	0	100	40	0	100	30	0	100	0	125	0	103	0	100
	chr2L	3104960	toc	intron	-	G	A	42	0	100	43	0	100	42	0	100	0	30	0	0	35	0	0	28	0	127	0	100	0	93	0
	chr2L	3104961	toc	intron	-	A	C	43	0	100	43	0	100	42	0	100	0	31	0	0	35	0	0	28	0	128	0	100	0	94	0
	chr2L	3105001	toc	intron	-	C	A	0	53	0	0	44	0	0	45	0	45	0	100	34	0	100	34	0	100	0	142	0	113	0	100
	chr2L	3105015	toc	intron	-	C	T	0	51	0	0	42	0	0	45	0	47	0	100	34	0	100	32	0	100	0	138	0	113	0	100
	chr2L	3105016	toc	intron	-	T	G	50	0	100	40	0	100	45	0	100	0	47	0	0	33	0	0	32	0	135	0	100	0	112	0
	chr2L	3106273	toc	intron	-	A	G	0	42	0	0	39	0	0	46	0	32	0	100	37	0	100	42	0	100	0	127	0	111	0	100
	chr2L	3106395	toc	intron	-	C	A	47	0	100	49	0	100	42	0	100	0	35	0	0	39	0	0	40	0	138	0	100	0	114	0
	chr2L	3107446	toc	intron	-	T	G	0	31	0	0	40	0	0	44	0	36	0	100	36	0	100	44	0	100	0	115	0	116	0	100
	chr2L	3116269	toc	intron	-	T	C	0	30	0	0	46	0	0	33	0	38	0	100	38	0	100	46	0	100	0	109	0	122	0	100
	chr2L	3119009	toc	intron	-	G	A	0	51	0	0	53	0	0	43	0	31	0	100	32	0	100	32	0	100	0	147	0	95	0	100
	chr2L	3119018	toc	intron	-	A	G	0	51	0	0	50	0	0	43	0	31	0	100	32	0	100	29	0	100	0	144	0	92	0	100
	chr2L	3127883	toc	intron	-	T	C	44	0	100	28	0	100	29	0	100	0	36	0	0	42	0	0	40	0	101	0	100	0	118	0
	chr2L	3127909	toc	intron	-	A	C	47	0	100	31	0	100	34	0	100	0	36	0	0	38	0	0	43	0	112	0	100	0	117	0
	chr2L	3127926	toc	intron	-	A	G	46	0	100	30	0	100	32	0	100	0	40	0	0	36	0	0	44	0	108	0	100	0	120	0
	chr2L	3128505	toc	intron	-	C	A	43	0	100	31	0	100	32	0	100	0	27	0	0	31	0	0	25	0	106	0	100	0	83	0
	chr2L	3128509	toc	intron	-	C	A	43	0	100	31	0	100	29	0	100	0	24	0	0	30	0	0	23	0	103	0	100	0	77	0
	chr2L	3128510	toc	intron	-	A	G	43	0	100	28	0	100	27	0	100	0	26	0	0	30	0	0	23	0	98	0	100	0	79	0
	chr2L	3164780	Hydr2	intron	-	G	C	0	40	0	0	29	0	0	36	0	37	0	100	32	0	100	24	0	100	0	105	0	93	0	100
	chr2L	3164781	Hydr2	intron	-	T	C	0	40	0	0	29	0	0	34	0	37	0	100	31	0	100	24	0	100	0	103	0	92	0	100
	chr2L	3164870	Hydr2	intron	-	A	T	0	38	0	0	40	0	0	29	0	45	0	100	32	0	100	30	0	100	0	107	0	107	0	100
	chr2L	3179434	CG34393	intron	-	T	G	45	0	100	23	0	100	30	0	100	0	35	0	0	26	0	0	34	0	98	0	100	0	95	0
	chr2L	3182083	CG34393	intron	-	T	C	0	27	0	0	30	0	0	27	0	37	0	100	34	0	100	34	0	100	0	84	0	105	0	100
	chr2L	3182154	CG34393	intron	-	G	T	0	40	0	0	31	0	0	34	0	33	0	100	36	0	100	32	0	100	0	105	0	101	0	100
	chr2L	3182273	CG34393	intron	-	A	T	0	41	0	0	40	0	0	27	0	30	0	100	31	0	100	26	0	100	0	108	0	87	0	100
	chr2L	3198245	CG34393	intron	-	T	G	0	44	0	0	34	0	0	39	0	44	0	100	33	0	100	31	0	100	0	117	0	108	0	100
	chr2L	3198312	CG34393	intron	-	C	A	0	29	0	0	22	0	0	26	0	35	0	100	27	0	100	30	0	100	0	77	0	92	0	100
	chr2L	3198471	CG34393	intron	-	T	A	0	36	0	0	40	0	0	22	0	28	0	100	32	0	100	33	0	100	0	98	0	93	0	100
	chr2L	3198520	CG34393	intron	-	T	A	0	40	0	0	45	0	0	22	0	8	0	100	27	0	100	8	0	100	0	107	0	43	0	100
	chr2L	3198525	CG34393	intron	-	G	C	0	42	0	0	45	0	0	21	0	9	0	100	27	0	100	9	0	100	0	108	0	45	0	100
	chr2L	3202560	-	intergenic	-	C	T	0	26	0	0	40	0	0	36	0	25	0	100	37	0	100	35	0	100	0	102	0	97	0	100
	chr2L	3202570	-	intergenic	-	T	C	0	25	0	0	40	0	0	35	0	25	0	100	40	0	100	37	0	100	0	100	0	102	0	100
	chr2L	3202642	-	intergenic	-	T	G	0	26	0	0	36	0	0	35	0	28	0	100	40	0	100	33	0	100	0	97	0	101	0	100
	chr2L	3202651	-	intergenic	-	A	C	0	32	0	0	35	0	0	37	0	32	0	100	38	0	100	38	0	100	0	104	0	108	0	100
	chr2L	3202717	-	intergenic	-	G	T	36	0	100	39	0	100	31	0	100	0	31	0	0	43	0	1	27	3.57143	106	0	100	1	101	0.980392
	chr2L	3202719	-	intergenic	-	T	C	36	0	100	37	0	100	33	0	100	0	31	0	0	42	0	1	29	3.33333	106	0	100	1	102	0.970874
	chr2L	3202733	-	intergenic	-	T	A	0	32	0	0	37	0	0	33	0	32	0	100	43	0	100	29	0	100	0	102	0	104	0	100
	chr2L	3202774	-	intergenic	-	G	C	0	21	0	0	31	0	0	21	0	25	0	100	32	0	100	24	0	100	0	73	0	81	0	100
	chr2L	3227479	-	intergenic	-	T	C	39	0	100	32	0	100	30	0	100	0	14	0	0	40	0	0	34	0	101	0	100	0	88	0
	chr2L	3227502	-	intergenic	-	G	A	0	38	0	0	32	0	0	21	0	24	0	100	41	0	100	28	0	100	0	91	0	93	0	100
	chr2L	3231778	-	intergenic	-	T	A	36	0	100	41	0	100	39	0	100	0	38	0	0	46	0	0	41	0	116	0	100	0	125	0
	chr2L	3231784	-	intergenic	-	A	G	36	0	100	41	0	100	39	0	100	0	35	0	0	45	0	1	42	2.32558	116	0	100	1	122	0.813008
	chr2L	3236661	-	intergenic	-	A	G	0	44	0	0	36	0	0	44	0	40	0	100	45	0	100	32	0	100	0	124	0	117	0	100
	chr2L	3239149	-	intergenic	-	G	C	33	0	100	37	0	100	44	0	100	0	28	0	0	43	0	0	25	0	114	0	100	0	96	0
	chr2L	3239150	-	intergenic	-	T	C	33	0	100	37	0	100	44	0	100	0	28	0	0	43	0	0	25	0	114	0	100	0	96	0
	chr2L	3239163	-	intergenic	-	C	T	27	0	100	38	0	100	45	0	100	0	31	0	0	50	0	0	32	0	110	0	100	0	113	0
	chr2L	3239175	-	intergenic	-	C	T	27	0	100	36	0	100	36	0	100	0	28	0	0	45	0	0	29	0	99	0	100	0	102	0
	chr2L	3239182	-	intergenic	-	A	T	24	0	100	40	0	100	36	0	100	0	23	0	0	32	0	0	23	0	100	0	100	0	78	0
	chr2L	3239186	-	intergenic	-	G	C	23	0	100	39	0	100	36	0	100	0	22	0	0	32	0	0	23	0	98	0	100	0	77	0
	chr2L	3239187	-	intergenic	-	G	A	22	0	100	41	0	100	37	0	100	0	22	0	0	32	0	0	23	0	100	0	100	0	77	0
	chr2L	3239192	-	intergenic	-	A	T	23	0	100	43	0	100	38	0	100	0	23	0	0	32	0	0	23	0	104	0	100	0	78	0
	chr2L	3239202	-	intergenic	-	A	T	22	0	100	42	0	100	35	0	100	0	23	0	0	29	0	0	21	0	99	0	100	0	73	0
	chr2L	3239262	-	intergenic	-	A	T	36	0	100	49	0	100	38	0	100	0	43	0	0	46	0	0	23	0	123	0	100	0	112	0
	chr2L	3239270	-	intergenic	-	A	T	36	0	100	47	0	100	39	0	100	0	44	0	0	45	0	0	27	0	122	0	100	0	116	0
	chr2L	3239274	-	intergenic	-	C	T	38	0	100	49	0	100	41	0	100	0	45	0	0	45	0	0	28	0	128	0	100	0	118	0
	chr2L	3239297	-	intergenic	-	T	A	36	0	100	45	0	100	44	0	100	0	45	0	0	46	0	0	34	0	125	0	100	0	125	0
	chr2L	3239345	-	intergenic	-	C	G	24	0	100	33	0	100	34	0	100	0	40	0	0	43	0	0	36	0	91	0	100	0	119	0
	chr2L	3239354	-	intergenic	-	G	C	23	0	100	35	0	100	30	0	100	0	39	0	0	44	0	0	38	0	88	0	100	0	121	0
	chr2L	3239367	-	intergenic	-	A	C	32	0	100	33	0	100	39	0	100	0	35	0	0	45	0	0	39	0	104	0	100	0	119	0
	chr2L	3239438	-	intergenic	-	A	C	44	0	100	37	0	100	38	0	100	0	30	0	0	35	0	0	31	0	119	0	100	0	96	0
	chr2L	3239470	-	intergenic	-	C	T	39	0	100	36	0	100	36	0	100	0	32	0	0	48	0	0	37	0	111	0	100	0	117	0
	chr2L	3239513	-	intergenic	-	T	A	48	0	100	39	0	100	36	0	100	0	37	0	0	51	0	0	40	0	123	0	100	0	128	0
	chr2L	3239591	-	intergenic	-	A	G	39	0	100	37	0	100	51	0	100	0	30	0	0	40	0	0	34	0	127	0	100	0	104	0
	chr2L	3239726	-	intergenic	-	T	G	42	0	100	31	0	100	44	0	100	0	34	0	0	51	0	0	36	0	117	0	100	0	121	0
	chr2L	3239983	-	intergenic	-	G	A	47	0	100	36	0	100	48	0	100	0	48	0	0	36	0	0	39	0	131	0	100	0	123	0
	chr2L	3240231	-	intergenic	-	G	A	0	33	0	0	25	0	0	26	0	41	0	100	22	0	100	40	0	100	0	84	0	103	0	100
	chr2L	3240421	-	intergenic	-	A	G	0	31	0	0	34	0	0	43	0	34	0	100	35	0	100	40	0	100	0	108	0	109	0	100
	chr2L	3240429	-	intergenic	-	T	C	0	35	0	0	32	0	0	40	0	34	0	100	39	0	100	39	0	100	0	107	0	112	0	100
	chr2L	3241123	-	intergenic	-	T	C	0	36	0	0	31	0	0	31	0	41	0	100	35	0	100	34	0	100	0	98	0	110	0	100
	chr2L	3241124	-	intergenic	-	G	T	0	35	0	0	31	0	0	32	0	40	0	100	34	0	100	34	0	100	0	98	0	108	0	100
	chr2L	3241161	-	intergenic	-	G	C	35	0	100	31	0	100	35	0	100	0	32	0	0	35	0	0	30	0	101	0	100	0	97	0
	chr2L	3261215	CR45337	UTR	-	G	A	0	45	0	0	41	0	0	31	0	31	0	100	34	0	100	38	0	100	0	117	0	103	0	100
	chr2L	3263189	-	intergenic	-	T	C	0	46	0	0	28	0	0	29	0	30	0	100	44	0	100	29	0	100	0	103	0	103	0	100
	chr2L	3263216	-	intergenic	-	A	G	48	0	100	30	0	100	35	0	100	0	28	0	0	38	0	0	35	0	113	0	100	0	101	0
	chr2L	3263282	-	intergenic	-	G	A	0	54	0	0	29	0	0	33	0	22	0	100	36	0	100	31	0	100	0	116	0	89	0	100
	chr2L	3263783	-	intergenic	-	G	A	30	0	100	42	0	100	38	0	100	0	33	0	0	36	0	0	30	0	110	0	100	0	99	0
	chr2L	3263809	-	intergenic	-	A	G	35	0	100	47	0	100	35	0	100	0	36	0	0	37	0	0	32	0	117	0	100	0	105	0
	chr2L	3264064	-	intergenic	-	C	T	31	0	100	39	0	100	29	0	100	0	37	0	0	34	0	0	28	0	99	0	100	0	99	0
	chr2L	3264118	-	intergenic	-	T	C	0	25	0	0	35	0	0	32	0	31	0	100	32	0	100	35	0	100	0	92	0	98	0	100
	chr2L	3264161	-	intergenic	-	T	A	0	22	0	0	23	0	0	34	0	28	0	100	37	0	100	35	0	100	0	79	0	100	0	100
	chr2L	3264565	CR45706	UTR	-	T	G	0	20	0	0	28	0	0	29	0	29	0	100	25	0	100	37	0	100	0	77	0	91	0	100
	chr2L	3264726	CR45706	UTR	-	T	C	0	44	0	1	30	3.22581	0	42	0	34	0	100	39	0	100	39	0	100	1	116	0.854701	112	0	100
	chr2L	3264956	CR45706	UTR	-	T	C	0	49	0	1	33	2.94118	0	37	0	23	0	100	32	0	100	34	0	100	1	119	0.833333	89	0	100
	chr2L	3265226	CR45706	UTR	-	T	C	0	33	0	0	28	0	0	30	0	26	0	100	39	0	100	46	0	100	0	91	0	111	0	100
	chr2L	3265228	CR45706	UTR	-	G	C	0	33	0	0	31	0	0	29	0	27	0	100	40	0	100	45	0	100	0	93	0	112	0	100
	chr2L	3265258	CR45706	UTR	-	C	A	0	32	0	0	35	0	0	27	0	26	0	100	42	0	100	41	0	100	0	94	0	109	0	100
	chr2L	3265302	CR45706	UTR	-	C	T	0	32	0	0	32	0	0	28	0	36	0	100	32	0	100	44	0	100	0	92	0	112	0	100
	chr2L	3265316	CR45706	UTR	-	G	A	0	28	0	0	31	0	0	29	0	35	0	100	33	0	100	42	0	100	0	88	0	110	0	100
	chr2L	3265319	CR45706	UTR	-	T	A	0	26	0	0	31	0	0	32	0	35	0	100	33	0	100	43	0	100	0	89	0	111	0	100
	chr2L	3265333	CR45706	UTR	-	C	A	0	27	0	0	30	0	0	30	0	34	0	100	32	0	100	46	0	100	0	87	0	112	0	100
	chr2L	3265339	CR45706	UTR	-	G	A	0	26	0	0	27	0	0	25	0	33	0	100	27	0	100	42	0	100	0	78	0	102	0	100
	chr2L	3265589	CR45706	UTR	-	G	C	35	0	100	34	0	100	31	0	100	0	31	0	0	29	0	0	37	0	100	0	100	0	97	0
	chr2L	3265732	-	intergenic	-	A	G	0	35	0	0	34	0	0	38	0	39	0	100	31	0	100	31	0	100	0	107	0	101	0	100
	chr2L	3265882	-	intergenic	-	C	T	0	44	0	0	34	0	0	47	0	32	0	100	31	0	100	35	0	100	0	125	0	98	0	100
	chr2L	3265933	-	intergenic	-	C	A	0	53	0	0	37	0	0	36	0	34	0	100	27	0	100	34	0	100	0	126	0	95	0	100
	chr2L	3267116	-	intergenic	-	A	T	26	0	100	23	0	100	35	0	100	0	39	0	0	27	0	0	37	0	84	0	100	0	103	0
	chr2L	3267204	-	intergenic	-	T	G	26	0	100	24	0	100	37	0	100	0	26	0	0	32	0	0	38	0	87	0	100	0	96	0
	chr2L	3267295	-	intergenic	-	A	T	32	0	100	28	0	100	30	0	100	0	33	0	0	36	0	0	37	0	90	0	100	0	106	0
	chr2L	3267302	-	intergenic	-	C	A	0	33	0	0	28	0	0	25	0	33	0	100	36	0	100	35	0	100	0	86	0	104	0	100
	chr2L	3267323	-	intergenic	-	T	C	28	0	100	25	0	100	25	0	100	0	34	0	0	33	0	0	33	0	78	0	100	0	100	0
	chr2L	3267474	-	intergenic	-	G	C	0	36	0	0	24	0	0	33	0	33	0	100	32	0	100	43	0	100	0	93	0	108	0	100
	chr2L	3267490	-	intergenic	-	A	G	0	33	0	0	23	0	0	35	0	33	0	100	29	0	100	44	0	100	0	91	0	106	0	100
	chr2L	3269083	-	intergenic	-	G	A	0	20	0	0	9	0	0	20	0	23	0	100	16	0	100	20	0	100	0	49	0	59	0	100
	chr2L	3269338	-	intergenic	-	T	G	0	42	0	0	32	0	0	22	0	24	0	100	22	0	100	25	0	100	0	96	0	71	0	100
	chr2L	3269362	-	intergenic	-	G	C	36	0	100	29	0	100	25	0	100	0	26	0	0	34	0	0	32	0	90	0	100	0	92	0
	chr2L	3269385	-	intergenic	-	G	A	0	35	0	0	29	0	0	22	0	29	0	100	37	0	100	30	0	100	0	86	0	96	0	100
	chr2L	3273051	-	intergenic	-	T	C	31	0	100	34	0	100	31	0	100	0	8	0	0	29	0	0	25	0	96	0	100	0	62	0
	chr2L	3279070	CG3332	intron	-	T	C	44	0	100	43	0	100	36	0	100	1	37	2.63158	0	36	0	0	40	0	123	0	100	1	113	0.877193
	chr2L	3282172	-	intergenic	-	T	C	43	0	100	28	0	100	49	0	100	0	44	0	0	42	0	0	39	0	120	0	100	0	125	0
	chr2L	3282201	-	intergenic	-	C	A	43	0	100	26	0	100	44	0	100	0	36	0	0	36	0	0	34	0	113	0	100	0	106	0
	chr2L	3282240	-	intergenic	-	C	G	38	0	100	27	0	100	34	0	100	0	39	0	0	34	0	0	39	0	99	0	100	0	112	0
	chr2L	3282255	-	intergenic	-	G	A	35	0	100	33	0	100	33	0	100	0	38	0	0	38	0	0	40	0	101	0	100	0	116	0
	chr2L	3294932	CG9663	3-UTR	-	G	A	0	26	0	0	27	0	0	22	0	22	0	100	19	0	100	29	0	100	0	75	0	70	0	100
	chr2L	3295108	CG9663	3-UTR	-	C	A	31	0	100	31	0	100	32	0	100	0	24	0	0	28	0	0	38	0	94	0	100	0	90	0
	chr2L	3295227	CG9663	3-UTR	-	C	T	0	48	0	0	28	0	0	39	0	33	0	100	31	0	100	40	0	100	0	115	0	104	0	100
	chr2L	3310393	CG3277;CG15406	intron	-	C	T	32	0	100	28	0	100	31	0	100	0	37	0	0	39	0	1	40	2.43902	91	0	100	1	116	0.854701
	chr2L	3327434	-	intergenic	-	A	T	0	42	0	0	35	0	0	28	0	38	0	100	39	0	100	39	0	100	0	105	0	116	0	100
	chr2L	3327805	-	intergenic	-	T	A	0	37	0	0	43	0	0	24	0	29	0	100	44	0	100	34	0	100	0	104	0	107	0	100
	chr2L	3328052	CG33282	intron	-	C	A	42	0	100	25	0	100	30	0	100	0	15	0	0	24	0	0	27	0	97	0	100	0	66	0
	chr2L	3328426	CG33282	CDS	non-synonymous;TGA->GGA;STOP->Gly	T	G	0	42	0	0	36	0	0	41	0	34	0	100	45	0	100	40	0	100	0	119	0	119	0	100
	chr2L	3328717	CG33282	CDS	synonymous;CTA->TTA;Leu	C	T	37	0	100	44	0	100	35	0	100	0	34	0	0	31	0	0	32	0	116	0	100	0	97	0
	chr2L	3351372	E23	intron	-	A	G	42	0	100	36	0	100	44	0	100	0	37	0	0	30	0	0	44	0	122	0	100	0	111	0
	chr2L	3354204	E23	5-UTR	-	G	A	0	36	0	0	45	0	0	34	0	39	0	100	37	0	100	41	0	100	0	115	0	117	0	100
	chr2L	3370745	CG34394	intron	-	C	T	49	0	100	37	0	100	37	0	100	0	46	0	0	21	0	0	41	0	123	0	100	0	108	0
	chr2L	3374474	CG15412	CDS	synonymous;AGT->AGC;Ser	A	G	0	46	0	0	43	0	0	38	0	28	0	100	42	0	100	38	0	100	0	127	0	108	0	100
	chr2L	3374498	CG15412	CDS	synonymous;AAG->AAA;Lys	C	T	0	44	0	0	39	0	0	28	0	30	0	100	42	0	100	39	0	100	0	111	0	111	0	100
	chr2L	3374552	CG15412	CDS	synonymous;CAG->CAA;Gln	C	T	0	48	0	0	44	0	0	40	0	23	0	100	40	0	100	36	0	100	0	132	0	99	0	100
	chr2L	3374678	CG15412	CDS	synonymous;GTA->GTG;Val	T	C	0	43	0	0	33	0	0	32	0	27	0	100	49	0	100	36	0	100	0	108	0	112	0	100
	chr2L	3374762	CG15412	CDS	synonymous;CTA->CTG;Leu	T	C	0	51	0	0	24	0	0	41	0	37	0	100	50	0	100	28	0	100	0	116	0	115	0	100
	chr2L	3374768	CG15412	CDS	synonymous;CAA->CAG;Gln	T	C	0	54	0	0	24	0	0	43	0	38	0	100	46	0	100	29	0	100	0	121	0	113	0	100
	chr2L	3374789	CG15412	CDS	synonymous;CTG->CTC;Leu	C	G	0	55	0	0	24	0	0	35	0	39	0	100	41	0	100	28	0	100	0	114	0	108	0	100
	chr2L	3375244	CG15412	CDS	synonymous;GCA->GCC;Ala	T	G	0	63	0	0	48	0	0	41	0	36	0	100	40	0	100	27	0	100	0	152	0	103	0	100
	chr2L	3375337	CG15412	CDS	synonymous;TCC->TCT;Ser	G	A	0	61	0	0	39	0	0	34	0	32	0	100	32	0	100	35	0	100	0	134	0	99	0	100
	chr2L	3375346	CG15412	CDS	synonymous;CTC->CTT;Leu	G	A	0	57	0	0	36	0	0	35	0	29	0	100	34	0	100	37	0	100	0	128	0	100	0	100
	chr2L	3375418	CG15412	5-UTR	-	A	T	0	60	0	0	40	0	0	31	0	37	0	100	34	0	100	35	0	100	0	131	0	106	0	100
	chr2L	3375425	CG15412	5-UTR	-	C	T	0	62	0	0	38	0	0	32	0	37	0	100	34	0	100	34	0	100	0	132	0	105	0	100
	chr2L	3375477	CG15412	5-UTR	-	C	G	0	56	0	0	32	0	0	37	0	42	0	100	29	0	100	31	0	100	0	125	0	102	0	100
	chr2L	3375478	CG15412	5-UTR	-	T	G	0	55	0	0	31	0	0	38	0	42	0	100	29	0	100	30	0	100	0	124	0	101	0	100
	chr2L	3376293	CG9662	CDS	synonymous;GCC->GCT;Ala	G	A	0	41	0	1	32	3.0303	0	40	0	36	0	100	29	0	100	31	0	100	1	113	0.877193	96	0	100
	chr2L	3377242	Ptpa	CDS	non-synonymous;AAA->AGA;Lys->Arg	A	G	0	51	0	0	26	0	0	40	0	33	0	100	46	0	100	42	0	100	0	117	0	121	0	100
	chr2L	3381104	-	intergenic	-	C	T	0	31	0	0	28	0	0	29	0	33	0	100	31	0	100	52	0	100	0	88	0	116	0	100
	chr2L	3384959	-	intergenic	-	T	C	40	0	100	33	0	100	46	0	100	0	28	0	0	40	0	0	33	0	119	0	100	0	101	0
	chr2L	3393177	-	intergenic	-	C	T	0	48	0	0	44	0	0	55	0	34	0	100	44	0	100	48	0	100	0	147	0	126	0	100
	chr2L	3393256	-	intergenic	-	T	A	0	41	0	0	34	0	0	41	0	46	0	100	47	0	100	32	0	100	0	116	0	125	0	100
	chr2L	3393406	-	intergenic	-	C	T	0	31	0	0	26	0	0	28	0	35	0	100	39	0	100	44	0	100	0	85	0	118	0	100
	chr2L	3393437	-	intergenic	-	C	A	0	34	0	0	23	0	0	26	0	34	0	100	39	0	100	39	0	100	0	83	0	112	0	100
	chr2L	3394055	-	intergenic	-	A	T	47	0	100	40	0	100	47	0	100	0	40	0	0	43	0	0	36	0	134	0	100	0	119	0
	chr2L	3394174	-	intergenic	-	T	A	0	43	0	0	36	0	0	30	0	42	0	100	37	0	100	46	0	100	0	109	0	125	0	100
	chr2L	3394418	-	intergenic	-	C	T	0	34	0	0	35	0	0	35	0	41	0	100	33	0	100	40	0	100	0	104	0	114	0	100
	chr2L	3394421	-	intergenic	-	A	C	0	36	0	0	35	0	0	38	0	39	0	100	36	0	100	42	0	100	0	109	0	117	0	100
	chr2L	3394452	-	intergenic	-	G	A	0	37	0	0	36	0	0	45	0	40	0	100	39	0	100	31	0	100	0	118	0	110	0	100
	chr2L	3394506	-	intergenic	-	C	A	27	0	100	37	0	100	31	0	100	0	35	0	0	35	0	0	35	0	95	0	100	0	105	0
	chr2L	3394779	-	intergenic	-	A	G	30	0	100	38	0	100	34	0	100	0	41	0	0	33	0	0	46	0	102	0	100	0	120	0
	chr2L	3395802	-	intergenic	-	T	A	33	0	100	37	0	100	22	0	100	0	33	0	0	25	0	0	31	0	92	0	100	0	89	0
	chr2L	3396507	-	intergenic	-	A	T	0	34	0	0	28	0	0	26	0	27	0	100	34	0	100	38	0	100	0	88	0	99	0	100
	chr2L	3396589	-	intergenic	-	T	A	36	0	100	20	0	100	24	0	100	0	38	0	0	30	0	0	37	0	80	0	100	0	105	0
	chr2L	3396618	-	intergenic	-	C	G	24	0	100	19	0	100	17	0	100	0	34	0	0	28	0	0	32	0	60	0	100	0	94	0
	chr2L	3396619	-	intergenic	-	G	A	8	0	100	10	0	100	7	0	100	0	33	0	0	27	0	0	31	0	25	0	100	0	91	0
	chr2L	3396711	-	intergenic	-	A	C	14	0	100	28	0	100	33	0	100	0	38	0	0	29	0	0	30	0	75	0	100	0	97	0
	chr2L	3396740	-	intergenic	-	T	C	17	0	100	34	0	100	34	0	100	0	40	0	0	30	0	0	28	0	85	0	100	0	98	0
	chr2L	3396742	-	intergenic	-	A	C	17	0	100	35	0	100	34	0	100	0	38	0	0	31	0	0	29	0	86	0	100	0	98	0
	chr2L	3396784	-	intergenic	-	T	G	13	0	100	32	0	100	31	0	100	0	33	0	0	35	0	0	36	0	76	0	100	0	104	0
	chr2L	3396916	-	intergenic	-	A	T	0	28	0	0	28	0	0	25	0	46	0	100	39	0	100	27	0	100	0	81	0	112	0	100
	chr2L	3397892	-	intergenic	-	G	C	0	20	0	0	28	0	0	31	0	33	0	100	29	0	100	36	0	100	0	79	0	98	0	100
	chr2L	3397926	-	intergenic	-	C	A	0	29	0	0	29	0	0	32	0	37	0	100	34	0	100	27	0	100	0	90	0	98	0	100
	chr2L	3398003	-	intergenic	-	G	A	0	27	0	0	18	0	0	28	0	39	0	100	41	0	100	39	0	100	0	73	0	119	0	100
	chr2L	3398010	-	intergenic	-	T	G	0	29	0	0	19	0	0	32	0	38	0	100	38	0	100	41	0	100	0	80	0	117	0	100
	chr2L	3398014	-	intergenic	-	T	C	0	30	0	0	19	0	0	32	0	36	0	100	37	0	100	43	0	100	0	81	0	116	0	100
	chr2L	3398045	CG34175	5-UTR	-	T	A	37	0	100	26	0	100	36	0	100	0	32	0	0	44	0	1	43	2.27273	99	0	100	1	119	0.833333
	chr2L	3398061	CG34175	5-UTR	-	A	T	0	28	0	0	20	0	0	33	0	31	0	100	41	0	100	38	0	100	0	81	0	110	0	100
	chr2L	3398063	CG34175	5-UTR	-	A	G	0	28	0	0	19	0	0	31	0	33	0	100	42	0	100	37	0	100	0	78	0	112	0	100
	chr2L	3398070	CG34175	5-UTR	-	T	C	0	32	0	0	22	0	0	34	0	35	0	100	42	0	100	36	0	100	0	88	0	113	0	100
	chr2L	3398094	CG34175	5-UTR	-	G	T	0	34	0	0	21	0	0	31	0	34	0	100	43	0	100	33	0	100	0	86	0	110	0	100
	chr2L	3398102	CG34175	5-UTR	-	C	T	0	37	0	0	23	0	0	33	0	35	0	100	45	0	100	35	0	100	0	93	0	115	0	100
	chr2L	3398119	CG34175	5-UTR	-	C	T	0	35	0	0	25	0	0	27	0	33	0	100	35	0	100	35	0	100	0	87	0	103	0	100
	chr2L	3398127	CG34175	5-UTR	-	C	T	0	32	0	0	28	0	0	29	0	32	0	100	36	0	100	36	0	100	0	89	0	104	0	100
	chr2L	3399535	-	intergenic	-	G	T	37	0	100	46	0	100	38	0	100	0	35	0	0	28	0	0	33	0	121	0	100	0	96	0
	chr2L	3401093	-	intergenic	-	T	A	0	27	0	0	31	0	0	26	0	36	0	100	42	0	100	31	0	100	0	84	0	109	0	100
	chr2L	3401112	-	intergenic	-	G	T	0	26	0	0	32	0	0	30	0	36	0	100	39	0	100	33	0	100	0	88	0	108	0	100
	chr2L	3402565	-	intergenic	-	G	T	36	0	100	40	0	100	30	0	100	0	35	0	0	31	0	0	28	0	106	0	100	0	94	0
	chr2L	3402594	-	intergenic	-	G	C	35	0	100	41	0	100	36	0	100	0	38	0	0	33	0	0	24	0	112	0	100	0	95	0
	chr2L	3407062	pgant2	CDS	synonymous;GTT->GTC;Val	A	G	0	52	0	0	32	0	0	33	0	34	0	100	22	0	100	33	0	100	0	117	0	89	0	100
	chr2L	3408640	pgant2	intron	-	C	T	30	0	100	34	0	100	41	0	100	1	36	2.7027	0	40	0	0	30	0	105	0	100	1	106	0.934579
	chr2L	3409287	pgant2	intron	-	A	T	47	0	100	44	0	100	53	0	100	0	29	0	0	43	0	0	25	0	144	0	100	0	97	0
	chr2L	3415222	pgant2	intron	-	G	A	44	0	100	43	0	100	45	0	100	0	32	0	0	32	0	0	25	0	132	0	100	0	89	0
	chr2L	3420083	pgant2	intron	-	T	A	4	0	100	6	0	100	5	0	100	0	13	0	0	17	0	0	22	0	15	0	100	0	52	0
	chr2L	3420870	pgant2	intron	-	A	C	42	0	100	42	0	100	37	0	100	0	32	0	0	36	0	0	40	0	121	0	100	0	108	0
	chr2L	3420993	pgant2	intron	-	A	G	40	0	100	29	0	100	42	0	100	0	34	0	0	37	0	0	35	0	111	0	100	0	106	0
	chr2L	3421595	pgant2	5-UTR	-	A	G	0	20	0	0	23	0	0	27	0	20	0	100	17	0	100	24	0	100	0	70	0	61	0	100
	chr2L	3423100	pgant2	intron	-	C	T	0	24	0	0	23	0	0	23	0	37	0	100	26	0	100	28	0	100	0	70	0	91	0	100
	chr2L	3423115	pgant2	intron	-	G	A	0	26	0	0	23	0	0	23	0	36	0	100	27	0	100	29	0	100	0	72	0	92	0	100
	chr2L	3430718	-	intergenic	-	C	G	41	0	100	41	0	100	29	0	100	0	29	0	0	33	0	0	42	0	111	0	100	0	104	0
	chr2L	3430734	-	intergenic	-	C	T	0	38	0	0	45	0	0	28	0	30	0	100	30	0	100	46	0	100	0	111	0	106	0	100
	chr2L	3443092	-	intergenic	-	T	A	38	0	100	35	0	100	34	0	100	0	22	0	0	29	0	0	29	0	107	0	100	0	80	0
	chr2L	3443093	-	intergenic	-	G	A	38	0	100	34	0	100	34	0	100	0	22	0	0	32	0	0	30	0	106	0	100	0	84	0
	chr2L	3443179	-	intergenic	-	A	G	31	0	100	33	0	100	31	0	100	0	21	0	0	39	0	0	32	0	95	0	100	0	92	0
	chr2L	3445214	-	intergenic	-	A	C	42	0	100	37	0	100	40	0	100	0	24	0	0	33	0	0	25	0	119	0	100	0	82	0
	chr2L	3447256	CG2772	CDS	non-synonymous;AGC->ACC;Ser->Thr	G	C	38	0	100	38	0	100	33	0	100	0	29	0	0	24	0	0	35	0	109	0	100	0	88	0
	chr2L	3470794	CG31776	CDS	synonymous;CAC->CAT;His	C	T	55	0	100	39	0	100	48	0	100	0	48	0	0	43	0	0	26	0	142	0	100	0	117	0
	chr2L	3482418	CG15414	intron	-	T	C	37	0	100	30	0	100	51	0	100	0	32	0	0	30	0	0	26	0	118	0	100	0	88	0
	chr2L	3494782	tim	intron	-	A	C	37	0	100	30	0	100	37	0	100	0	36	0	0	22	0	0	30	0	104	0	100	0	88	0
	chr2L	3507704	tim	intron	-	G	T	0	21	0	0	15	0	0	11	0	24	0	100	21	0	100	26	0	100	0	47	0	71	0	100
	chr2L	3507876	tim	5-UTR	-	G	A	0	38	0	0	40	0	0	27	0	36	0	100	26	0	100	29	0	100	0	105	0	91	0	100
	chr2L	3507956	tim	5-UTR	-	G	C	0	44	0	0	38	0	0	31	0	29	0	100	32	0	100	29	0	100	0	113	0	90	0	100
	chr2L	3509817	CG31954	CDS	synonymous;TTG->CTG;Leu	A	G	47	0	100	41	0	100	48	0	100	0	42	0	0	39	0	0	33	0	136	0	100	0	114	0
	chr2L	3517895	CG3213	CDS	synonymous;GTC->GTT;Val	G	A	0	51	0	0	36	0	0	41	0	35	0	100	36	0	100	36	0	100	0	128	0	107	0	100
	chr2L	3547793	drm	3-UTR	-	A	C	26	0	100	27	0	100	22	0	100	0	22	0	0	22	0	0	19	0	75	0	100	0	63	0
	chr2L	3547794	drm	3-UTR	-	T	G	26	0	100	27	0	100	22	0	100	0	24	0	0	23	0	0	19	0	75	0	100	0	66	0
	chr2L	3548300	drm	3-UTR	-	C	A	16	0	100	27	0	100	13	0	100	0	21	0	0	20	0	0	16	0	56	0	100	0	57	0
	chr2L	3548324	drm	3-UTR	-	C	T	13	0	100	27	0	100	11	0	100	0	21	0	0	24	0	0	21	0	51	0	100	0	66	0
	chr2L	3548325	drm	3-UTR	-	C	T	13	0	100	26	0	100	11	0	100	0	21	0	0	24	0	0	20	0	50	0	100	0	65	0
	chr2L	3548340	drm	3-UTR	-	T	C	11	0	100	27	0	100	12	0	100	0	24	0	0	26	0	0	26	0	50	0	100	0	76	0
	chr2L	3563890	-	intergenic	-	C	A	1	32	3.0303	0	31	0	0	36	0	20	0	100	25	0	100	26	0	100	1	99	1	71	0	100
	chr2L	3575531	CR43822	UTR	-	C	T	42	0	100	12	0	100	24	0	100	0	17	0	0	2	0	0	37	0	78	0	100	0	56	0
	chr2L	3576665	-	intergenic	-	A	T	0	37	0	0	37	0	0	45	0	53	0	100	26	0	100	43	0	100	0	119	0	122	0	100
	chr2L	3599846	-	intergenic	-	C	T	0	21	0	0	39	0	0	34	0	33	0	100	38	0	100	36	0	100	0	94	0	107	0	100
	chr2L	3599847	-	intergenic	-	T	G	0	21	0	0	42	0	0	36	0	33	0	100	38	0	100	35	0	100	0	99	0	106	0	100
	chr2L	3599921	-	intergenic	-	C	G	0	23	0	0	30	0	0	32	0	34	0	100	44	0	100	29	0	100	0	85	0	107	0	100
	chr2L	3599925	-	intergenic	-	G	A	0	23	0	0	30	0	0	29	0	33	0	100	44	0	100	28	0	100	0	82	0	105	0	100
	chr2L	3599927	-	intergenic	-	A	T	0	23	0	0	30	0	0	29	0	33	0	100	43	0	100	28	0	100	0	82	0	104	0	100
	chr2L	3599950	-	intergenic	-	A	G	0	39	0	0	42	0	0	40	0	36	0	100	53	0	100	22	0	100	0	121	0	111	0	100
	chr2L	3599969	-	intergenic	-	C	A	0	45	0	0	45	0	0	43	0	33	0	100	52	0	100	29	0	100	0	133	0	114	0	100
	chr2L	3599993	-	intergenic	-	A	T	0	41	0	0	40	0	0	39	0	35	0	100	44	0	100	30	0	100	0	120	0	109	0	100
	chr2L	3601810	-	intergenic	-	G	A	0	37	0	0	43	0	0	31	0	28	0	100	38	0	100	42	0	100	0	111	0	108	0	100
	chr2L	3601845	-	intergenic	-	C	T	0	40	0	0	36	0	0	24	0	19	0	100	32	0	100	33	0	100	0	100	0	84	0	100
	chr2L	3640311	for	CDS	non-synonymous;CCA->ACA;Pro->Thr	G	T	47	0	100	29	0	100	39	0	100	0	31	0	0	33	0	0	38	0	115	0	100	0	102	0
	chr2L	3640894	for	intron	-	T	A	20	0	100	24	0	100	12	0	100	0	14	0	0	3	0	0	21	0	56	0	100	0	38	0
	chr2L	3643463	for	intron	-	G	A	0	46	0	0	43	0	0	61	0	49	0	100	36	0	100	39	0	100	0	150	0	124	0	100
	chr2L	3643651	for	intron	-	T	C	0	39	0	0	37	0	0	35	0	34	0	100	26	0	100	50	0	100	0	111	0	110	0	100
	chr2L	3645187	for	intron	-	T	A	0	49	0	0	31	0	0	47	0	26	0	100	36	0	100	33	0	100	0	127	0	95	0	100
	chr2L	3663186	CG34340	5-UTR	-	G	A	0	39	0	0	35	0	1	39	2.5	28	0	100	21	0	100	19	0	100	1	113	0.877193	68	0	100
	chr2L	3663496	CG34340	intron	-	C	T	0	40	0	0	38	0	0	41	0	36	0	100	24	0	100	35	0	100	0	119	0	95	0	100
	chr2L	3689165	CG34340	intron	-	C	A	18	0	100	12	0	100	21	0	100	0	19	0	0	1	0	0	24	0	51	0	100	0	44	0
	chr2L	3689173	CG34340	intron	-	A	C	18	0	100	12	0	100	22	0	100	0	19	0	0	2	0	0	24	0	52	0	100	0	45	0
	chr2L	3690207	CG34340	intron	-	T	A	0	23	0	0	19	0	0	23	0	27	0	100	21	0	100	26	0	100	0	65	0	74	0	100
	chr2L	3690221	CG34340	intron	-	C	A	0	24	0	0	22	0	0	23	0	28	0	100	25	0	100	27	0	100	0	69	0	80	0	100
	chr2L	3720775	Shaw	intron	-	C	T	0	35	0	0	13	0	0	24	0	38	0	100	37	0	100	35	0	100	0	72	0	110	0	100
	chr2L	3730279	-	intergenic	-	C	A	0	39	0	0	25	0	0	34	0	36	0	100	32	0	100	30	0	100	0	98	0	98	0	100
	chr2L	3730294	-	intergenic	-	C	T	0	41	0	0	29	0	0	34	0	37	0	100	34	0	100	27	0	100	0	104	0	98	0	100
	chr2L	3745192	CG10019	intron	-	C	T	45	0	100	38	0	100	34	0	100	0	41	0	0	35	0	0	22	0	117	0	100	0	98	0
	chr2L	3745212	CG10019	intron	-	A	G	0	45	0	0	36	0	0	34	0	39	0	100	32	0	100	23	0	100	0	115	0	94	0	100
	chr2L	3779464	bowl	intron	-	T	A	25	0	100	20	0	100	35	0	100	0	22	0	0	38	0	0	35	0	80	0	100	0	95	0
	chr2L	3779486	bowl	intron	-	C	G	29	0	100	22	0	100	38	0	100	0	33	0	0	35	0	0	26	0	89	0	100	0	94	0
	chr2L	3786006	CG31958	CDS	non-synonymous;ACA->ATA;Thr->Ile	C	T	29	0	100	20	0	100	34	0	100	0	7	0	0	19	0	0	18	0	83	0	100	0	44	0
	chr2L	3786063	CG31958	CDS	non-synonymous;GGG->GCG;Gly->Ala	G	C	28	0	100	36	0	100	44	0	100	0	14	0	0	19	0	0	29	0	108	0	100	0	62	0
	chr2L	3786285	CG31958	CDS	non-synonymous;GGC->GTC;Gly->Val	G	T	0	50	0	0	47	0	0	41	0	37	0	100	26	0	100	41	0	100	0	138	0	104	0	100
	chr2L	3786433	-	intergenic	-	T	A	28	0	100	19	0	100	26	0	100	0	32	0	0	28	0	0	27	0	73	0	100	0	87	0
	chr2L	3786478	-	intergenic	-	C	A	0	23	0	0	22	0	0	20	0	23	0	100	25	0	100	16	0	100	0	65	0	64	0	100
	chr2L	3786599	-	intergenic	-	T	A	0	10	0	0	17	0	0	21	0	15	0	100	12	0	100	19	0	100	0	48	0	46	0	100
	chr2L	3786600	-	intergenic	-	T	C	0	10	0	0	17	0	0	20	0	15	0	100	12	0	100	19	0	100	0	47	0	46	0	100
	chr2L	3786604	-	intergenic	-	C	T	0	10	0	0	17	0	0	20	0	15	0	100	12	0	100	19	0	100	0	47	0	46	0	100
	chr2L	3786616	-	intergenic	-	G	T	0	9	0	0	22	0	0	23	0	15	0	100	12	0	100	21	0	100	0	54	0	48	0	100
	chr2L	3786620	-	intergenic	-	A	T	0	10	0	0	23	0	0	23	0	13	0	100	12	0	100	20	0	100	0	56	0	45	0	100
	chr2L	3786670	-	intergenic	-	C	T	12	0	100	33	0	100	23	0	100	0	16	0	0	7	0	0	17	0	68	0	100	0	40	0
	chr2L	3786905	-	intergenic	-	G	A	29	0	100	33	0	100	41	0	100	0	31	0	0	30	0	0	33	0	103	0	100	0	94	0
	chr2L	3787217	CG3921	5-UTR	-	G	A	41	0	100	36	0	100	46	0	100	0	36	0	0	34	0	0	25	0	123	0	100	0	95	0
	chr2L	3790257	CG3921	intron	-	T	A	0	36	0	0	41	0	0	28	0	26	0	100	4	0	100	25	0	100	0	105	0	55	0	100
	chr2L	3790332	CG3921	intron	-	A	T	26	0	100	32	0	100	30	0	100	0	19	0	0	2	0	0	17	0	88	0	100	0	38	0
	chr2L	3828330	-	intergenic	-	A	C	0	40	0	0	17	0	0	17	0	29	0	100	30	0	100	39	0	100	0	74	0	98	0	100
	chr2L	3828332	-	intergenic	-	T	C	0	40	0	0	17	0	0	16	0	29	0	100	28	0	100	38	0	100	0	73	0	95	0	100
	chr2L	3850470	-	intergenic	-	A	C	41	0	100	36	0	100	37	0	100	0	30	0	0	30	0	0	30	0	114	0	100	0	90	0
	chr2L	3850559	-	intergenic	-	G	A	0	42	0	0	31	0	0	35	0	31	0	100	29	0	100	35	0	100	0	108	0	95	0	100
	chr2L	3851214	-	intergenic	-	A	G	42	0	100	34	0	100	33	0	100	0	42	0	0	44	0	0	28	0	109	0	100	0	114	0
	chr2L	3851233	-	intergenic	-	G	A	40	0	100	37	0	100	27	0	100	1	34	2.85714	0	50	0	0	21	0	104	0	100	1	105	0.943396
	chr2L	3860245	-	intergenic	-	G	A	39	0	100	41	0	100	27	0	100	0	25	0	0	33	0	0	40	0	107	0	100	0	98	0
	chr2L	3860257	-	intergenic	-	C	T	33	0	100	40	0	100	31	0	100	0	27	0	0	37	0	0	38	0	104	0	100	0	102	0
	chr2L	3860465	-	intergenic	-	A	G	0	38	0	0	46	0	0	36	0	35	0	100	27	0	100	36	0	100	0	120	0	98	0	100
	chr2L	3860515	-	intergenic	-	A	T	0	27	0	1	41	2.38095	0	33	0	38	0	100	32	0	100	29	0	100	1	101	0.980392	99	0	100
	chr2L	3862218	-	intergenic	-	A	C	12	0	100	29	0	100	27	0	100	0	23	0	0	29	0	0	27	0	68	0	100	0	79	0
	chr2L	3862237	-	intergenic	-	T	A	14	0	100	25	0	100	28	0	100	0	27	0	0	34	0	0	27	0	67	0	100	0	88	0
	chr2L	3862265	-	intergenic	-	A	G	12	0	100	23	0	100	22	0	100	0	15	0	0	13	0	0	21	0	57	0	100	0	49	0
	chr2L	3862323	-	intergenic	-	T	A	18	0	100	22	0	100	17	0	100	0	27	0	0	26	0	0	27	0	57	0	100	0	80	0
	chr2L	3862433	-	intergenic	-	A	T	13	0	100	23	0	100	20	0	100	0	30	0	0	26	0	0	22	0	56	0	100	0	78	0
	chr2L	3862544	-	intergenic	-	A	C	29	0	100	22	0	100	12	0	100	0	24	0	0	29	0	0	24	0	63	0	100	0	77	0
	chr2L	3862554	-	intergenic	-	A	T	27	0	100	22	0	100	12	0	100	0	17	0	0	20	0	0	20	0	61	0	100	0	57	0
	chr2L	3862558	-	intergenic	-	A	G	27	0	100	22	0	100	13	0	100	0	17	0	0	19	0	0	20	0	62	0	100	0	56	0
	chr2L	3862575	-	intergenic	-	T	C	25	0	100	21	0	100	10	0	100	0	19	0	0	30	0	0	26	0	56	0	100	0	75	0
	chr2L	3862579	-	intergenic	-	C	T	25	0	100	21	0	100	10	0	100	0	18	0	0	31	0	0	26	0	56	0	100	0	75	0
	chr2L	3862599	-	intergenic	-	G	A	27	0	100	21	0	100	16	0	100	0	16	0	0	28	0	0	25	0	64	0	100	0	69	0
	chr2L	3862605	-	intergenic	-	A	T	26	0	100	23	0	100	18	0	100	0	23	0	0	31	0	0	26	0	67	0	100	0	80	0
	chr2L	3877816	capu	intron	-	A	C	0	37	0	0	42	0	0	44	0	37	0	100	35	0	100	37	0	100	0	123	0	109	0	100
	chr2L	3877852	capu	intron	-	T	C	0	45	0	0	35	0	0	35	0	40	0	100	41	0	100	35	0	100	0	115	0	116	0	100
	chr2L	3877855	capu	intron	-	G	A	0	44	0	0	38	0	0	39	0	39	0	100	44	0	100	35	0	100	0	121	0	118	0	100
	chr2L	3877866	capu	intron	-	G	T	0	45	0	0	40	0	0	47	0	39	0	100	44	0	100	31	0	100	0	132	0	114	0	100
	chr2L	3877955	capu	intron	-	A	C	0	47	0	0	34	0	0	29	0	39	0	100	38	0	100	40	0	100	0	110	0	117	0	100
	chr2L	3910816	fred	intron	-	C	T	40	0	100	29	0	100	37	0	100	0	38	0	0	36	0	0	29	0	106	0	100	0	103	0
	chr2L	3934679	fred	intron	-	A	G	37	0	100	36	0	100	40	0	100	0	26	0	0	27	0	0	33	0	113	0	100	0	86	0
	chr2L	3934708	fred	intron	-	C	A	42	0	100	34	0	100	44	0	100	0	27	0	0	30	0	0	37	0	120	0	100	0	94	0
	chr2L	3934743	fred	intron	-	C	T	47	0	100	36	0	100	47	0	100	0	25	0	0	26	0	0	36	0	130	0	100	0	87	0
	chr2L	3934755	fred	intron	-	G	A	44	0	100	34	0	100	42	0	100	0	17	0	0	26	0	0	31	0	120	0	100	0	74	0
	chr2L	3937178	fred	intron	-	A	T	0	18	0	0	23	0	0	21	0	14	0	100	23	0	100	13	0	100	0	62	0	50	0	100
	chr2L	3990224	fred	intron	-	A	C	38	0	100	37	0	100	37	0	100	0	33	0	0	28	0	0	24	0	112	0	100	0	85	0
	chr2L	3990245	fred	intron	-	T	C	29	0	100	35	0	100	29	0	100	0	27	0	0	28	0	0	27	0	93	0	100	0	82	0
	chr2L	3995280	-	intergenic	-	C	T	30	0	100	33	0	100	23	0	100	0	33	0	0	27	0	0	19	0	86	0	100	0	79	0
	chr2L	3995285	-	intergenic	-	A	G	32	0	100	31	0	100	25	0	100	0	32	0	0	25	0	0	17	0	88	0	100	0	74	0
	chr2L	3995324	-	intergenic	-	A	G	25	0	100	28	0	100	25	0	100	0	28	0	0	21	0	0	19	0	78	0	100	0	68	0
	chr2L	3995413	-	intergenic	-	G	A	10	0	100	20	0	100	16	0	100	0	26	0	0	19	0	0	20	0	46	0	100	0	65	0
	chr2L	3995433	-	intergenic	-	T	C	13	0	100	22	0	100	17	0	100	0	32	0	0	25	0	0	22	0	52	0	100	0	79	0
	chr2L	3995543	-	intergenic	-	G	A	17	0	100	24	0	100	32	0	100	0	23	0	0	23	0	0	16	0	73	0	100	0	62	0
	chr2L	3995546	-	intergenic	-	T	A	16	0	100	25	0	100	36	0	100	0	22	0	0	23	0	0	16	0	77	0	100	0	61	0
	chr2L	4001329	CR45344	UTR	-	G	A	0	31	0	0	36	0	0	38	0	33	0	100	37	0	100	29	0	100	0	105	0	99	0	100
	chr2L	4004862	-	intergenic	-	C	T	0	41	0	0	39	0	0	35	0	38	0	100	32	0	100	35	0	100	0	115	0	105	0	100
	chr2L	4008966	CG43774	CDS	synonymous;CCA->CCG;Pro	A	G	38	0	100	28	0	100	35	0	100	0	38	0	0	30	0	0	35	0	101	0	100	0	103	0
	chr2L	4008969	CG43774	CDS	synonymous;CCG->CCC;Pro	G	C	40	0	100	27	0	100	35	0	100	0	34	0	0	31	0	0	34	0	102	0	100	0	99	0
	chr2L	4010179	-	intergenic	-	A	G	0	41	0	0	39	0	0	19	0	38	0	100	36	0	100	33	0	100	0	99	0	107	0	100
	chr2L	4010214	-	intergenic	-	C	G	0	43	0	0	33	0	0	19	0	32	0	100	38	0	100	33	0	100	0	95	0	103	0	100
	chr2L	4011808	-	intergenic	-	G	A	40	0	100	35	0	100	25	0	100	0	23	0	0	33	0	0	31	0	100	0	100	0	87	0
	chr2L	4015721	-	intergenic	-	A	G	0	26	0	0	27	0	0	18	0	27	0	100	29	0	100	29	0	100	0	71	0	85	0	100
	chr2L	4019666	-	intergenic	-	C	A	0	35	0	0	29	0	0	37	0	19	0	100	30	0	100	26	0	100	0	101	0	75	0	100
	chr2L	4021008	-	intergenic	-	T	C	0	36	0	0	45	0	0	16	0	22	0	100	33	0	100	40	0	100	0	97	0	95	0	100
	chr2L	4021028	-	intergenic	-	T	C	0	36	0	0	39	0	0	18	0	26	0	100	24	0	100	43	0	100	0	93	0	93	0	100
	chr2L	4021443	-	intergenic	-	A	G	38	0	100	30	0	100	23	0	100	0	37	0	0	29	0	0	30	0	91	0	100	0	96	0
	chr2L	4021757	-	intergenic	-	T	G	43	0	100	29	0	100	29	0	100	0	28	0	0	30	0	0	34	0	101	0	100	0	92	0
	chr2L	4022931	-	intergenic	-	C	T	26	0	100	39	0	100	39	0	100	0	33	0	0	36	0	0	31	0	104	0	100	0	100	0
	chr2L	4024078	-	intergenic	-	G	T	31	0	100	23	0	100	37	0	100	0	27	0	0	37	0	0	28	0	91	0	100	0	92	0
	chr2L	4024128	-	intergenic	-	T	C	25	0	100	27	0	100	33	0	100	0	26	0	0	36	0	0	33	0	85	0	100	0	95	0
	chr2L	4024144	-	intergenic	-	T	C	22	0	100	23	0	100	27	0	100	0	28	0	0	33	0	0	33	0	72	0	100	0	94	0
	chr2L	4024201	-	intergenic	-	G	A	19	0	100	25	0	100	22	0	100	0	40	0	0	28	0	0	28	0	66	0	100	0	96	0
	chr2L	4024213	-	intergenic	-	A	C	20	0	100	26	0	100	24	0	100	0	43	0	0	29	0	0	28	0	70	0	100	0	100	0
	chr2L	4024231	-	intergenic	-	G	C	24	0	100	27	0	100	24	0	100	0	40	0	0	29	0	0	24	0	75	0	100	0	93	0
	chr2L	4024233	-	intergenic	-	G	A	25	0	100	27	0	100	24	0	100	0	40	0	0	29	0	0	23	0	76	0	100	0	92	0
	chr2L	4024235	-	intergenic	-	G	T	25	0	100	27	0	100	23	0	100	0	40	0	0	29	0	0	23	0	75	0	100	0	92	0
	chr2L	4024256	-	intergenic	-	G	A	27	0	100	27	0	100	24	0	100	0	40	0	0	36	0	0	25	0	78	0	100	0	101	0
	chr2L	4024268	-	intergenic	-	C	T	29	0	100	27	0	100	28	0	100	0	29	0	0	39	0	0	24	0	84	0	100	0	92	0
	chr2L	4024271	-	intergenic	-	C	A	27	0	100	26	0	100	29	0	100	0	30	0	0	35	0	0	25	0	82	0	100	0	90	0
	chr2L	4024281	-	intergenic	-	A	C	23	0	100	24	0	100	30	0	100	0	32	0	0	37	0	0	26	0	77	0	100	0	95	0
	chr2L	4028652	-	intergenic	-	A	G	0	18	0	0	12	0	0	7	0	11	0	100	2	0	100	17	0	100	0	37	0	30	0	100
	chr2L	4028678	-	intergenic	-	G	T	0	20	0	0	17	0	0	13	0	13	0	100	4	0	100	23	0	100	0	50	0	40	0	100
	chr2L	4028683	-	intergenic	-	T	G	0	20	0	0	18	0	0	13	0	13	0	100	4	0	100	23	0	100	0	51	0	40	0	100
	chr2L	4028686	-	intergenic	-	C	A	0	21	0	0	20	0	0	13	0	14	0	100	4	0	100	22	0	100	0	54	0	40	0	100
	chr2L	4028693	-	intergenic	-	T	A	0	22	0	0	22	0	0	18	0	14	0	100	4	0	100	22	0	100	0	62	0	40	0	100
	chr2L	4032212	ed	intron	-	C	A	4	0	100	5	0	100	6	0	100	0	12	0	0	11	0	0	7	0	15	0	100	0	30	0
	chr2L	4043949	ed	intron	-	T	C	23	0	100	39	0	100	34	0	100	0	32	0	0	40	0	0	33	0	96	0	100	0	105	0
	chr2L	4043963	ed	intron	-	T	A	0	17	0	0	40	0	0	35	0	31	0	100	35	0	100	36	0	100	0	92	0	102	0	100
	chr2L	4043976	ed	intron	-	G	T	0	15	0	0	35	0	0	30	0	35	0	100	38	0	100	36	0	100	0	80	0	109	0	100
	chr2L	4043991	ed	intron	-	T	C	20	0	100	42	0	100	36	0	100	0	36	0	0	39	0	0	34	0	98	0	100	0	109	0
	chr2L	4044015	ed	intron	-	C	G	0	19	0	0	44	0	0	37	0	46	0	100	41	0	100	39	0	100	0	100	0	126	0	100
	chr2L	4044055	ed	intron	-	C	A	0	26	0	0	36	0	0	32	0	43	0	100	42	0	100	28	0	100	0	94	0	113	0	100
	chr2L	4045651	ed	intron	-	T	C	0	36	0	0	35	0	0	40	0	36	0	100	25	0	100	29	0	100	0	111	0	90	0	100
	chr2L	4045682	ed	intron	-	G	A	0	37	0	0	40	0	0	37	0	33	0	100	22	0	100	27	0	100	0	114	0	82	0	100
	chr2L	4053347	ed	intron	-	C	A	0	37	0	0	33	0	0	35	0	29	0	100	31	0	100	22	0	100	0	105	0	82	0	100
	chr2L	4054986	ed	intron	-	T	C	1	40	2.43902	0	40	0	0	29	0	40	0	100	41	0	100	31	0	100	1	109	0.909091	112	0	100
	chr2L	4063442	ed	intron	-	C	T	55	0	100	50	0	100	39	0	100	0	27	0	0	34	0	0	27	0	144	0	100	0	88	0
	chr2L	4063640	ed	intron	-	C	A	30	0	100	30	0	100	19	0	100	0	20	0	0	36	0	0	27	0	79	0	100	0	83	0
	chr2L	4063650	ed	intron	-	C	T	28	0	100	28	0	100	19	0	100	0	17	0	0	23	0	0	23	0	75	0	100	0	63	0
	chr2L	4063652	ed	intron	-	A	T	28	0	100	29	0	100	21	0	100	0	17	0	0	22	0	0	22	0	78	0	100	0	61	0
	chr2L	4063653	ed	intron	-	C	T	29	0	100	31	0	100	23	0	100	0	17	0	0	23	0	0	22	0	83	0	100	0	62	0
	chr2L	4063659	ed	intron	-	T	A	28	0	100	31	0	100	25	0	100	0	23	0	0	25	0	0	28	0	84	0	100	0	76	0
	chr2L	4076112	ed	intron	-	C	G	0	34	0	0	20	0	0	16	0	28	0	100	35	0	100	27	0	100	0	70	0	90	0	100
	chr2L	4076307	ed	intron	-	A	C	0	25	0	0	37	0	0	25	0	33	0	100	39	0	100	39	0	100	0	87	0	111	0	100
	chr2L	4076546	ed	intron	-	G	C	0	33	0	0	46	0	0	27	0	37	0	100	26	0	100	32	0	100	0	106	0	95	0	100
	chr2L	4079781	ed	intron	-	A	T	32	0	100	33	0	100	38	0	100	0	24	0	0	41	0	0	36	0	103	0	100	0	101	0
	chr2L	4079816	ed	intron	-	A	G	37	0	100	27	0	100	37	0	100	0	25	0	0	34	0	0	24	0	101	0	100	0	83	0
	chr2L	4079817	ed	intron	-	A	T	37	0	100	26	0	100	36	0	100	0	25	0	0	35	0	0	24	0	99	0	100	0	84	0
	chr2L	4085168	ed	intron	-	A	G	0	37	0	0	27	0	0	24	0	26	0	100	21	0	100	34	0	100	0	88	0	81	0	100
	chr2L	4086871	ed	intron	-	A	T	0	20	0	0	20	0	0	19	0	27	0	100	26	0	100	27	0	100	0	59	0	80	0	100
	chr2L	4088708	ed	intron	-	A	G	31	0	100	34	0	100	33	0	100	0	26	0	0	31	0	0	33	0	98	0	100	0	90	0
	chr2L	4091268	ed	intron	-	A	G	17	0	100	25	0	100	24	0	100	0	28	0	0	27	0	0	27	0	66	0	100	0	82	0
	chr2L	4091338	ed	intron	-	A	G	28	0	100	20	0	100	24	0	100	0	27	0	0	35	0	0	31	0	72	0	100	0	93	0
	chr2L	4091390	ed	intron	-	C	T	26	0	100	28	0	100	27	0	100	0	9	0	0	9	0	0	10	0	81	0	100	0	28	0
	chr2L	4091391	ed	intron	-	A	C	26	0	100	18	0	100	14	0	100	0	9	0	0	9	0	0	10	0	58	0	100	0	28	0
	chr2L	4091409	ed	intron	-	A	C	23	0	100	34	0	100	28	0	100	0	26	0	0	22	0	0	26	0	85	0	100	0	74	0
	chr2L	4093170	ed	intron	-	T	A	0	34	0	0	22	0	0	45	0	29	0	100	34	0	100	39	0	100	0	101	0	102	0	100
	chr2L	4093704	ed	intron	-	A	G	0	30	0	0	33	0	0	23	0	33	0	100	23	0	100	27	0	100	0	86	0	83	0	100
	chr2L	4094396	ed	intron	-	T	G	40	0	100	40	0	100	37	0	100	0	38	0	0	38	0	0	46	0	117	0	100	0	122	0
	chr2L	4098195	ed	CDS	non-synonymous;GCA->GTA;Ala->Val	C	T	0	42	0	1	46	2.12766	0	44	0	30	0	100	33	0	100	32	0	100	1	132	0.75188	95	0	100
	chr2L	4100785	ed	CDS	synonymous;GAG->GAA;Glu	G	A	31	0	100	34	0	100	39	0	100	0	26	0	0	40	0	0	34	0	104	0	100	0	100	0
	chr2L	4101001	ed	CDS	synonymous;GTT->GTG;Val	T	G	31	0	100	22	0	100	35	0	100	0	29	0	0	29	0	0	23	0	88	0	100	0	81	0
	chr2L	4101150	ed	intron	-	A	T	33	0	100	36	0	100	36	0	100	0	19	0	0	27	0	0	19	0	105	0	100	0	65	0
	chr2L	4101152	ed	intron	-	C	T	33	0	100	36	0	100	36	0	100	0	19	0	0	27	0	0	19	0	105	0	100	0	65	0
	chr2L	4101205	ed	intron	-	G	A	32	0	100	33	0	100	28	0	100	0	33	0	0	33	0	0	25	0	93	0	100	0	91	0
	chr2L	4101819	ed	intron	-	C	T	53	0	100	37	0	100	54	0	100	0	46	0	0	34	0	0	36	0	144	0	100	0	116	0
	chr2L	4103486	ed	intron	-	A	G	45	0	100	46	0	100	31	0	100	0	25	0	0	33	0	0	21	0	122	0	100	0	79	0
	chr2L	4109872	ed	intron	-	G	A	0	35	0	0	35	0	0	47	0	33	0	100	34	0	100	23	0	100	0	117	0	90	0	100
	chr2L	4111080	ed	intron	-	T	A	0	28	0	0	22	0	0	24	0	34	0	100	36	0	100	34	0	100	0	74	0	104	0	100
	chr2L	4111099	ed	intron	-	C	T	0	44	0	0	35	0	0	40	0	33	0	100	38	0	100	29	0	100	0	119	0	100	0	100
	chr2L	4112085	ed	intron	-	C	A	32	0	100	39	0	100	30	0	100	0	34	0	0	26	0	0	29	0	101	0	100	0	89	0
	chr2L	4112086	ed	intron	-	T	C	32	0	100	41	0	100	30	0	100	0	34	0	0	26	0	0	29	0	103	0	100	0	89	0
	chr2L	4112145	ed	intron	-	G	A	0	32	0	0	31	0	0	31	0	36	0	100	30	0	100	42	0	100	0	94	0	108	0	100
	chr2L	4116533	-	intergenic	-	C	T	40	0	100	32	0	100	42	0	100	0	37	0	0	44	0	0	41	0	114	0	100	0	122	0
	chr2L	4119890	-	intergenic	-	T	A	32	0	100	32	0	100	27	0	100	0	27	0	0	33	0	0	35	0	91	0	100	0	95	0
	chr2L	4119921	-	intergenic	-	T	G	32	0	100	27	0	100	31	0	100	0	33	0	0	35	0	0	35	0	90	0	100	0	103	0
	chr2L	4122022	Sr-CI	intron	-	T	C	0	58	0	0	38	0	0	43	0	38	0	100	44	0	100	32	0	100	0	139	0	114	0	100
	chr2L	4122061	Sr-CI	CDS	non-synonymous;AGG->AAG;Arg->Lys	G	A	0	49	0	0	41	0	0	38	0	30	0	100	40	0	100	29	0	100	0	128	0	99	0	100
	chr2L	4123356	Sr-CI	CDS	non-synonymous;AAG->ATG;Lys->Met	A	T	43	0	100	42	0	100	46	0	100	0	43	0	0	43	0	0	34	0	131	0	100	0	120	0
	chr2L	4123375	Sr-CI	CDS	synonymous;ACG->ACT;Thr	G	T	44	0	100	49	0	100	43	0	100	0	52	0	0	55	0	0	39	0	136	0	100	0	146	0
	chr2L	4123525	Sr-CI	intron	-	T	A	44	0	100	39	0	100	30	0	100	0	44	0	0	51	0	0	36	0	113	0	100	0	131	0
	chr2L	4123532	Sr-CI	intron	-	A	C	41	0	100	41	0	100	30	0	100	0	42	0	0	53	0	0	32	0	112	0	100	0	127	0
	chr2L	4125743	-	intergenic	-	T	A	32	0	100	41	0	100	33	0	100	0	27	0	0	32	0	0	28	0	106	0	100	0	87	0
	chr2L	4125746	-	intergenic	-	T	C	33	0	100	39	0	100	32	0	100	0	26	0	0	32	0	0	28	0	104	0	100	0	86	0
	chr2L	4125983	-	intergenic	-	A	G	1	30	3.22581	0	40	0	0	36	0	24	0	100	29	0	100	27	0	100	1	106	0.934579	80	0	100
	chr2L	4126029	-	intergenic	-	A	G	1	25	3.84615	0	31	0	0	43	0	32	0	100	34	0	100	31	0	100	1	99	1	97	0	100
	chr2L	4126073	-	intergenic	-	A	C	0	19	0	0	18	0	0	28	0	36	0	100	33	0	100	26	0	100	0	65	0	95	0	100
	chr2L	4126074	-	intergenic	-	A	T	0	19	0	0	18	0	0	28	0	36	0	100	33	0	100	26	0	100	0	65	0	95	0	100
	chr2L	4126077	-	intergenic	-	T	G	0	19	0	0	19	0	0	28	0	36	0	100	32	0	100	26	0	100	0	66	0	94	0	100
	chr2L	4126101	-	intergenic	-	A	G	20	0	100	23	0	100	33	0	100	0	25	0	0	25	0	0	12	0	76	0	100	0	62	0
	chr2L	4126106	-	intergenic	-	A	G	21	0	100	25	0	100	31	0	100	0	26	0	0	28	0	0	13	0	77	0	100	0	67	0
	chr2L	4126897	-	intergenic	-	C	A	0	38	0	0	30	0	0	37	0	26	0	100	26	0	100	46	0	100	0	105	0	98	0	100
	chr2L	4127398	-	intergenic	-	G	A	0	37	0	0	43	0	0	31	0	39	0	100	36	0	100	33	0	100	0	111	0	108	0	100
	chr2L	4132022	-	intergenic	-	C	T	0	6	0	0	9	0	0	14	0	25	0	100	26	0	100	15	0	100	0	29	0	66	0	100
	chr2L	4132068	-	intergenic	-	T	G	0	13	0	0	18	0	0	30	0	31	0	100	35	0	100	21	0	100	0	61	0	87	0	100
	chr2L	4132537	-	intergenic	-	T	A	0	53	0	0	37	0	0	43	0	31	0	100	47	0	100	31	0	100	0	133	0	109	0	100
	chr2L	4133780	-	intergenic	-	C	A	0	47	0	0	23	0	1	34	2.85714	29	0	100	22	0	100	27	0	100	1	104	0.952381	78	0	100
	chr2L	4133793	-	intergenic	-	C	A	0	46	0	0	26	0	0	34	0	30	0	100	26	0	100	29	0	100	0	106	0	85	0	100
	chr2L	4135314	-	intergenic	-	T	A	39	0	100	33	0	100	29	0	100	0	29	0	0	25	0	0	34	0	101	0	100	0	88	0
	chr2L	4135396	-	intergenic	-	G	C	36	0	100	27	0	100	28	0	100	0	22	0	0	39	0	0	34	0	91	0	100	0	95	0
	chr2L	4138545	-	intergenic	-	T	A	0	36	0	0	30	0	0	35	0	43	0	100	37	0	100	26	0	100	0	101	0	106	0	100
	chr2L	4138683	-	intergenic	-	C	G	0	50	0	0	34	0	0	33	0	37	0	100	46	0	100	35	0	100	0	117	0	118	0	100
	chr2L	4138700	-	intergenic	-	A	T	0	46	0	0	34	0	0	36	0	40	0	100	42	0	100	36	0	100	0	116	0	118	0	100
	chr2L	4138709	-	intergenic	-	T	C	0	49	0	0	37	0	0	34	0	40	0	100	42	0	100	34	0	100	0	120	0	116	0	100
	chr2L	4139172	-	intergenic	-	G	A	0	38	0	1	34	2.85714	0	40	0	34	0	100	34	0	100	39	0	100	1	112	0.884956	107	0	100
	chr2L	4139212	-	intergenic	-	C	T	0	36	0	0	34	0	0	36	0	31	0	100	42	0	100	27	0	100	0	106	0	100	0	100
	chr2L	4139408	-	intergenic	-	T	A	0	35	0	0	35	0	0	34	0	33	0	100	40	0	100	37	0	100	0	104	0	110	0	100
	chr2L	4140300	-	intergenic	-	A	G	32	0	100	29	0	100	24	0	100	0	17	0	0	15	0	0	12	0	85	0	100	0	44	0
	chr2L	4140305	-	intergenic	-	C	T	32	0	100	26	0	100	23	0	100	0	16	0	0	13	0	0	8	0	81	0	100	0	37	0
	chr2L	4140311	-	intergenic	-	C	T	28	0	100	27	0	100	23	0	100	0	13	0	0	13	0	0	8	0	78	0	100	0	34	0
	chr2L	4140314	-	intergenic	-	T	G	26	0	100	27	0	100	23	0	100	0	13	0	0	13	0	0	10	0	76	0	100	0	36	0
	chr2L	4140318	-	intergenic	-	C	T	26	0	100	31	0	100	23	0	100	0	14	0	0	16	0	0	15	0	80	0	100	0	45	0
	chr2L	4140344	-	intergenic	-	G	A	24	0	100	33	0	100	17	0	100	0	29	0	0	32	0	0	34	0	74	0	100	0	95	0
	chr2L	4140543	-	intergenic	-	G	T	28	0	100	32	0	100	30	0	100	0	23	0	0	26	0	0	28	0	90	0	100	0	77	0
	chr2L	4143129	-	intergenic	-	T	G	33	0	100	15	0	100	25	0	100	0	12	0	0	3	0	0	19	0	73	0	100	0	34	0
	chr2L	4144823	-	intergenic	-	C	G	0	39	0	0	49	0	0	39	0	35	0	100	43	0	100	35	0	100	0	127	0	113	0	100
	chr2L	4144854	-	intergenic	-	A	G	0	36	0	0	47	0	0	40	0	38	0	100	35	0	100	32	0	100	0	123	0	105	0	100
	chr2L	4145212	-	intergenic	-	G	A	0	38	0	0	30	0	0	30	0	42	0	100	44	0	100	25	0	100	0	98	0	111	0	100
	chr2L	4145213	-	intergenic	-	C	T	0	38	0	0	30	0	0	30	0	42	0	100	44	0	100	25	0	100	0	98	0	111	0	100
	chr2L	4145267	-	intergenic	-	C	A	0	43	0	0	27	0	0	35	0	35	0	100	31	0	100	21	0	100	0	105	0	87	0	100
	chr2L	4145292	-	intergenic	-	A	C	0	38	0	0	32	0	0	32	0	35	0	100	36	0	100	21	0	100	0	102	0	92	0	100
	chr2L	4145490	-	intergenic	-	A	T	0	38	0	0	27	0	0	22	0	31	0	100	30	0	100	25	0	100	0	87	0	86	0	100
	chr2L	4149603	CG2955	CDS	synonymous;GTT->GTC;Val	T	C	45	0	100	40	0	100	31	0	100	0	41	0	0	46	0	0	38	0	116	0	100	0	125	0
	chr2L	4149802	CG2955	CDS	non-synonymous;GCA->ACA;Ala->Thr	G	A	0	37	0	0	40	0	0	32	0	36	0	100	38	0	100	35	0	100	0	109	0	109	0	100
	chr2L	4156517	-	intergenic	-	G	A	0	32	0	0	33	0	0	33	0	25	0	100	34	0	100	30	0	100	0	98	0	89	0	100
	chr2L	4156535	-	intergenic	-	C	T	0	29	0	0	27	0	0	25	0	28	0	100	36	0	100	28	0	100	0	81	0	92	0	100
	chr2L	4156566	-	intergenic	-	T	A	0	18	0	0	28	0	0	18	0	36	0	100	42	0	100	26	0	100	0	64	0	104	0	100
	chr2L	4156572	-	intergenic	-	T	G	0	20	0	0	31	0	0	18	0	34	0	100	42	0	100	26	0	100	0	69	0	102	0	100
	chr2L	4160885	-	intergenic	-	A	C	38	0	100	39	0	100	39	0	100	0	22	0	0	38	0	0	30	0	116	0	100	0	90	0
	chr2L	4162207	-	intergenic	-	A	T	0	9	0	0	14	0	0	6	0	5	0	100	16	0	100	7	0	100	0	29	0	28	0	100
	chr2L	4162307	-	intergenic	-	G	T	0	15	0	0	19	0	0	11	0	13	0	100	12	0	100	17	0	100	0	45	0	42	0	100
	chr2L	4168695	-	intergenic	-	T	A	30	0	100	29	0	100	34	0	100	0	33	0	0	39	0	0	36	0	93	0	100	0	108	0
	chr2L	4169301	-	intergenic	-	G	A	43	0	100	27	0	100	31	0	100	0	12	0	0	2	0	0	19	0	101	0	100	0	33	0
	chr2L	4169304	-	intergenic	-	A	C	39	0	100	26	0	100	31	0	100	0	12	0	0	2	0	0	20	0	96	0	100	0	34	0
	chr2L	4169542	-	intergenic	-	C	G	39	0	100	40	0	100	32	0	100	0	11	0	0	3	0	0	14	0	111	0	100	0	28	0
	chr2L	4169590	-	intergenic	-	G	A	0	35	0	0	45	0	0	32	0	14	0	100	2	0	100	17	0	100	0	112	0	33	0	100
	chr2L	4179681	-	intergenic	-	C	T	0	34	0	0	36	0	0	40	0	36	0	100	33	0	100	20	0	100	0	110	0	89	0	100
	chr2L	4179692	-	intergenic	-	G	A	0	35	0	0	31	0	0	42	0	33	0	100	29	0	100	21	0	100	0	108	0	83	0	100
	chr2L	4179703	-	intergenic	-	T	A	0	36	0	0	32	0	0	41	0	33	0	100	30	0	100	18	0	100	0	109	0	81	0	100
	chr2L	4179709	-	intergenic	-	A	G	0	30	0	0	33	0	0	42	0	33	0	100	30	0	100	19	0	100	0	105	0	82	0	100
	chr2L	4179806	-	intergenic	-	C	T	0	18	0	0	34	0	0	35	0	35	0	100	41	0	100	22	0	100	0	87	0	98	0	100
	chr2L	4179827	-	intergenic	-	T	G	0	23	0	0	34	0	0	35	0	41	0	100	40	0	100	26	0	100	0	92	0	107	0	100
	chr2L	4188996	lectin-24Db	CDS	synonymous;TCA->TCG;Ser	A	G	44	0	100	42	0	100	50	0	100	0	34	0	0	44	0	0	32	0	136	0	100	0	110	0
	chr2L	4190170	CG3714	CDS	synonymous;ACG->ACA;Thr	C	T	0	34	0	0	37	0	0	34	0	30	0	100	38	0	100	35	0	100	0	105	0	103	0	100
	chr2L	4192729	CG3714	CDS	non-synonymous;ACG->AAG;Thr->Lys	G	T	0	32	0	0	37	0	0	34	0	35	0	100	39	0	100	55	0	100	0	103	0	129	0	100
	chr2L	4192735	CG3714	CDS	non-synonymous;ACA->ATA;Thr->Ile	G	A	0	30	0	1	35	2.77778	0	35	0	34	0	100	40	0	100	56	0	100	1	100	0.990099	130	0	100
	chr2L	4193492	CG3714	intron	-	G	C	0	43	0	0	32	0	0	37	0	33	0	100	38	0	100	35	0	100	0	112	0	106	0	100
	chr2L	4202143	ft	CDS	synonymous;CTG->CTA;Leu	C	T	45	0	100	31	0	100	34	0	100	0	28	0	1	44	2.22222	0	32	0	110	0	100	1	104	0.952381
	chr2L	4202151	ft	CDS	synonymous;TTG->CTG;Leu	A	G	45	0	100	31	0	100	37	0	100	0	35	0	1	37	2.63158	0	28	0	113	0	100	1	100	0.990099
	chr2L	4203130	ft	CDS	synonymous;GGG->GGA;Gly	C	T	0	45	0	0	42	0	0	44	0	22	0	100	33	0	100	35	0	100	0	131	0	90	0	100
	chr2L	4203253	ft	CDS	synonymous;CAG->CAA;Gln	C	T	0	48	0	0	38	0	0	38	0	38	0	100	34	0	100	43	0	100	0	124	0	115	0	100
	chr2L	4203934	ft	CDS	synonymous;GCC->GCT;Ala	G	A	48	0	100	33	0	100	31	0	100	0	36	0	0	47	0	0	38	0	112	0	100	0	121	0
	chr2L	4205188	ft	CDS	synonymous;AAG->AAA;Lys	C	T	0	51	0	0	24	0	0	28	0	33	0	100	45	0	100	24	0	100	0	103	0	102	0	100
	chr2L	4207032	ft	CDS	synonymous;CGT->CGC;Arg	A	G	34	0	100	27	0	100	28	0	100	0	30	0	0	30	0	0	32	0	89	0	100	0	92	0
	chr2L	4207056	ft	CDS	synonymous;ATT->ATC;Ile	A	G	0	41	0	0	36	0	0	30	0	31	0	100	33	0	100	32	0	100	0	107	0	96	0	100
	chr2L	4207589	ft	CDS	synonymous;CTG->TTG;Leu	G	A	49	0	100	41	0	100	44	0	100	0	35	0	0	39	0	0	30	0	134	0	100	0	104	0
	chr2L	4207614	ft	CDS	synonymous;GAG->GAA;Glu	C	T	56	0	100	41	0	100	50	0	100	0	33	0	0	41	0	0	31	0	147	0	100	0	105	0
	chr2L	4207713	ft	CDS	synonymous;ATC->ATT;Ile	G	A	32	0	100	36	0	100	41	0	100	0	46	0	0	34	0	0	42	0	109	0	100	0	122	0
	chr2L	4208244	ft	intron	-	G	A	0	32	0	0	35	0	0	40	0	23	0	100	47	0	100	38	0	100	0	107	0	108	0	100
	chr2L	4208318	ft	intron	-	G	C	0	49	0	0	33	0	0	45	0	37	0	100	45	0	100	37	0	100	0	127	0	119	0	100
	chr2L	4208402	ft	intron	-	T	G	0	48	0	0	29	0	0	40	0	35	0	100	35	0	100	38	0	100	0	117	0	108	0	100
	chr2L	4210160	ft	intron	-	T	A	0	43	0	0	41	0	0	43	0	32	0	100	42	0	100	26	0	100	0	127	0	100	0	100
	chr2L	4210318	ft	intron	-	A	G	0	51	0	0	37	0	0	33	0	38	0	100	43	0	100	41	0	100	0	121	0	122	0	100
	chr2L	4210362	ft	intron	-	G	T	0	39	0	1	26	3.7037	0	37	0	36	0	100	40	0	100	35	0	100	1	102	0.970874	111	0	100
	chr2L	4214073	ft	CDS	synonymous;CCT->CCG;Pro	A	C	0	33	0	0	45	0	0	33	0	33	0	100	37	0	100	45	0	100	0	111	0	115	0	100
	chr2L	4214144	ft	CDS	non-synonymous;GGT->AGT;Gly->Ser	C	T	0	33	0	0	37	0	0	30	0	37	0	100	48	0	100	48	0	100	0	100	0	133	0	100
	chr2L	4214151	ft	CDS	synonymous;GGA->GGC;Gly	T	G	0	34	0	0	36	0	0	30	0	35	0	100	49	0	100	47	0	100	0	100	0	131	0	100
	chr2L	4214269	ft	CDS	non-synonymous;ACC->ATC;Thr->Ile	G	A	44	0	100	39	0	100	37	0	100	0	26	0	0	39	0	0	28	0	120	0	100	0	93	0
	chr2L	4214337	ft	CDS	synonymous;GCT->GCA;Ala	A	T	0	51	0	0	40	0	0	37	0	38	0	100	35	0	100	38	0	100	0	128	0	111	0	100
	chr2L	4214346	ft	CDS	synonymous;AAT->AAC;Asn	A	G	0	47	0	0	38	0	0	37	0	39	0	100	33	0	100	42	0	100	0	122	0	114	0	100
	chr2L	4215174	ft	CDS	synonymous;ACC->ACA;Thr	G	T	0	36	0	0	27	0	0	47	0	36	0	100	43	0	100	33	0	100	0	110	0	112	0	100
	chr2L	4215176	ft	CDS	non-synonymous;ACC->TCC;Thr->Ser	T	A	0	36	0	0	28	0	0	47	0	36	0	100	41	0	100	32	0	100	0	111	0	109	0	100
	chr2L	4215414	ft	CDS	synonymous;GTG->GTA;Val	C	T	0	45	0	0	48	0	0	50	0	27	0	100	25	0	100	30	0	100	0	143	0	82	0	100
	chr2L	4215549	ft	CDS	synonymous;TTC->TTT;Phe	G	A	0	34	0	0	40	0	0	41	0	35	0	100	35	0	100	31	0	100	0	115	0	101	0	100
	chr2L	4215552	ft	CDS	synonymous;CTC->CTG;Leu	G	C	33	0	100	40	0	100	39	0	100	0	35	0	1	33	2.94118	0	33	0	112	0	100	1	101	0.980392
	chr2L	4215689	ft	CDS	non-synonymous;GCC->ACC;Ala->Thr	C	T	0	48	0	0	27	0	0	44	0	50	0	100	30	0	100	38	0	100	0	119	0	118	0	100
	chr2L	4218245	ft	intron	-	C	T	42	0	100	37	0	100	35	0	100	0	36	0	0	46	0	0	50	0	114	0	100	0	132	0
	chr2L	4219566	ft	intron	-	G	A	39	0	100	42	0	100	34	0	100	0	36	0	0	37	0	0	37	0	115	0	100	0	110	0
	chr2L	4220706	ft	intron	-	C	A	0	34	0	0	38	0	0	38	0	31	0	100	38	0	100	25	0	100	0	110	0	94	0	100
	chr2L	4220852	ft	intron	-	T	C	0	26	0	0	32	0	0	35	0	38	0	100	39	0	100	37	0	100	0	93	0	114	0	100
	chr2L	4222485	-	intergenic	-	G	C	38	0	100	34	0	100	48	0	100	0	44	0	0	43	0	0	37	0	120	0	100	0	124	0
	chr2L	4223595	-	intergenic	-	C	A	1	63	1.5625	0	40	0	0	44	0	25	0	100	35	0	100	37	0	100	1	147	0.675676	97	0	100
	chr2L	4223606	-	intergenic	-	A	T	0	59	0	0	39	0	0	47	0	20	0	100	34	0	100	39	0	100	0	145	0	93	0	100
	chr2L	4223612	-	intergenic	-	G	T	0	62	0	0	38	0	0	49	0	21	0	100	35	0	100	38	0	100	0	149	0	94	0	100
	chr2L	4224496	-	intergenic	-	A	G	0	31	0	0	36	0	0	36	0	39	0	100	34	0	100	36	0	100	0	103	0	109	0	100
	chr2L	4224644	-	intergenic	-	T	G	0	21	0	0	32	0	0	28	0	26	0	100	29	0	100	32	0	100	0	81	0	87	0	100
	chr2L	4225865	CG3702	CDS	synonymous;AAA->AAG;Lys	T	C	0	39	0	0	39	0	0	35	0	35	0	100	33	0	100	34	0	100	0	113	0	102	0	100
	chr2L	4226630	CG3702	CDS	synonymous;ATC->ATT;Ile	G	A	0	49	0	0	41	0	0	38	0	31	0	100	27	0	100	28	0	100	0	128	0	86	0	100
	chr2L	4227517	-	intergenic	-	G	C	0	20	0	0	9	0	0	14	0	11	0	100	24	0	100	13	0	100	0	43	0	48	0	100
	chr2L	4229463	-	intergenic	-	A	G	23	0	100	23	0	100	20	0	100	0	5	0	0	10	0	0	7	0	66	0	100	0	22	0
	chr2L	4232063	-	intergenic	-	G	T	36	0	100	45	0	100	55	0	100	0	39	0	0	41	0	0	34	0	136	0	100	0	114	0
	chr2L	4233568	-	intergenic	-	T	C	0	36	0	0	41	0	0	31	0	40	0	100	34	0	100	45	0	100	0	108	0	119	0	100
	chr2L	4233626	-	intergenic	-	A	G	0	38	0	0	47	0	0	43	0	35	0	100	34	0	100	42	0	100	0	128	0	111	0	100
	chr2L	4233640	-	intergenic	-	C	T	0	34	0	0	41	0	0	42	0	31	0	100	30	0	100	32	0	100	0	117	0	93	0	100
	chr2L	4233665	-	intergenic	-	T	C	0	36	0	0	41	0	0	41	0	34	0	100	30	0	100	35	0	100	0	118	0	99	0	100
	chr2L	4233911	-	intergenic	-	C	T	0	16	0	0	22	0	0	26	0	25	0	100	49	0	100	35	0	100	0	64	0	109	0	100
	chr2L	4233963	-	intergenic	-	T	C	0	27	0	0	36	0	0	29	0	27	0	100	51	0	100	30	0	100	0	92	0	108	0	100
	chr2L	4233964	-	intergenic	-	A	G	0	29	0	0	35	0	0	29	0	27	0	100	50	0	100	30	0	100	0	93	0	107	0	100
	chr2L	4233989	-	intergenic	-	C	G	0	32	0	0	49	0	0	31	0	30	0	100	47	0	100	33	0	100	0	112	0	110	0	100
	chr2L	4233993	-	intergenic	-	A	G	0	36	0	0	49	0	0	31	0	29	0	100	42	0	100	31	0	100	0	116	0	102	0	100
	chr2L	4234014	-	intergenic	-	A	T	40	0	100	56	0	100	37	0	100	0	24	0	0	37	0	0	32	0	133	0	100	0	93	0
	chr2L	4234298	-	intergenic	-	G	A	48	0	100	44	0	100	34	0	100	0	38	0	0	44	0	0	41	0	126	0	100	0	123	0
	chr2L	4234355	-	intergenic	-	C	A	0	44	0	0	41	0	0	31	0	28	0	100	43	0	100	43	0	100	0	116	0	114	0	100
	chr2L	4236600	-	intergenic	-	G	C	0	40	0	0	37	0	0	48	0	46	0	100	38	0	100	40	0	100	0	125	0	124	0	100
	chr2L	4237275	-	intergenic	-	C	A	0	34	0	0	32	0	0	19	0	33	0	100	38	0	100	22	0	100	0	85	0	93	0	100
	chr2L	4237276	-	intergenic	-	C	A	0	34	0	0	33	0	0	20	0	33	0	100	38	0	100	23	0	100	0	87	0	94	0	100
	chr2L	4237316	-	intergenic	-	T	A	0	42	0	1	33	2.94118	0	28	0	33	0	100	39	0	100	30	0	100	1	103	0.961538	102	0	100
	chr2L	4239388	-	intergenic	-	C	A	45	0	100	29	0	100	33	0	100	0	32	0	0	39	0	0	39	0	107	0	100	0	110	0
	chr2L	4239459	-	intergenic	-	C	T	37	0	100	38	0	100	42	0	100	0	35	0	0	45	0	0	26	0	117	0	100	0	106	0
	chr2L	4239625	-	intergenic	-	C	G	0	35	0	0	26	0	0	25	0	36	0	100	26	0	100	31	0	100	0	86	0	93	0	100
	chr2L	4239631	-	intergenic	-	G	A	0	34	0	0	25	0	0	23	0	35	0	100	28	0	100	32	0	100	0	82	0	95	0	100
	chr2L	4239632	-	intergenic	-	C	A	0	34	0	0	25	0	0	23	0	35	0	100	28	0	100	32	0	100	0	82	0	95	0	100
	chr2L	4239845	-	intergenic	-	A	G	0	40	0	0	28	0	0	42	0	35	0	100	30	0	100	38	0	100	0	110	0	103	0	100
	chr2L	4240779	CR45720	UTR	-	T	A	32	0	100	33	0	100	29	0	100	0	31	0	0	29	0	0	38	0	94	0	100	0	98	0
	chr2L	4248422	CR44059	intron	-	G	A	43	0	100	35	0	100	53	0	100	0	30	0	0	33	0	0	33	0	131	0	100	0	96	0
	chr2L	4248425	CR44059	intron	-	A	T	42	0	100	35	0	100	54	0	100	0	31	0	0	32	0	0	34	0	131	0	100	0	97	0
	chr2L	4248434	CR44059	intron	-	T	A	43	0	100	33	0	100	55	0	100	0	31	0	0	34	0	0	35	0	131	0	100	0	100	0
	chr2L	4248443	CR44059	intron	-	T	A	42	0	100	34	0	100	51	0	100	0	29	0	0	36	0	0	32	0	127	0	100	0	97	0
	chr2L	4248464	CR44059	intron	-	G	A	43	0	100	28	0	100	54	0	100	0	29	0	0	32	0	0	29	0	125	0	100	0	90	0
	chr2L	4248465	CR44059	intron	-	G	A	43	0	100	28	0	100	54	0	100	0	29	0	0	32	0	0	29	0	125	0	100	0	90	0
	chr2L	4248481	CR44059	intron	-	T	G	43	0	100	31	0	100	45	0	100	0	31	0	0	33	0	0	33	0	119	0	100	0	97	0
	chr2L	4248503	CR44059	intron	-	C	A	45	0	100	34	0	100	43	0	100	0	32	0	0	38	0	0	37	0	122	0	100	0	107	0
	chr2L	4248634	CR44059	intron	-	A	G	44	0	100	38	0	100	37	0	100	0	36	0	0	31	0	0	37	0	119	0	100	0	104	0
	chr2L	4249496	CR44059	UTR	-	T	C	45	0	100	30	0	100	51	0	100	0	39	0	0	38	0	0	24	0	126	0	100	0	101	0
	chr2L	4249527	CR44059	UTR	-	C	T	45	0	100	36	0	100	43	0	100	0	37	0	0	37	0	0	22	0	124	0	100	0	96	0
	chr2L	4249800	-	intergenic	-	A	G	0	19	0	0	13	0	0	12	0	49	0	100	37	0	100	30	0	100	0	44	0	116	0	100
	chr2L	4249835	-	intergenic	-	T	C	0	50	0	0	36	0	0	38	0	38	0	100	31	0	100	33	0	100	0	124	0	102	0	100
	chr2L	4249885	-	intergenic	-	C	G	0	32	0	0	43	0	0	41	0	35	0	100	35	0	100	38	0	100	0	116	0	108	0	100
	chr2L	4261169	-	intergenic	-	A	C	28	0	100	35	0	100	39	0	100	0	37	0	0	36	0	0	29	0	102	0	100	0	102	0
	chr2L	4267475	-	intergenic	-	C	T	43	0	100	26	0	100	39	0	100	0	38	0	0	33	0	0	27	0	108	0	100	0	98	0
	chr2L	4271560	-	intergenic	-	A	G	27	0	100	37	0	100	48	0	100	0	37	0	0	39	0	0	30	0	112	0	100	0	106	0
	chr2L	4275140	-	intergenic	-	C	T	0	30	0	0	25	0	0	50	0	15	0	100	2	0	100	21	0	100	0	105	0	38	0	100
	chr2L	4278194	Art2	CDS	non-synonymous;GCA->TCA;Ala->Ser	C	A	43	0	100	31	0	100	27	0	100	0	35	0	0	35	0	0	29	0	101	0	100	0	99	0
	chr2L	4278204	Art2	CDS	synonymous;CTG->CTT;Leu	C	A	41	0	100	37	0	100	25	0	100	0	40	0	0	39	0	0	33	0	103	0	100	0	112	0
	chr2L	4278219	Art2	CDS	synonymous;TAT->TAC;Tyr	A	G	42	0	100	35	0	100	33	0	100	0	44	0	0	40	0	0	35	0	110	0	100	0	119	0
	chr2L	4280335	Art2	intron	-	T	C	0	30	0	0	34	0	0	38	0	25	0	100	34	0	100	38	0	100	0	102	0	97	0	100
	chr2L	4280412	Art2	intron	-	A	G	0	29	0	0	27	0	0	43	0	28	0	100	28	0	100	36	0	100	0	99	0	92	0	100
	chr2L	4287283	tutl	intron	-	T	C	0	46	0	0	49	0	0	48	0	40	0	100	49	0	100	36	0	100	0	143	0	125	0	100
	chr2L	4287315	tutl	intron	-	C	A	0	43	0	0	40	0	0	45	0	42	0	100	43	0	100	41	0	100	0	128	0	126	0	100
	chr2L	4287319	tutl	intron	-	A	T	0	44	0	0	41	0	0	43	0	40	0	100	42	0	100	43	0	100	0	128	0	125	0	100
	chr2L	4291011	tutl	intron	-	A	G	1	31	3.125	0	41	0	0	36	0	38	0	100	36	0	100	35	0	100	1	108	0.917431	109	0	100
	chr2L	4297666	tutl	intron	-	G	A	28	0	100	25	0	100	25	0	100	0	19	0	0	24	0	0	25	0	78	0	100	0	68	0
	chr2L	4297669	tutl	intron	-	G	A	31	0	100	25	0	100	24	0	100	0	19	0	0	24	0	0	25	0	80	0	100	0	68	0
	chr2L	4297738	tutl	intron	-	G	T	0	39	0	0	26	0	0	31	0	26	0	100	27	0	100	22	0	100	0	96	0	75	0	100
	chr2L	4297819	tutl	intron	-	C	A	0	39	0	0	28	0	0	27	0	26	0	100	29	0	100	34	0	100	0	94	0	89	0	100
	chr2L	4297823	tutl	intron	-	C	T	0	40	0	0	29	0	0	26	0	25	0	100	26	0	100	32	0	100	0	95	0	83	0	100
	chr2L	4297869	tutl	intron	-	T	C	0	37	0	0	38	0	0	30	0	27	0	100	29	0	100	29	0	100	0	105	0	85	0	100
	chr2L	4298330	tutl	intron	-	T	A	0	23	0	0	46	0	0	39	0	31	0	100	46	0	100	34	0	100	0	108	0	111	0	100
	chr2L	4300700	tutl	intron	-	G	A	53	0	100	46	0	100	45	0	100	0	45	0	0	31	0	0	46	0	144	0	100	0	122	0
	chr2L	4300784	tutl	intron	-	C	A	47	0	100	35	0	100	35	0	100	0	39	0	0	37	0	0	40	0	117	0	100	0	116	0
	chr2L	4300998	tutl	intron	-	A	G	0	33	0	0	31	0	0	36	0	37	0	100	45	0	100	47	0	100	0	100	0	129	0	100
	chr2L	4301144	tutl	intron	-	G	A	37	0	100	50	0	100	49	0	100	0	41	0	0	44	0	0	56	0	136	0	100	0	141	0
	chr2L	4360136	-	intergenic	-	T	C	0	7	0	0	5	0	0	10	0	28	0	100	36	0	100	20	0	100	0	22	0	84	0	100
	chr2L	4360150	-	intergenic	-	A	G	0	9	0	0	9	0	0	18	0	29	0	100	34	0	100	21	0	100	0	36	0	84	0	100
	chr2L	4360163	-	intergenic	-	C	A	0	9	0	0	10	0	0	22	0	26	0	100	34	0	100	19	0	100	0	41	0	79	0	100
	chr2L	4360171	-	intergenic	-	A	T	0	11	0	0	13	0	0	23	0	25	0	100	33	0	100	20	0	100	0	47	0	78	0	100
	chr2L	4472463	ine	intron	-	A	T	42	0	100	33	0	100	23	0	100	0	32	0	0	35	0	0	32	0	98	0	100	0	99	0
	chr2L	4472503	ine	intron	-	G	A	40	0	100	29	0	100	27	0	100	0	35	0	0	33	0	0	34	0	96	0	100	0	102	0
	chr2L	4472569	ine	intron	-	C	T	0	20	0	0	28	0	0	29	0	30	0	100	26	0	100	41	0	100	0	77	0	97	0	100
	chr2L	4483610	dp	intron	-	T	G	0	11	0	0	13	0	0	10	0	23	0	100	33	0	100	28	0	100	0	34	0	84	0	100
	chr2L	4488581	dp	CDS	synonymous;CCT->CCG;Pro	A	C	57	0	100	26	0	100	42	0	100	1	39	2.5	0	50	0	0	41	0	125	0	100	1	130	0.763359
	chr2L	4488587	dp	CDS	synonymous;CCT->CCG;Pro	A	C	58	0	100	28	0	100	40	0	100	0	39	0	0	49	0	0	37	0	126	0	100	0	125	0
	chr2L	4488602	dp	CDS	synonymous;GAG->GAA;Glu	C	T	0	59	0	0	28	0	0	36	0	40	0	100	43	0	100	36	0	100	0	123	0	119	0	100
	chr2L	4488779	dp	CDS	synonymous;TCG->TCT;Ser	C	A	52	0	100	36	0	100	32	0	100	0	36	0	0	29	0	0	28	0	120	0	100	0	93	0
	chr2L	4489028	dp	CDS	synonymous;ATC->ATA;Ile	G	T	36	0	100	33	0	100	47	0	100	0	30	0	0	25	0	0	30	0	116	0	100	0	85	0
	chr2L	4489149	dp	intron	-	G	A	35	0	100	42	0	100	31	0	100	0	27	0	0	39	0	0	36	0	108	0	100	0	102	0
	chr2L	4489157	dp	intron	-	G	T	0	35	0	0	41	0	0	32	0	28	0	100	37	0	100	32	0	100	0	108	0	97	0	100
	chr2L	4489268	dp	intron	-	G	C	28	0	100	39	0	100	36	0	100	0	34	0	0	35	0	0	49	0	103	0	100	0	118	0
	chr2L	4489288	dp	intron	-	G	A	0	35	0	0	41	0	0	40	0	39	0	100	40	0	100	44	0	100	0	116	0	123	0	100
	chr2L	4489303	dp	intron	-	G	A	0	33	0	0	41	0	0	43	0	34	0	100	39	0	100	39	0	100	0	117	0	112	0	100
	chr2L	4489351	dp	intron	-	T	A	41	0	100	39	0	100	37	0	100	0	37	0	0	47	0	0	32	0	117	0	100	0	116	0
	chr2L	4489393	dp	intron	-	G	T	38	0	100	35	0	100	42	0	100	0	29	0	0	42	0	0	34	0	115	0	100	0	105	0
	chr2L	4489426	dp	intron	-	G	T	0	43	0	0	36	0	0	42	0	32	0	100	37	0	100	44	0	100	0	121	0	113	0	100
	chr2L	4489432	dp	intron	-	G	C	0	41	0	0	36	0	0	42	0	32	0	100	37	0	100	43	0	100	0	119	0	112	0	100
	chr2L	4489434	dp	intron	-	A	G	0	42	0	0	35	0	0	41	0	34	0	100	38	0	100	41	0	100	0	118	0	113	0	100
	chr2L	4489447	dp	intron	-	C	A	0	40	0	0	36	0	0	44	0	33	0	100	38	0	100	39	0	100	0	120	0	110	0	100
	chr2L	4493243	dp	CDS	non-synonymous;ACT->AAT;Thr->Asn	G	T	49	0	100	34	0	100	38	0	100	0	36	0	0	34	0	0	44	0	121	0	100	0	114	0
	chr2L	4493297	dp	CDS	non-synonymous;TCA->TTA;Ser->Leu	G	A	37	0	100	35	0	100	43	0	100	0	31	0	0	47	0	0	41	0	115	0	100	0	119	0
	chr2L	4493311	dp	CDS	synonymous;AAT->AAC;Asn	A	G	33	0	100	35	0	100	43	0	100	0	30	0	0	47	0	0	42	0	111	0	100	0	119	0
	chr2L	4493338	dp	CDS	synonymous;TCA->TCG;Ser	T	C	0	32	0	0	36	0	0	41	0	31	0	100	52	0	100	41	0	100	0	109	0	124	0	100
	chr2L	4493341	dp	CDS	synonymous;CTA->CTT;Leu	T	A	0	33	0	0	36	0	0	40	0	32	0	100	51	0	100	42	0	100	0	109	0	125	0	100
	chr2L	4493442	dp	CDS	non-synonymous;CCA->TCA;Pro->Ser	G	A	0	39	0	0	38	0	0	46	0	35	0	100	33	0	100	38	0	100	0	123	0	106	0	100
	chr2L	4493466	dp	CDS	non-synonymous;TAC->AAC;Tyr->Asn	A	T	33	0	100	40	0	100	49	0	100	0	37	0	0	31	0	0	40	0	122	0	100	0	108	0
	chr2L	4493495	dp	CDS	non-synonymous;CCA->CTA;Pro->Leu	G	A	0	36	0	0	41	0	0	50	0	34	0	100	33	0	100	39	0	100	0	127	0	106	0	100
	chr2L	4493617	dp	CDS	synonymous;CCC->CCG;Pro	G	C	40	0	100	41	0	100	54	0	100	0	30	0	0	32	0	0	38	0	135	0	100	0	100	0
	chr2L	4567296	dp	intron	-	C	T	22	0	100	37	0	100	57	0	100	0	32	0	0	44	0	0	30	0	116	0	100	0	106	0
	chr2L	4567362	dp	intron	-	G	T	22	0	100	33	0	100	37	0	100	0	31	0	0	39	0	0	31	0	92	0	100	0	101	0
	chr2L	4567375	dp	intron	-	T	C	7	0	100	20	0	100	12	0	100	0	29	0	0	35	0	0	31	0	39	0	100	0	95	0
	chr2L	4567443	dp	intron	-	C	T	25	0	100	39	0	100	35	0	100	0	30	0	0	50	0	0	34	0	99	0	100	0	114	0
	chr2L	4569701	dp	intron	-	T	G	32	0	100	33	0	100	33	0	100	0	31	0	0	34	0	0	38	0	98	0	100	0	103	0
	chr2L	4569857	dp	intron	-	G	A	47	0	100	43	0	100	43	0	100	0	56	0	0	41	0	0	40	0	133	0	100	0	137	0
	chr2L	4571172	dp	intron	-	A	T	0	36	0	0	52	0	0	34	0	32	0	100	35	0	100	29	0	100	0	122	0	96	0	100
	chr2L	4571193	dp	intron	-	T	C	0	35	0	0	50	0	0	36	0	30	0	100	36	0	100	30	0	100	0	121	0	96	0	100
	chr2L	4571217	dp	intron	-	T	C	0	38	0	0	54	0	0	39	0	27	0	100	39	0	100	29	0	100	0	131	0	95	0	100
	chr2L	4571235	dp	intron	-	C	A	39	0	100	48	0	100	35	0	100	0	21	0	0	31	0	0	25	0	122	0	100	0	77	0
	chr2L	4571236	dp	intron	-	C	A	38	0	100	50	0	100	33	0	100	0	22	0	0	31	0	0	25	0	121	0	100	0	78	0
	chr2L	4571301	dp	intron	-	A	G	50	0	100	47	0	100	21	0	100	0	41	0	0	35	0	0	28	0	118	0	100	0	104	0
	chr2L	4571304	dp	intron	-	C	T	50	0	100	46	0	100	21	0	100	0	41	0	0	34	0	0	30	0	117	0	100	0	105	0
	chr2L	4573032	dp	intron	-	T	G	31	0	100	49	0	100	32	0	100	0	33	0	0	33	0	0	30	0	112	0	100	0	96	0
	chr2L	4573062	dp	intron	-	A	C	28	0	100	47	0	100	33	0	100	0	33	0	0	30	0	0	30	0	108	0	100	0	93	0
	chr2L	4573076	dp	intron	-	A	G	26	0	100	43	0	100	34	0	100	0	33	0	0	32	0	0	36	0	103	0	100	0	101	0
	chr2L	4573090	dp	intron	-	G	T	28	0	100	42	0	100	34	0	100	0	34	0	0	32	0	0	43	0	104	0	100	0	109	0
	chr2L	4573939	dp	intron	-	T	C	29	0	100	27	0	100	33	0	100	0	37	0	0	43	0	0	35	0	89	0	100	0	115	0
	chr2L	4574451	dp	intron	-	A	C	0	38	0	0	34	0	0	41	0	26	0	100	38	0	100	29	0	100	0	113	0	93	0	100
	chr2L	4583866	dp	intron	-	A	T	24	0	100	32	0	100	47	0	100	0	18	0	0	29	0	0	13	0	103	0	100	0	60	0
	chr2L	4588031	dp	intron	-	A	G	34	0	100	39	0	100	20	0	100	0	42	0	0	36	0	0	39	0	93	0	100	0	117	0
	chr2L	4588161	dp	intron	-	T	C	27	0	100	30	0	100	20	0	100	0	31	0	0	47	0	0	38	0	77	0	100	0	116	0
	chr2L	4589702	dp	intron	-	G	A	39	0	100	31	0	100	57	0	100	0	48	0	0	45	0	0	47	0	127	0	100	0	140	0
	chr2L	4590253	dp	intron	-	C	T	0	27	0	0	27	0	0	25	0	31	0	100	29	0	100	27	0	100	0	79	0	87	0	100
	chr2L	4590293	dp	intron	-	C	A	0	34	0	0	36	0	0	18	0	31	0	100	29	0	100	32	0	100	0	88	0	92	0	100
	chr2L	4590365	dp	intron	-	G	A	37	0	100	42	0	100	24	0	100	0	26	0	0	34	0	0	39	0	103	0	100	0	99	0
	chr2L	4590373	dp	intron	-	C	T	0	38	0	0	42	0	1	24	4	28	0	100	33	0	100	41	0	100	1	104	0.952381	102	0	100
	chr2L	4590466	dp	intron	-	A	G	49	0	100	34	0	100	62	0	100	0	27	0	0	32	0	0	45	0	145	0	100	0	104	0
	chr2L	4590531	dp	intron	-	T	G	0	40	0	0	44	0	0	38	0	29	0	100	37	0	100	36	0	100	0	122	0	102	0	100
	chr2L	4590614	dp	intron	-	C	T	41	0	100	45	0	100	43	0	100	0	30	0	0	30	0	0	37	0	129	0	100	0	97	0
	chr2L	4596184	dp	intron	-	T	C	34	0	100	36	0	100	27	0	100	0	27	0	0	30	0	0	37	0	97	0	100	0	94	0
	chr2L	4596267	dp	intron	-	A	G	0	18	0	0	24	0	0	29	0	28	0	100	35	0	100	43	0	100	0	71	0	106	0	100
	chr2L	4596374	dp	intron	-	C	T	32	0	100	29	0	100	27	0	100	0	22	0	0	27	0	0	37	0	88	0	100	0	86	0
	chr2L	4596414	dp	intron	-	T	A	29	0	100	35	0	100	25	0	100	0	12	0	0	17	0	0	20	0	89	0	100	0	49	0
	chr2L	4596416	dp	intron	-	G	A	29	0	100	35	0	100	25	0	100	0	12	0	0	18	0	0	20	0	89	0	100	0	50	0
	chr2L	4597569	dp	intron	-	C	G	34	0	100	27	0	100	30	0	100	0	24	0	0	28	0	0	35	0	91	0	100	0	87	0
	chr2L	4597580	dp	intron	-	G	A	38	0	100	26	0	100	33	0	100	0	29	0	0	26	0	0	37	0	97	0	100	0	92	0
	chr2L	4597673	dp	intron	-	T	C	38	0	100	33	0	100	34	0	100	0	29	0	0	31	0	0	34	0	105	0	100	0	94	0
	chr2L	4597683	dp	intron	-	C	T	31	0	100	34	0	100	26	0	100	0	28	0	0	32	0	0	32	0	91	0	100	0	92	0
	chr2L	4597797	dp	intron	-	G	C	43	0	100	38	0	100	31	0	100	0	40	0	0	30	0	0	42	0	112	0	100	0	112	0
	chr2L	4598100	dp	intron	-	A	G	38	0	100	30	0	100	32	0	100	0	31	0	0	33	0	0	34	0	100	0	100	0	98	0
	chr2L	4599016	dp	intron	-	A	T	23	0	100	23	0	100	20	0	100	0	26	0	0	27	0	0	23	0	66	0	100	0	76	0
	chr2L	4599232	dp	intron	-	C	T	15	0	100	23	0	100	22	0	100	0	15	0	0	30	0	0	24	0	60	0	100	0	69	0
	chr2L	4600342	dp	intron	-	C	T	44	0	100	35	0	100	40	0	100	0	33	0	0	37	0	0	28	0	119	0	100	0	98	0
	chr2L	4600407	dp	intron	-	C	G	50	0	100	42	0	100	42	0	100	0	49	0	0	56	0	0	23	0	134	0	100	0	128	0
	chr2L	4600738	dp	intron	-	C	G	0	28	0	0	22	0	0	33	0	34	0	100	27	0	100	34	0	100	0	83	0	95	0	100
	chr2L	4600776	dp	intron	-	T	C	0	26	0	0	25	0	0	33	0	27	0	100	23	0	100	28	0	100	0	84	0	78	0	100
	chr2L	4600821	dp	intron	-	G	A	0	29	0	0	32	0	0	37	0	29	0	100	31	0	100	33	0	100	0	98	0	93	0	100
	chr2L	4609665	dp	intron	-	C	A	0	40	0	0	32	0	0	37	0	41	0	100	30	0	100	36	0	100	0	109	0	107	0	100
	chr2L	4609668	dp	intron	-	A	G	0	38	0	0	32	0	0	33	0	40	0	100	30	0	100	38	0	100	0	103	0	108	0	100
	chr2L	4610210	dp	intron	-	C	G	0	42	0	0	36	0	0	27	0	29	0	100	36	0	100	32	0	100	0	105	0	97	0	100
	chr2L	4610391	dp	intron	-	T	C	0	43	0	0	38	0	0	47	0	39	0	100	36	0	100	25	0	100	0	128	0	100	0	100
	chr2L	4610833	dp	intron	-	G	T	29	0	100	34	0	100	24	0	100	0	32	0	0	38	0	0	20	0	87	0	100	0	90	0
	chr2L	4611018	dp	intron	-	A	T	28	0	100	25	0	100	31	0	100	0	22	0	0	33	0	0	19	0	84	0	100	0	74	0
	chr2L	4611194	dp	intron	-	T	G	26	0	100	15	0	100	23	0	100	0	15	0	0	30	0	0	31	0	64	0	100	0	76	0
	chr2L	4611341	dp	intron	-	T	G	18	0	100	19	0	100	19	0	100	0	10	0	0	26	0	0	34	0	56	0	100	0	70	0
	chr2L	4611427	dp	intron	-	A	G	0	22	0	0	27	0	0	26	0	21	0	100	33	0	100	31	0	100	0	75	0	85	0	100
	chr2L	4611431	dp	intron	-	T	C	0	20	0	0	28	0	0	25	0	21	0	100	34	0	100	30	0	100	0	73	0	85	0	100
	chr2L	4611654	dp	intron	-	G	A	28	0	100	33	0	100	36	0	100	0	23	0	0	34	0	0	21	0	97	0	100	0	78	0
	chr2L	4611687	dp	intron	-	C	T	28	0	100	34	0	100	38	0	100	0	21	0	0	29	0	0	20	0	100	0	100	0	70	0
	chr2L	4611688	dp	intron	-	A	G	28	0	100	34	0	100	39	0	100	0	21	0	0	30	0	0	20	0	101	0	100	0	71	0
	chr2L	4611903	dp	intron	-	G	A	29	0	100	24	0	100	24	0	100	0	27	0	0	33	0	0	29	0	77	0	100	0	89	0
	chr2L	4611957	dp	intron	-	C	A	18	0	100	26	0	100	24	0	100	0	23	0	0	37	0	0	29	0	68	0	100	0	89	0
	chr2L	4612031	dp	intron	-	T	C	19	0	100	21	0	100	26	0	100	0	23	0	0	31	0	0	38	0	66	0	100	0	92	0
	chr2L	4612146	dp	intron	-	T	A	38	0	100	44	0	100	27	0	100	0	34	0	0	26	0	0	36	0	109	0	100	0	96	0
	chr2L	4612220	dp	intron	-	A	G	36	0	100	39	0	100	31	0	100	0	24	0	0	21	0	0	37	0	106	0	100	0	82	0
	chr2L	4612264	dp	intron	-	T	C	32	0	100	36	0	100	37	0	100	0	21	0	0	25	0	0	44	0	105	0	100	0	90	0
	chr2L	4612362	dp	5-UTR	-	G	A	25	0	100	36	0	100	27	0	100	0	33	0	0	24	0	0	26	0	88	0	100	0	83	0
	chr2L	4612569	dp	intron	-	A	G	22	0	100	43	0	100	37	0	100	0	33	0	0	31	0	0	21	0	102	0	100	0	85	0
	chr2L	4613343	dp	intron	-	T	C	43	0	100	52	0	100	39	0	100	0	34	0	0	40	0	0	25	0	134	0	100	0	99	0
	chr2L	4613380	dp	intron	-	G	A	36	0	100	49	0	100	36	0	100	0	23	0	0	41	0	0	23	0	121	0	100	0	87	0
	chr2L	4613587	dp	intron	-	T	C	0	27	0	0	39	0	0	32	0	22	0	100	33	0	100	29	0	100	0	98	0	84	0	100
	chr2L	4613632	dp	intron	-	A	T	0	20	0	0	33	0	0	23	0	26	0	100	28	0	100	28	0	100	0	76	0	82	0	100
	chr2L	4613642	dp	intron	-	A	T	0	23	0	0	32	0	0	22	0	25	0	100	30	0	100	27	0	100	0	77	0	82	0	100
	chr2L	4638592	-	intergenic	-	G	A	34	0	100	30	0	100	42	0	100	0	31	0	1	39	2.5	0	40	0	106	0	100	1	110	0.900901
	chr2L	4640005	-	intergenic	-	T	C	29	0	100	30	0	100	37	0	100	0	36	0	0	34	0	1	35	2.77778	96	0	100	1	105	0.943396
	chr2L	4640717	-	intergenic	-	G	T	37	0	100	24	0	100	38	0	100	0	39	0	0	28	0	0	39	0	99	0	100	0	106	0
	chr2L	4647120	CG43798	CDS	synonymous;ATC->ATA;Ile	C	A	25	0	100	32	0	100	42	0	100	0	30	0	0	28	0	0	30	0	99	0	100	0	88	0
	chr2L	4647177	CG43798	CDS	synonymous;TCG->TCT;Ser	G	T	26	0	100	29	0	100	45	0	100	0	30	0	0	32	0	0	28	0	100	0	100	0	90	0
	chr2L	4647184	CG43798	intron	-	T	C	26	0	100	29	0	100	42	0	100	0	30	0	0	31	0	0	28	0	97	0	100	0	89	0
	chr2L	4650665	-	intergenic	-	G	T	24	0	100	34	0	100	28	0	100	0	31	0	0	32	0	0	30	0	86	0	100	0	93	0
	chr2L	4650675	-	intergenic	-	T	C	25	0	100	30	0	100	26	0	100	0	31	0	0	31	0	0	30	0	81	0	100	0	92	0
	chr2L	4651421	CG3355	5-UTR	-	G	A	38	0	100	27	0	100	30	0	100	0	37	0	0	33	0	1	34	2.85714	95	0	100	1	104	0.952381
	chr2L	4651438	CG3355	5-UTR	-	G	A	36	0	100	32	0	100	33	0	100	0	41	0	0	30	0	1	30	3.22581	101	0	100	1	101	0.980392
	chr2L	4651498	CG3355	CDS	synonymous;GTC->GTT;Val	C	T	39	0	100	33	0	100	26	0	100	0	37	0	0	30	0	0	26	0	98	0	100	0	93	0
	chr2L	4651561	CG3355	CDS	synonymous;CAA->CAG;Gln	A	G	0	38	0	0	29	0	0	32	0	31	0	100	39	0	100	23	0	100	0	99	0	93	0	100
	chr2L	4651571	CG3355	CDS	non-synonymous;CAA->GAA;Gln->Glu	C	G	0	32	0	0	25	0	0	33	0	31	0	100	37	0	100	23	0	100	0	90	0	91	0	100
	chr2L	4652537	CG3355	CDS	non-synonymous;GAC->AAC;Asp->Asn	G	A	30	0	100	31	0	100	39	0	100	0	28	0	0	35	0	0	27	0	100	0	100	0	90	0
	chr2L	4653166	-	intergenic	-	A	G	0	42	0	0	25	0	0	23	0	30	0	100	38	0	100	24	0	100	0	90	0	92	0	100
	chr2L	4654116	-	intergenic	-	G	T	0	40	0	0	34	0	0	46	0	39	0	100	38	0	100	31	0	100	0	120	0	108	0	100
	chr2L	4654136	-	intergenic	-	G	T	0	35	0	0	33	0	0	37	0	33	0	100	35	0	100	32	0	100	0	105	0	100	0	100
	chr2L	4654137	-	intergenic	-	C	G	0	35	0	0	33	0	0	38	0	33	0	100	35	0	100	31	0	100	0	106	0	99	0	100
	chr2L	4654147	-	intergenic	-	C	A	0	37	0	0	36	0	0	39	0	39	0	100	33	0	100	32	0	100	0	112	0	104	0	100
	chr2L	4654445	-	intergenic	-	T	G	0	7	0	0	7	0	0	14	0	24	0	100	17	0	100	20	0	100	0	28	0	61	0	100
	chr2L	4654560	-	intergenic	-	C	T	0	19	0	0	20	0	0	22	0	14	0	100	21	0	100	28	0	100	0	61	0	63	0	100
	chr2L	4654568	-	intergenic	-	G	C	0	21	0	0	22	0	0	23	0	13	0	100	20	0	100	24	0	100	0	66	0	57	0	100
	chr2L	4659431	-	intergenic	-	G	C	33	0	100	26	0	100	19	0	100	0	28	0	0	20	0	0	15	0	78	0	100	0	63	0
	chr2L	4659516	-	intergenic	-	A	T	42	0	100	32	0	100	34	0	100	0	22	0	0	28	0	0	32	0	108	0	100	0	82	0
	chr2L	4672657	-	intergenic	-	G	A	43	0	100	39	0	100	43	0	100	0	22	0	0	30	0	0	40	0	125	0	100	0	92	0
	chr2L	4674588	-	intergenic	-	T	C	30	0	100	35	0	100	38	0	100	0	29	0	0	26	0	0	32	0	103	0	100	0	87	0
	chr2L	4674795	-	intergenic	-	T	G	24	0	100	29	0	100	25	0	100	0	27	0	0	18	0	0	31	0	78	0	100	0	76	0
	chr2L	4674829	-	intergenic	-	G	C	18	0	100	22	0	100	22	0	100	0	29	0	0	22	0	0	29	0	62	0	100	0	80	0
	chr2L	4674831	-	intergenic	-	C	T	19	0	100	22	0	100	21	0	100	0	29	0	0	22	0	0	29	0	62	0	100	0	80	0
	chr2L	4674834	-	intergenic	-	A	G	17	0	100	23	0	100	22	0	100	0	30	0	0	22	0	0	29	0	62	0	100	0	81	0
	chr2L	4674868	-	intergenic	-	C	A	19	0	100	20	0	100	20	0	100	0	29	0	0	20	0	0	31	0	59	0	100	0	80	0
	chr2L	4677576	-	intergenic	-	G	T	33	0	100	34	0	100	37	0	100	0	33	0	0	36	0	0	29	0	104	0	100	0	98	0
	chr2L	4677577	-	intergenic	-	C	T	32	0	100	33	0	100	37	0	100	0	32	0	0	36	0	0	29	0	102	0	100	0	97	0
	chr2L	4682095	-	intergenic	-	T	C	25	0	100	33	0	100	37	0	100	0	31	0	0	21	0	0	32	0	95	0	100	0	84	0
	chr2L	4684238	CG11929;Bsg25A	CDS	synonymous;GAA->GAG;Glu	T	C	41	0	100	37	0	100	37	0	100	0	29	0	0	33	0	0	34	0	115	0	100	0	96	0
	chr2L	4684256	CG11929;Bsg25A	CDS	synonymous;GAG->GAA;Glu	C	T	38	0	100	41	0	100	32	0	100	0	32	0	0	34	0	0	31	0	111	0	100	0	97	0
	chr2L	4684301	CG11929;Bsg25A	CDS	synonymous;CGT->CGC;Arg	A	G	49	0	100	39	0	100	28	0	100	0	30	0	0	39	0	0	32	0	116	0	100	0	101	0
	chr2L	4684317	CG11929;Bsg25A	intron	-	A	G	44	0	100	36	0	100	33	0	100	0	31	0	0	42	0	0	31	0	113	0	100	0	104	0
	chr2L	4684349	CG11929;Bsg25A	intron	-	T	C	45	0	100	30	0	100	43	0	100	0	25	0	0	36	0	0	33	0	118	0	100	0	94	0
	chr2L	4684355	CG11929;Bsg25A	intron	-	C	G	43	0	100	31	0	100	47	0	100	0	21	0	0	34	0	0	30	0	121	0	100	0	85	0
	chr2L	4684358	CG11929;Bsg25A	intron	-	C	A	46	0	100	33	0	100	47	0	100	0	20	0	0	33	0	0	30	0	126	0	100	0	83	0
	chr2L	4684360	CG11929;Bsg25A	intron	-	A	T	46	0	100	33	0	100	46	0	100	0	20	0	0	34	0	0	31	0	125	0	100	0	85	0
	chr2L	4711804	CG34351	intron	-	A	G	34	0	100	34	0	100	36	0	100	0	31	0	0	37	0	0	30	0	104	0	100	0	98	0
	chr2L	4715803	CG34351	intron	-	A	C	42	0	100	46	0	100	47	0	100	0	35	0	0	38	0	0	36	0	135	0	100	0	109	0
	chr2L	4722235	CG34351	3-UTR	-	T	A	19	0	100	29	0	100	14	0	100	0	17	0	0	23	0	0	25	0	62	0	100	0	65	0
	chr2L	4731212	-	intergenic	-	T	C	35	0	100	33	0	100	38	0	100	0	32	0	0	25	0	0	38	0	106	0	100	0	95	0
	chr2L	4739810	CG15630	intron	-	C	T	0	27	0	0	37	0	0	23	0	27	0	100	36	0	100	33	0	100	0	87	0	96	0	100
	chr2L	4746287	CG15630	intron	-	C	A	0	38	0	0	27	0	0	28	0	22	0	100	28	0	100	29	0	100	0	93	0	79	0	100
	chr2L	4747011	CG15630	intron	-	T	C	0	42	0	0	23	0	0	31	0	23	0	100	44	0	100	34	0	100	0	96	0	101	0	100
	chr2L	4747021	CG15630	intron	-	T	C	0	40	0	0	21	0	0	29	0	29	0	100	44	0	100	36	0	100	0	90	0	109	0	100
	chr2L	4748404	CG15630	intron	-	C	T	43	0	100	40	0	100	45	0	100	0	25	0	0	34	0	0	27	0	128	0	100	0	86	0
	chr2L	4751277	CG15630	intron	-	G	A	22	0	100	20	0	100	22	0	100	0	7	0	0	2	0	0	14	0	64	0	100	0	23	0
	chr2L	5085059	pgant5	intron	-	A	T	0	35	0	0	37	0	0	29	0	27	0	100	31	0	100	19	0	100	0	101	0	77	0	100
	chr2L	5119057	Msp300	intron	-	C	G	25	0	100	15	0	100	20	0	100	0	24	0	0	16	0	0	21	0	60	0	100	0	61	0
	chr2L	5119142	Msp300	intron	-	G	A	17	0	100	19	0	100	17	0	100	0	11	0	0	19	0	0	13	0	53	0	100	0	43	0
	chr2L	5119152	Msp300	intron	-	A	C	22	0	100	21	0	100	19	0	100	0	20	0	0	32	0	0	17	0	62	0	100	0	69	0
	chr2L	5401661	-	intergenic	-	A	G	0	34	0	0	19	0	0	13	0	4	0	100	10	0	100	8	0	100	0	66	0	22	0	100
	chr2L	5401665	-	intergenic	-	A	G	33	0	100	19	0	100	12	0	100	0	4	0	0	10	0	0	8	0	64	0	100	0	22	0
	chr2L	5401682	-	intergenic	-	T	A	34	0	100	18	0	100	13	0	100	0	16	0	0	18	0	0	15	0	65	0	100	0	49	0
	chr2L	5401691	-	intergenic	-	A	T	34	0	100	19	0	100	13	0	100	0	18	0	0	19	0	0	16	0	66	0	100	0	53	0
	chr2L	5455410	-	intergenic	-	C	A	0	24	0	0	14	0	0	7	0	14	0	100	14	0	100	28	0	100	0	45	0	56	0	100
	chr2L	5455445	-	intergenic	-	G	T	0	23	0	0	18	0	0	9	0	20	0	100	19	0	100	27	0	100	0	50	0	66	0	100
	chr2L	5704018	-	intergenic	-	A	T	10	0	100	13	0	100	11	0	100	0	17	0	0	24	0	0	15	0	34	0	100	0	56	0
	chr2L	5846209	TrissinR	intron	-	T	A	4	0	100	7	0	100	15	0	100	0	20	0	0	14	0	0	20	0	26	0	100	0	54	0
	chr2L	5846494	TrissinR	intron	-	G	T	6	0	100	6	0	100	14	0	100	0	19	0	0	18	0	0	19	0	26	0	100	0	56	0
	chr2L	5846513	TrissinR	intron	-	T	C	0	4	0	0	3	0	0	10	0	22	0	100	19	0	100	20	0	100	0	17	0	61	0	100
	chr2L	5846514	TrissinR	intron	-	A	G	0	4	0	0	3	0	0	10	0	22	0	100	19	0	100	20	0	100	0	17	0	61	0	100
	chr2L	5846582	TrissinR	intron	-	T	G	8	0	100	10	0	100	15	0	100	0	24	0	0	19	0	0	18	0	33	0	100	0	61	0
	chr2L	5846611	TrissinR	intron	-	G	A	9	0	100	17	0	100	18	0	100	0	20	0	0	17	0	0	16	0	44	0	100	0	53	0
	chr2L	5846633	TrissinR	intron	-	C	T	0	10	0	0	15	0	0	16	0	25	0	100	19	0	100	15	0	100	0	41	0	59	0	100
	chr2L	5846651	TrissinR	intron	-	C	A	10	0	100	13	0	100	26	0	100	0	25	0	0	19	0	0	14	0	49	0	100	0	58	0
	chr2L	5846662	TrissinR	intron	-	C	T	13	0	100	15	0	100	25	0	100	0	22	0	0	21	0	0	14	0	53	0	100	0	57	0
	chr2L	6313155	Ddr	intron	-	A	T	42	0	100	38	0	100	27	0	100	0	7	0	0	10	0	0	10	0	107	0	100	0	27	0
	chr2L	6313160	Ddr	intron	-	C	T	41	0	100	41	0	100	29	0	100	0	7	0	0	13	0	0	10	0	111	0	100	0	30	0
	chr2L	6313170	Ddr	intron	-	T	A	41	0	100	37	0	100	31	0	100	0	9	0	0	14	0	0	10	0	109	0	100	0	33	0
	chr2L	6888925	Nlg2	intron	-	C	A	7	0	100	3	0	100	4	0	100	0	15	0	0	11	0	0	16	0	14	0	100	0	42	0
	chr2L	6972110	-	intergenic	-	G	C	27	0	100	7	0	100	14	0	100	0	12	0	0	29	0	0	12	0	48	0	100	0	53	0
	chr2L	6972113	-	intergenic	-	A	G	26	0	100	6	0	100	14	0	100	0	12	0	0	29	0	0	14	0	46	0	100	0	55	0
	chr2L	6972463	-	intergenic	-	A	C	0	39	0	0	16	0	0	16	0	22	0	100	43	0	100	20	0	100	0	71	0	85	0	100
	chr2L	7465054	-	intergenic	-	A	C	28	0	100	23	0	100	22	0	100	0	16	0	0	21	0	0	19	0	73	0	100	0	56	0
	chr2L	7572549	RapGAP1	intron	-	C	A	32	0	100	13	0	100	12	0	100	0	11	0	0	34	0	0	19	0	57	0	100	0	64	0
	chr2L	7572586	RapGAP1	intron	-	T	C	33	0	100	15	0	100	10	0	100	0	13	0	0	31	0	0	17	0	58	0	100	0	61	0
	chr2L	7634226	-	intergenic	-	G	A	22	0	100	26	0	100	25	0	100	0	8	0	0	6	0	0	17	0	73	0	100	0	31	0
	chr2L	9485151	-	intergenic	-	C	T	25	0	100	13	0	100	20	0	100	0	27	0	0	23	0	0	29	0	58	0	100	0	79	0
	chr2L	10626350	Trim9	intron	-	G	A	33	0	100	38	0	100	32	0	100	0	43	0	0	49	0	0	29	0	103	0	100	0	121	0
	chr2L	10628948	-	intergenic	-	A	C	46	0	100	52	0	100	37	0	100	0	28	0	0	28	0	0	28	0	135	0	100	0	84	0
	chr2L	10630550	CG7329	CDS	synonymous;GTG->GTA;Val	C	T	26	0	100	34	0	100	41	0	100	0	32	0	0	43	0	0	19	0	101	0	100	0	94	0
	chr2L	10631055	CG7329	5-UTR	-	G	C	38	0	100	15	0	100	26	0	100	0	30	0	0	33	0	0	31	0	79	0	100	0	94	0
	chr2L	10632668	CG7329	intron	-	A	G	33	0	100	30	0	100	48	0	100	0	34	0	0	27	0	0	36	0	111	0	100	0	97	0
	chr2L	10632806	CG7329	intron	-	T	G	56	0	100	40	0	100	27	0	100	0	27	0	0	35	0	0	28	0	123	0	100	0	90	0
	chr2L	10632818	CG7329	intron	-	A	G	57	0	100	33	0	100	32	0	100	0	31	0	0	34	0	0	35	0	122	0	100	0	100	0
	chr2L	10644197	CG18284	intron	-	C	A	32	0	100	43	0	100	30	0	100	0	47	0	0	30	0	0	63	0	105	0	100	0	140	0
	chr2L	10813596	Nos	intron	-	C	T	38	0	100	39	0	100	40	0	100	0	31	0	0	45	0	0	29	0	117	0	100	0	105	0
	chr2L	10832383	Nos	intron	-	C	A	0	30	0	0	28	0	0	27	0	30	0	100	30	0	100	32	0	100	0	85	0	92	0	100
	chr2L	10832498	Nos	intron	-	T	C	37	0	100	33	0	100	38	0	100	0	30	0	0	41	0	0	29	0	108	0	100	0	100	0
	chr2L	10862570	CR43807	UTR	-	A	C	0	45	0	0	43	0	0	31	0	38	0	100	32	0	100	38	0	100	0	119	0	108	0	100
	chr2L	10862631	CR43807	UTR	-	A	C	0	43	0	0	43	0	0	32	0	35	0	100	26	0	100	39	0	100	0	118	0	100	0	100
	chr2L	10895615	-	intergenic	-	C	T	31	0	100	30	0	100	29	0	100	0	14	0	0	21	0	0	5	0	90	0	100	0	40	0
	chr2L	10895683	-	intergenic	-	C	T	36	0	100	31	0	100	28	0	100	0	13	0	0	25	0	0	5	0	95	0	100	0	43	0
	chr2L	10895684	-	intergenic	-	T	C	36	0	100	30	0	100	26	0	100	0	12	0	0	26	0	0	5	0	92	0	100	0	43	0
	chr2L	10967200	CG33129	intron	-	G	C	0	48	0	0	18	0	0	31	0	24	0	100	24	0	100	34	0	100	0	97	0	82	0	100
	chr2L	10967334	CG33129	intron	-	A	G	0	37	0	0	27	0	0	33	0	31	0	100	35	0	100	36	0	100	0	97	0	102	0	100
	chr2L	10967645	CG33129	intron	-	A	C	0	38	0	0	42	0	0	42	0	38	0	100	36	0	100	33	0	100	0	122	0	107	0	100
	chr2L	11346256	-	intergenic	-	T	G	0	5	0	0	12	0	0	4	0	1	0	100	2	0	100	2	0	100	0	21	0	5	0	100
	chr2L	12577663	-	intergenic	-	A	G	26	0	100	24	0	100	19	0	100	0	10	0	0	4	0	0	5	0	69	0	100	0	19	0
	chr2L	13077650	-	intergenic	-	T	C	36	0	100	25	0	100	33	0	100	0	17	0	0	6	0	0	4	0	94	0	100	0	27	0
	chr2L	13554896	kuz	intron	-	G	A	37	0	100	26	0	100	26	0	100	0	6	0	0	20	0	0	23	0	89	0	100	0	49	0
	chr2L	13664624	-	intergenic	-	T	A	18	0	100	19	0	100	10	0	100	0	12	0	0	11	0	0	6	0	47	0	100	0	29	0
	chr2L	13664625	-	intergenic	-	T	C	18	0	100	19	0	100	10	0	100	0	12	0	0	11	0	0	6	0	47	0	100	0	29	0
	chr2L	13664626	-	intergenic	-	G	A	18	0	100	19	0	100	10	0	100	0	12	0	0	11	0	0	6	0	47	0	100	0	29	0
	chr2L	13664628	-	intergenic	-	G	C	18	0	100	19	0	100	9	0	100	0	13	0	0	11	0	0	7	0	46	0	100	0	31	0
	chr2L	15100012	-	intergenic	-	G	A	9	0	100	6	0	100	16	0	100	0	15	0	0	20	0	0	8	0	31	0	100	0	43	0
	chr2L	15100013	-	intergenic	-	C	T	9	0	100	7	0	100	16	0	100	0	16	0	0	20	0	0	8	0	32	0	100	0	44	0
	chr2L	15774256	-	intergenic	-	A	T	30	0	100	18	0	100	12	0	100	0	6	0	0	19	0	0	28	0	60	0	100	0	53	0
	chr2L	16190625	-	intergenic	-	C	T	30	0	100	21	0	100	10	0	100	0	1	0	0	19	0	0	25	0	61	0	100	0	45	0
	chr2L	17375533	Lrch	intron	-	A	C	44	0	100	15	0	100	5	0	100	0	8	0	0	22	0	0	9	0	64	0	100	0	39	0
	chr2L	17750426	CadN	intron	-	A	T	7	0	100	6	0	100	7	0	100	0	9	0	0	12	0	0	8	0	20	0	100	0	29	0
	chr2L	17895744	-	intergenic	-	G	T	17	0	100	10	0	100	9	0	100	0	16	0	0	21	0	0	12	0	36	0	100	0	49	0
	chr2L	17919026	CR43274	UTR	-	T	C	25	0	100	8	0	100	12	0	100	0	10	0	0	17	0	0	7	0	45	0	100	0	34	0
	chr2L	18812642	-	intergenic	-	C	T	10	0	100	8	0	100	13	0	100	0	9	0	0	15	0	0	18	0	31	0	100	0	42	0
	chr2L	18812662	CG17325;CG42305	5-UTR	-	T	G	8	0	100	7	0	100	14	0	100	0	11	0	0	19	0	0	20	0	29	0	100	0	50	0
	chr2L	18812732	CG17325;CG42305	5-UTR	-	T	G	5	0	100	8	0	100	8	0	100	0	14	0	0	23	0	0	21	0	21	0	100	0	58	0
	chr2L	18812798	CG17325;CG42305	5-UTR	-	C	G	7	0	100	13	0	100	5	0	100	0	12	0	0	16	0	0	16	0	25	0	100	0	44	0
	chr2L	18823023	-	intergenic	-	G	T	35	0	100	10	0	100	13	0	100	0	15	0	0	39	0	0	30	0	58	0	100	0	84	0
	chr2L	18823026	-	intergenic	-	T	A	36	0	100	11	0	100	13	0	100	0	15	0	0	41	0	0	30	0	60	0	100	0	86	0
	chr2L	19407790	Pax	intron	-	G	A	36	0	100	8	0	100	20	0	100	0	8	0	0	25	0	0	23	0	64	0	100	0	56	0
	chr2L	19407801	Pax	intron	-	A	T	29	0	100	9	0	100	18	0	100	0	6	0	0	26	0	0	26	0	56	0	100	0	58	0
	chr2L	19407823	Pax	intron	-	G	A	22	0	100	7	0	100	17	0	100	0	4	0	0	23	0	0	26	0	46	0	100	0	53	0
	chr2L	19815206	sick	intron	-	A	C	0	24	0	0	15	0	0	6	0	6	0	100	19	0	100	32	0	100	0	45	0	57	0	100
	chr2L	21113742	Nhe2	intron	-	A	T	37	0	100	17	0	100	11	0	100	0	8	0	0	19	0	0	21	0	65	0	100	0	48	0
	chr2L	21825234	-	intergenic	-	A	C	21	0	100	9	0	100	12	0	100	0	21	0	0	31	0	0	24	0	42	0	100	0	76	0
	chr2L	22054630	-	intergenic	-	G	A	36	0	100	18	0	100	11	0	100	0	12	0	0	18	0	0	22	0	65	0	100	0	52	0
	chr2L	22212339	Ir40a	intron	-	C	T	6	0	100	11	0	100	3	0	100	0	8	0	0	15	0	0	27	0	20	0	100	0	50	0
	chr2L	22486967	-	intergenic	-	G	A	0	34	0	0	8	0	0	9	0	12	0	100	25	0	100	7	0	100	0	51	0	44	0	100
	chr2L	22510308	-	intergenic	-	C	A	0	1	0	0	7	0	0	10	0	11	0	100	14	0	100	1	0	100	0	18	0	26	0	100
	chr2L	22510336	-	intergenic	-	A	C	0	2	0	0	9	0	0	10	0	14	0	100	12	0	100	3	0	100	0	21	0	29	0	100
	chr2R	177185	-	intergenic	-	A	T	34	0	100	34	0	100	39	0	100	0	33	0	0	42	0	1	25	3.84615	107	0	100	1	100	0.990099
	chr2R	182311	-	intergenic	-	G	T	15	0	100	17	0	100	5	0	100	0	25	0	0	31	0	0	32	0	37	0	100	0	88	0
	chr2R	182320	-	intergenic	-	A	C	16	0	100	16	0	100	6	0	100	0	27	0	0	30	0	0	33	0	38	0	100	0	90	0
	chr2R	240223	Gprk1	intron	-	T	A	35	0	100	27	0	100	29	0	100	0	12	0	0	10	0	0	14	0	91	0	100	0	36	0
	chr2R	240224	Gprk1	intron	-	G	A	36	0	100	27	0	100	30	0	100	0	12	0	0	9	0	0	14	0	93	0	100	0	35	0
	chr2R	240231	Gprk1	intron	-	G	A	36	0	100	29	0	100	29	0	100	0	10	0	0	9	0	0	14	0	94	0	100	0	33	0
	chr2R	240235	Gprk1	intron	-	A	C	35	0	100	29	0	100	27	0	100	0	8	0	0	9	0	0	13	0	91	0	100	0	30	0
	chr2R	240236	Gprk1	intron	-	A	G	35	0	100	30	0	100	27	0	100	0	8	0	0	9	0	0	13	0	92	0	100	0	30	0
	chr2R	364428	-	intergenic	-	T	A	59	0	100	12	0	100	9	0	100	0	8	0	0	18	0	0	9	0	80	0	100	0	35	0
	chr2R	395543	CR44100	UTR	-	G	T	10	0	100	18	0	100	15	0	100	0	19	0	0	10	0	0	17	0	43	0	100	0	46	0
	chr2R	574649	-	intergenic	-	C	A	0	7	0	0	11	0	0	10	0	11	0	100	8	0	100	13	0	100	0	28	0	32	0	100
	chr2R	584810	Nipped-B	intron	-	A	G	23	0	100	20	0	100	10	0	100	0	17	0	0	12	0	0	13	0	53	0	100	0	42	0
	chr2R	603827	Nipped-B	intron	-	A	G	22	0	100	39	0	100	32	0	100	0	43	0	0	32	0	1	26	3.7037	93	0	100	1	101	0.980392
	chr2R	611771	Nipped-B	intron	-	T	A	40	0	100	32	0	100	39	0	100	0	39	0	0	42	0	1	32	3.0303	111	0	100	1	113	0.877193
	chr2R	635230	conu	intron	-	A	G	43	0	100	36	0	100	30	0	100	0	36	0	0	56	0	1	30	3.22581	109	0	100	1	122	0.813008
	chr2R	673336	-	intergenic	-	T	C	0	6	0	0	9	0	0	12	0	13	0	100	19	0	100	14	0	100	0	27	0	46	0	100
	chr2R	673356	-	intergenic	-	C	A	0	6	0	0	13	0	0	13	0	11	0	100	22	0	100	15	0	100	0	32	0	48	0	100
	chr2R	795934	-	intergenic	-	A	G	0	17	0	0	22	0	0	30	0	28	0	100	16	0	100	19	0	100	0	69	0	63	0	100
	chr2R	800372	-	intergenic	-	G	A	36	0	100	10	0	100	5	0	100	0	29	0	0	31	0	0	26	0	51	0	100	0	86	0
	chr2R	823625	Ir41a	intron	-	G	T	29	0	100	17	0	100	12	0	100	0	26	0	0	39	0	0	34	0	58	0	100	0	99	0
	chr2R	829862	Ir41a	intron	-	G	A	20	0	100	24	0	100	10	0	100	0	48	0	0	39	0	0	27	0	54	0	100	0	114	0
	chr2R	835895	Ir41a	intron	-	G	T	33	0	100	32	0	100	38	0	100	0	26	0	0	19	0	0	20	0	103	0	100	0	65	0
	chr2R	835902	Ir41a	intron	-	C	G	32	0	100	32	0	100	37	0	100	0	25	0	0	20	0	0	20	0	101	0	100	0	65	0
	chr2R	852491	Ir41a	intron	-	G	T	27	0	100	28	0	100	36	0	100	0	28	0	0	11	0	0	25	0	91	0	100	0	64	0
	chr2R	881277	Ir41a	intron	-	G	T	37	0	100	8	0	100	15	0	100	0	18	0	0	14	0	0	20	0	60	0	100	0	52	0
	chr2R	881278	Ir41a	intron	-	G	T	37	0	100	8	0	100	15	0	100	0	19	0	0	13	0	0	20	0	60	0	100	0	52	0
	chr2R	900963	Ir41a	intron	-	T	A	22	0	100	29	0	100	26	0	100	0	26	0	0	34	0	0	19	0	77	0	100	0	79	0
	chr2R	914195	-	intergenic	-	A	C	10	0	100	15	0	100	13	0	100	0	16	0	0	15	0	0	21	0	38	0	100	0	52	0
	chr2R	914202	-	intergenic	-	A	C	8	0	100	14	0	100	12	0	100	0	16	0	0	14	0	0	21	0	34	0	100	0	51	0
	chr2R	994335	-	intergenic	-	G	C	4	119	3.25203	0	159	0	0	128	0	27	0	100	30	0	100	38	0	100	4	406	0.97561	95	0	100
	chr2R	994555	-	intergenic	-	A	G	2	92	2.12766	0	133	0	0	118	0	33	0	100	31	0	100	34	0	100	2	343	0.57971	98	0	100
	chr2R	995360	-	intergenic	-	T	C	4	85	4.49438	0	154	0	0	157	0	26	0	100	31	0	100	27	0	100	4	396	1	84	0	100
	chr2R	1058443	-	intergenic	-	T	A	42	0	100	16	0	100	22	0	100	0	9	0	0	24	0	0	3	0	80	0	100	0	36	0
	chr2R	1059203	-	intergenic	-	G	A	11	0	100	7	0	100	4	0	100	0	5	0	0	15	0	0	1	0	22	0	100	0	21	0
	chr2R	1073566	Nipped-A	CDS	synonymous;GAA->GAG;Glu	T	C	0	43	0	0	43	0	0	40	0	36	0	100	42	0	100	28	0	100	0	126	0	106	0	100
	chr2R	1134294	Nipped-A	intron	-	T	G	31	0	100	29	0	100	32	0	100	0	34	0	0	33	0	0	18	0	92	0	100	0	85	0
	chr2R	1137527	Nipped-A	intron	-	G	A	27	0	100	28	0	100	26	0	100	0	27	0	0	24	0	0	19	0	81	0	100	0	70	0
	chr2R	1150098	d4	intron	-	T	C	66	0	100	33	0	100	38	0	100	0	40	0	0	36	0	1	30	3.22581	137	0	100	1	106	0.934579
	chr2R	1195848	sxc	intron	-	C	A	32	0	100	30	0	100	31	0	100	0	7	0	0	13	0	0	16	0	93	0	100	0	36	0
	chr2R	1204388	sxc	intron	-	C	T	29	0	100	38	0	100	29	0	100	0	41	0	0	36	0	0	41	0	96	0	100	0	118	0
	chr2R	1205159	sxc	intron	-	G	A	43	0	100	40	0	100	46	0	100	0	37	0	0	33	0	1	40	2.43902	129	0	100	1	110	0.900901
	chr2R	1206838	sxc	intron	-	A	C	45	0	100	27	0	100	45	0	100	0	34	0	0	32	0	1	33	2.94118	117	0	100	1	99	1
	chr2R	1226145	-	intergenic	-	T	C	33	0	100	43	0	100	24	0	100	0	38	0	0	32	0	1	36	2.7027	100	0	100	1	106	0.934579
	chr2R	1231341	-	intergenic	-	T	C	42	0	100	42	0	100	23	0	100	0	34	0	0	42	0	1	45	2.17391	107	0	100	1	121	0.819672
	chr2R	1231381	-	intergenic	-	T	C	41	0	100	42	0	100	28	0	100	0	42	0	0	43	0	1	35	2.77778	111	0	100	1	120	0.826446
	chr2R	1231430	-	intergenic	-	G	A	34	0	100	42	0	100	37	0	100	0	42	0	0	36	0	0	34	0	113	0	100	0	112	0
	chr2R	1232609	-	intergenic	-	C	T	0	32	0	0	29	0	0	29	0	33	0	100	38	0	100	19	0	100	0	90	0	90	0	100
	chr2R	1233592	-	intergenic	-	G	A	0	14	0	0	23	0	0	21	0	32	0	100	36	0	100	34	0	100	0	58	0	102	0	100
	chr2R	1233686	-	intergenic	-	A	G	0	5	0	0	13	0	0	8	0	35	0	100	33	0	100	19	0	100	0	26	0	87	0	100
	chr2R	1243640	-	intergenic	-	T	C	0	34	0	0	26	0	0	30	0	32	0	100	26	0	100	37	0	100	0	90	0	95	0	100
	chr2R	1247457	-	intergenic	-	G	T	12	0	100	14	0	100	7	0	100	0	11	0	0	18	0	0	7	0	33	0	100	0	36	0
	chr2R	1247546	-	intergenic	-	A	T	21	0	100	17	0	100	17	0	100	0	14	0	0	14	0	0	12	0	55	0	100	0	40	0
	chr2R	1248584	CG10417	CDS	synonymous;GTT->GTC;Val	A	G	0	31	0	0	25	0	0	28	0	35	0	100	42	0	100	36	0	100	0	84	0	113	0	100
	chr2R	1251161	CR42646	intron	-	C	T	30	0	100	33	0	100	47	0	100	0	30	0	0	42	0	1	29	3.33333	110	0	100	1	101	0.980392
	chr2R	1284953	-	intergenic	-	A	T	16	0	100	11	0	100	16	0	100	0	10	0	0	8	0	0	15	0	43	0	100	0	33	0
	chr2R	1288142	-	intergenic	-	A	G	48	0	100	25	0	100	37	0	100	0	28	0	0	46	0	0	25	0	110	0	100	0	99	0
	chr2R	1288833	-	intergenic	-	T	A	33	0	100	23	0	100	26	0	100	0	25	0	0	31	0	0	21	0	82	0	100	0	77	0
	chr2R	1293054	-	intergenic	-	G	T	40	0	100	29	0	100	32	0	100	0	46	0	0	34	0	0	39	0	101	0	100	0	119	0
	chr2R	1294864	-	intergenic	-	G	C	64	0	100	17	0	100	32	0	100	0	20	0	0	22	0	0	28	0	113	0	100	0	70	0
	chr2R	1294872	-	intergenic	-	G	A	63	0	100	19	0	100	33	0	100	0	23	0	0	22	0	0	28	0	115	0	100	0	73	0
	chr2R	1301699	laccase2	intron	-	A	G	0	20	0	0	19	0	0	28	0	17	0	100	38	0	100	24	0	100	0	67	0	79	0	100
	chr2R	1319149	laccase2	intron	-	T	A	0	47	0	0	41	0	0	34	0	26	0	100	33	0	100	37	0	100	0	122	0	96	0	100
	chr2R	1351153	-	intergenic	-	A	G	0	40	0	0	26	0	0	39	0	32	0	100	36	0	100	29	0	100	0	105	0	97	0	100
	chr2R	1367322	CG30440	intron	-	T	C	0	34	0	0	34	0	0	32	0	38	0	100	44	0	100	27	0	100	0	100	0	109	0	100
	chr2R	1368435	CG30440	intron	-	T	C	0	39	0	0	29	0	0	40	0	17	0	100	15	0	100	12	0	100	0	108	0	44	0	100
	chr2R	1376635	CG30440	intron	-	T	C	0	57	0	0	38	0	0	37	0	39	0	100	32	0	100	40	0	100	0	132	0	111	0	100
	chr2R	1377532	CG30440	intron	-	C	T	38	0	100	38	0	100	34	0	100	0	44	0	0	27	0	1	35	2.77778	110	0	100	1	106	0.934579
	chr2R	1380286	CG30440	intron	-	G	A	18	0	100	14	0	100	28	0	100	0	23	0	0	27	0	0	29	0	60	0	100	0	79	0
	chr2R	1382371	CG30440	CDS	non-synonymous;TTT->TTA;Phe->Leu	A	T	0	45	0	0	40	0	0	35	0	35	0	100	23	0	100	21	0	100	0	120	0	79	0	100
	chr2R	1384707	CG30438	intron	-	A	G	0	23	0	0	15	0	0	19	0	33	0	100	35	0	100	27	0	100	0	57	0	95	0	100
	chr2R	1386529	CG30438	intron	-	T	A	0	37	0	0	35	0	0	36	0	38	0	100	61	0	100	38	0	100	0	108	0	137	0	100
	chr2R	1390660	CG30438	intron	-	G	T	0	32	0	0	46	0	0	36	0	44	0	100	46	0	100	42	0	100	0	114	0	132	0	100
	chr2R	1394232	CG30438;TpnC4	intron	-	T	A	19	0	100	34	0	100	25	0	100	0	52	0	0	55	0	1	36	2.7027	78	0	100	1	143	0.694444
	chr2R	1424607	CG30438	intron	-	A	C	0	20	0	0	6	0	0	6	0	27	0	100	22	0	100	17	0	100	0	32	0	66	0	100
	chr2R	1470053	-	intergenic	-	T	G	34	0	100	9	0	100	10	0	100	0	6	0	0	10	0	0	6	0	53	0	100	0	22	0
	chr2R	1470058	-	intergenic	-	A	T	33	0	100	11	0	100	10	0	100	0	6	0	0	10	0	0	6	0	54	0	100	0	22	0
	chr2R	1470632	-	intergenic	-	A	G	30	0	100	23	0	100	23	0	100	0	11	0	0	9	0	0	9	0	76	0	100	0	29	0
	chr2R	2488502	jing	intron	-	T	C	0	38	0	0	49	0	0	35	0	42	0	100	37	0	100	46	0	100	0	122	0	125	0	100
	chr2R	2593811	CG3409;CG45092	intron	-	T	G	35	0	100	30	0	100	33	0	100	0	36	0	0	37	0	0	30	0	98	0	100	0	103	0
	chr2R	2640938	Eb1	CDS	synonymous;CTG->CTA;Leu	G	A	0	51	0	0	37	0	0	41	0	28	0	100	39	0	100	36	0	100	0	129	0	103	0	100
	chr2R	2672993	Epac	intron	-	A	C	52	0	100	36	0	100	44	0	100	0	32	0	0	37	0	1	33	2.94118	132	0	100	1	102	0.970874
	chr2R	2673518	Epac	intron	-	G	T	45	0	100	44	0	100	35	0	100	0	39	0	0	41	0	1	44	2.22222	124	0	100	1	124	0.8
	chr2R	2674081	Epac	intron	-	C	T	10	0	100	8	0	100	8	0	100	0	19	0	0	14	0	0	9	0	26	0	100	0	42	0
	chr2R	2682142	Epac	intron	-	C	G	33	0	100	45	0	100	50	0	100	0	24	0	0	48	0	1	34	2.85714	128	0	100	1	106	0.934579
	chr2R	2712480	-	intergenic	-	T	G	0	14	0	0	11	0	0	13	0	25	0	100	24	0	100	18	0	100	0	38	0	67	0	100
	chr2R	2742871	-	intergenic	-	T	C	48	0	100	36	0	100	34	0	100	0	31	0	0	25	0	0	24	0	118	0	100	0	80	0
	chr2R	2743601	-	intergenic	-	C	A	0	25	0	0	37	0	0	34	0	43	0	100	35	0	100	32	0	100	0	96	0	110	0	100
	chr2R	2785945	CG30158	intron	-	A	G	0	16	0	0	5	0	0	2	0	12	0	100	20	0	100	7	0	100	0	23	0	39	0	100
	chr2R	2810442	-	intergenic	-	A	G	0	62	0	0	45	0	0	47	0	27	0	100	40	0	100	33	0	100	0	154	0	100	0	100
	chr2R	2813877	mim	intron	-	G	A	0	35	0	0	40	0	0	37	0	37	0	100	32	0	100	33	0	100	0	112	0	102	0	100
	chr2R	2831269	mim;CheB42b	CDS	non-synonymous;ACC->TCC;Thr->Ser	T	A	25	0	100	11	0	100	1	0	100	0	14	0	0	13	0	0	7	0	37	0	100	0	34	0
	chr2R	2851119	mim;CheB42c	intron	-	C	T	0	37	0	0	37	0	0	39	0	26	0	100	38	0	100	50	0	100	0	113	0	114	0	100
	chr2R	2882931	Tsp42Ea	intron	-	C	T	0	15	0	0	13	0	0	16	0	18	0	100	14	0	100	20	0	100	0	44	0	52	0	100
	chr2R	2895530	Tsp42Ec	CDS	synonymous;CTT->CTC;Leu	T	C	0	38	0	0	40	0	0	53	0	33	0	100	39	0	100	33	0	100	0	131	0	105	0	100
	chr2R	2934693	Tsp42El	intron	-	G	T	12	0	100	40	0	100	34	0	100	0	12	0	0	18	0	0	10	0	86	0	100	0	40	0
	chr2R	3032486	-	intergenic	-	A	G	0	33	0	0	37	0	0	48	0	29	0	100	34	0	100	24	0	100	0	118	0	87	0	100
	chr2R	3094056	pk	intron	-	A	G	0	41	0	0	29	0	0	40	0	27	0	100	29	0	100	38	0	100	0	110	0	94	0	100
	chr2R	3094126	pk	intron	-	G	T	0	29	0	0	24	0	0	34	0	24	0	100	27	0	100	25	0	100	0	87	0	76	0	100
	chr2R	3094149	pk	intron	-	A	C	0	37	0	0	29	0	0	34	0	16	0	100	23	0	100	23	0	100	0	100	0	62	0	100
	chr2R	3227574	Dscam1	CDS	synonymous;GTT->GTC;Val	A	G	24	0	100	19	0	100	7	0	100	0	31	0	0	11	0	0	18	0	50	0	100	0	60	0
	chr2R	3227603	Dscam1	intron	-	A	C	20	0	100	18	0	100	7	0	100	0	28	0	0	15	0	0	20	0	45	0	100	0	63	0
	chr2R	3227672	Dscam1	CDS	synonymous;TTA->CTA;Leu	A	G	26	0	100	16	0	100	9	0	100	0	23	0	0	17	0	0	25	0	51	0	100	0	65	0
	chr2R	3229127	Dscam1	intron	-	A	T	38	0	100	43	0	100	31	0	100	0	32	0	0	39	0	1	38	2.5641	112	0	100	1	109	0.909091
	chr2R	3263970	Dscam1	intron	-	G	C	9	0	100	7	0	100	2	0	100	0	6	0	0	12	0	0	8	0	18	0	100	0	26	0
	chr2R	3263978	Dscam1	intron	-	C	A	8	0	100	8	0	100	2	0	100	0	7	0	0	13	0	0	8	0	18	0	100	0	28	0
	chr2R	3311548	so	intron	-	G	T	1	29	3.33333	0	32	0	0	39	0	20	0	100	36	0	100	37	0	100	1	100	0.990099	93	0	100
	chr2R	3441643	Corin	intron	-	C	A	37	0	100	30	0	100	34	0	100	0	35	0	0	27	0	1	37	2.63158	101	0	100	1	99	1
	chr2R	3455703	Vps13	intron	-	A	T	0	16	0	0	32	0	0	16	0	7	0	100	19	0	100	9	0	100	0	64	0	35	0	100
	chr2R	3455852	Vps13	intron	-	G	A	0	28	0	0	30	0	0	15	0	19	0	100	21	0	100	32	0	100	0	73	0	72	0	100
	chr2R	3461005	Vps13	CDS	synonymous;GGT->GGA;Gly	T	A	0	39	0	0	32	0	0	35	0	30	0	100	30	0	100	36	0	100	0	106	0	96	0	100
	chr2R	3461028	Vps13	intron	-	A	G	0	48	0	0	30	0	0	40	0	34	0	100	33	0	100	36	0	100	0	118	0	103	0	100
	chr2R	3505583	CG1358	intron	-	T	C	0	33	0	0	25	0	0	19	0	31	0	100	48	0	100	34	0	100	0	77	0	113	0	100
	chr2R	3505584	CG1358	intron	-	G	T	0	32	0	0	25	0	0	19	0	31	0	100	49	0	100	34	0	100	0	76	0	114	0	100
	chr2R	3537461	CG43340	intron	-	A	T	49	0	100	48	0	100	45	0	100	0	38	0	0	31	0	1	44	2.22222	142	0	100	1	113	0.877193
	chr2R	3560046	-	intergenic	-	A	G	0	60	0	0	34	0	0	44	0	25	0	100	37	0	100	41	0	100	0	138	0	103	0	100
	chr2R	3560185	-	intergenic	-	C	A	0	55	0	0	42	0	0	37	0	33	0	100	36	0	100	43	0	100	0	134	0	112	0	100
	chr2R	3590413	CG30493	intron	-	C	T	0	41	0	1	33	2.94118	0	47	0	36	0	100	41	0	100	32	0	100	1	121	0.819672	109	0	100
	chr2R	3596939	-	intergenic	-	A	T	27	0	100	45	0	100	35	0	100	0	38	0	0	25	0	1	38	2.5641	107	0	100	1	101	0.980392
	chr2R	3611632	CG18812	intron	-	A	G	0	43	0	0	42	0	0	30	0	30	0	100	32	0	100	24	0	100	0	115	0	86	0	100
	chr2R	3657081	CG45093;CG30497	intron	-	G	A	0	26	0	0	26	0	0	33	0	22	0	100	28	0	100	33	0	100	0	85	0	83	0	100
	chr2R	3657091	CG45093;CG30497	intron	-	T	C	0	29	0	0	26	0	0	32	0	20	0	100	30	0	100	36	0	100	0	87	0	86	0	100
	chr2R	3657102	CG45093;CG30497	intron	-	A	G	0	31	0	0	27	0	0	29	0	22	0	100	30	0	100	36	0	100	0	87	0	88	0	100
	chr2R	4023618	-	intergenic	-	A	T	9	0	100	25	0	100	12	0	100	0	26	0	0	20	0	0	15	0	46	0	100	0	61	0
	chr2R	4023620	-	intergenic	-	T	G	9	0	100	26	0	100	12	0	100	0	24	0	0	20	0	0	15	0	47	0	100	0	59	0
	chr2R	4025423	Lpin	intron	-	G	T	0	36	0	0	26	0	0	35	0	26	0	100	34	0	100	45	0	100	0	97	0	105	0	100
	chr2R	4077833	LRP1	intron	-	G	A	0	48	0	0	28	0	0	34	0	28	0	100	45	0	100	20	0	100	0	110	0	93	0	100
	chr2R	4077885	LRP1	intron	-	C	T	0	42	0	0	37	0	0	30	0	36	0	100	55	0	100	23	0	100	0	109	0	114	0	100
	chr2R	4114645	-	intergenic	-	T	A	0	32	0	0	36	0	0	32	0	42	0	100	33	0	100	32	0	100	0	100	0	107	0	100
	chr2R	4114655	-	intergenic	-	G	T	0	33	0	0	36	0	0	33	0	39	0	100	33	0	100	32	0	100	0	102	0	104	0	100
	chr2R	4132710	-	intergenic	-	C	G	0	44	0	0	48	0	0	55	0	42	0	100	47	0	100	39	0	100	0	147	0	128	0	100
	chr2R	4142597	CG14760	CDS	non-synonymous;AAG->AGG;Lys->Arg	A	G	0	26	0	0	16	0	0	34	0	39	0	100	35	0	100	36	0	100	0	76	0	110	0	100
	chr2R	4147296	-	intergenic	-	G	A	0	41	0	0	35	0	0	30	0	41	0	100	21	0	100	36	0	100	0	106	0	98	0	100
	chr2R	4147976	CG14759	3-UTR	-	T	A	14	0	100	19	0	100	13	0	100	0	18	0	0	18	0	0	23	0	46	0	100	0	59	0
	chr2R	4158962	-	intergenic	-	T	A	0	18	0	0	13	0	0	22	0	37	0	100	37	0	100	19	0	100	0	53	0	93	0	100
	chr2R	4159006	-	intergenic	-	G	A	0	18	0	0	15	0	0	16	0	26	0	100	29	0	100	21	0	100	0	49	0	76	0	100
	chr2R	4161490	-	intergenic	-	C	T	0	34	0	0	38	0	0	27	0	38	0	100	37	0	100	22	0	100	0	99	0	97	0	100
	chr2R	4179854	-	intergenic	-	T	C	0	27	0	0	13	0	0	22	0	24	0	100	28	0	100	35	0	100	0	62	0	87	0	100
	chr2R	4201793	-	intergenic	-	A	T	0	42	0	0	36	0	0	31	0	35	0	100	43	0	100	31	0	100	0	109	0	109	0	100
	chr2R	4201796	-	intergenic	-	C	G	42	0	100	35	0	100	30	0	100	0	32	0	0	42	0	1	31	3.125	107	0	100	1	105	0.943396
	chr2R	4201827	-	intergenic	-	C	G	36	0	100	25	0	100	27	0	100	0	28	0	0	46	0	1	28	3.44828	88	0	100	1	102	0.970874
	chr2R	4205190	-	intergenic	-	A	G	0	28	0	0	34	0	0	32	0	27	0	100	16	0	100	23	0	100	0	94	0	66	0	100
	chr2R	4205234	-	intergenic	-	T	A	0	16	0	0	15	0	0	12	0	24	0	100	12	0	100	19	0	100	0	43	0	55	0	100
	chr2R	4205235	-	intergenic	-	A	G	0	14	0	0	15	0	0	12	0	23	0	100	12	0	100	19	0	100	0	41	0	54	0	100
	chr2R	4205238	-	intergenic	-	T	A	0	14	0	0	15	0	0	12	0	21	0	100	11	0	100	18	0	100	0	41	0	50	0	100
	chr2R	4206413	-	intergenic	-	A	G	42	0	100	36	0	100	32	0	100	0	35	0	0	36	0	1	35	2.77778	110	0	100	1	106	0.934579
	chr2R	4206832	-	intergenic	-	A	G	25	0	100	24	0	100	34	0	100	0	39	0	0	44	0	1	32	3.0303	83	0	100	1	115	0.862069
	chr2R	4301862	-	intergenic	-	C	T	53	0	100	36	0	100	40	0	100	0	31	0	0	42	0	1	32	3.0303	129	0	100	1	105	0.943396
	chr2R	4308070	-	intergenic	-	A	T	32	0	100	35	0	100	32	0	100	0	37	0	0	29	0	1	44	2.22222	99	0	100	1	110	0.900901
	chr2R	4309905	CSN7	intron	-	G	A	0	50	0	0	37	0	0	39	0	39	0	100	46	0	100	38	0	100	0	126	0	123	0	100
	chr2R	4315669	CSN7	intron	-	A	G	48	0	100	52	0	100	38	0	100	0	39	0	0	44	0	1	33	2.94118	138	0	100	1	116	0.854701
	chr2R	4315698	CSN7	intron	-	T	C	37	0	100	50	0	100	33	0	100	0	40	0	0	46	0	0	31	0	120	0	100	0	117	0
	chr2R	4435231	-	intergenic	-	C	T	0	48	0	0	43	0	0	48	0	40	0	100	46	0	100	38	0	100	0	139	0	124	0	100
	chr2R	4451495	-	intergenic	-	C	T	0	42	0	0	41	0	0	29	0	39	0	100	30	0	100	36	0	100	0	112	0	105	0	100
	chr2R	4464053	CG42326	CDS	non-synonymous;CCA->TCA;Pro->Ser	G	A	0	38	0	0	42	0	0	36	0	28	0	100	28	0	100	31	0	100	0	116	0	87	0	100
	chr2R	4470361	CG42326	intron	-	G	A	0	14	0	0	11	0	0	23	0	37	0	100	39	0	100	38	0	100	0	48	0	114	0	100
	chr2R	4470366	CG42326	intron	-	C	T	0	14	0	0	12	0	0	21	0	39	0	100	35	0	100	39	0	100	0	47	0	113	0	100
	chr2R	4470367	CG42326	intron	-	A	T	0	14	0	0	12	0	0	21	0	39	0	100	35	0	100	40	0	100	0	47	0	114	0	100
	chr2R	4470377	CG42326	intron	-	A	T	0	26	0	0	25	0	0	29	0	43	0	100	30	0	100	38	0	100	0	80	0	111	0	100
	chr2R	4470388	CG42326	intron	-	A	G	0	24	0	0	24	0	0	28	0	41	0	100	39	0	100	32	0	100	0	76	0	112	0	100
	chr2R	4492752	rgr	intron	-	G	T	36	0	100	39	0	100	39	0	100	0	33	0	0	40	0	0	35	0	114	0	100	0	108	0
	chr2R	4492775	rgr	intron	-	T	C	0	30	0	0	36	0	0	36	0	27	0	100	39	0	100	35	0	100	0	102	0	101	0	100
	chr2R	4492791	rgr	intron	-	T	A	0	30	0	0	33	0	0	37	0	28	0	100	34	0	100	37	0	100	0	100	0	99	0	100
	chr2R	4515312	-	intergenic	-	A	C	0	6	0	0	5	0	0	17	0	27	0	100	16	0	100	39	0	100	0	28	0	82	0	100
	chr2R	4515780	CG14749	CDS	synonymous;TCT->TCC;Ser	T	C	0	39	0	0	34	0	0	30	0	30	0	100	27	0	100	34	0	100	0	103	0	91	0	100
	chr2R	4679850	-	intergenic	-	C	T	0	35	0	0	29	0	0	22	0	38	0	100	35	0	100	35	0	100	0	86	0	108	0	100
	chr2R	4685248	-	intergenic	-	C	T	24	0	100	32	0	100	20	0	100	0	31	0	0	35	0	0	45	0	76	0	100	0	111	0
	chr2R	4688825	sns	intron	-	C	T	40	0	100	33	0	100	29	0	100	0	25	0	0	31	0	0	32	0	102	0	100	0	88	0
	chr2R	4691733	sns	intron	-	C	G	0	32	0	0	46	0	0	36	0	31	0	100	32	0	100	23	0	100	0	114	0	86	0	100
	chr2R	4694343	sns	intron	-	C	T	27	0	100	30	0	100	30	0	100	0	31	0	0	43	0	0	31	0	87	0	100	0	105	0
	chr2R	4695019	sns	intron	-	C	T	39	0	100	38	0	100	45	0	100	0	23	0	0	30	0	0	33	0	122	0	100	0	86	0
	chr2R	4705135	sns	intron	-	T	A	0	35	0	0	34	0	0	43	0	28	0	100	38	0	100	32	0	100	0	112	0	98	0	100
	chr2R	4705185	sns	intron	-	G	A	0	42	0	0	25	0	0	42	0	28	0	100	34	0	100	35	0	100	0	109	0	97	0	100
	chr2R	4705280	sns	intron	-	C	T	38	0	100	33	0	100	42	0	100	0	35	0	0	33	0	0	39	0	113	0	100	0	107	0
	chr2R	4706571	sns	intron	-	A	G	30	0	100	36	0	100	31	0	100	0	25	0	0	10	0	0	19	0	97	0	100	0	54	0
	chr2R	4706606	sns	intron	-	A	T	28	0	100	41	0	100	35	0	100	0	25	0	0	18	0	0	18	0	104	0	100	0	61	0
	chr2R	4721865	sns	intron	-	C	T	34	0	100	31	0	100	37	0	100	0	35	0	0	36	0	0	30	0	102	0	100	0	101	0
	chr2R	4733157	sns	intron	-	G	A	30	0	100	23	0	100	26	0	100	0	26	0	0	24	0	0	24	0	79	0	100	0	74	0
	chr2R	4775818	-	intergenic	-	G	C	27	0	100	44	0	100	31	0	100	0	20	0	0	21	0	0	27	0	102	0	100	0	68	0
	chr2R	4862894	CG8213	CDS	synonymous;ACC->ACT;Thr	G	A	0	32	0	0	45	0	0	39	0	32	0	100	39	0	100	39	0	100	0	116	0	110	0	100
	chr2R	4862903	CG8213	CDS	synonymous;TGC->TGT;Cys	G	A	0	34	0	0	42	0	0	44	0	31	0	100	41	0	100	38	0	100	0	120	0	110	0	100
	chr2R	4900521	CG8172	intron	-	C	T	39	0	100	41	0	100	47	0	100	0	35	0	0	40	0	1	29	3.33333	127	0	100	1	104	0.952381
	chr2R	4904810	-	intergenic	-	C	T	0	51	0	0	47	0	0	38	0	23	0	100	32	0	100	31	0	100	0	136	0	86	0	100
	chr2R	4931628	PPO2	CDS	synonymous;GAG->GAA;Glu	C	T	36	0	100	35	0	100	42	0	100	0	35	0	0	42	0	1	42	2.32558	113	0	100	1	119	0.833333
	chr2R	5052442	CG8046	CDS	non-synonymous;CCT->CAT;Pro->His	G	T	44	0	100	17	0	100	12	0	100	0	35	0	0	35	0	0	37	0	73	0	100	0	107	0
	chr2R	5052534	-	intergenic	-	A	T	0	55	0	0	21	0	0	15	0	32	0	100	43	0	100	51	0	100	0	91	0	126	0	100
	chr2R	5097259	VhaAC45	3-UTR	-	G	T	31	0	100	33	0	100	33	0	100	0	22	0	0	37	0	0	32	0	97	0	100	0	91	0
	chr2R	5125973	hig;Cyp4p2	intron	-	C	A	0	36	0	0	34	0	0	33	0	25	0	100	31	0	100	35	0	100	0	103	0	91	0	100
	chr2R	5139221	-	intergenic	-	G	A	28	0	100	42	0	100	35	0	100	0	27	0	0	30	0	0	23	0	105	0	100	0	80	0
	chr2R	5195749	Myd88	5-UTR	-	T	A	48	0	100	30	0	100	56	0	100	0	37	0	0	31	0	1	33	2.94118	134	0	100	1	101	0.980392
	chr2R	5195750	Myd88	5-UTR	-	T	A	48	0	100	30	0	100	58	0	100	0	37	0	0	31	0	1	33	2.94118	136	0	100	1	101	0.980392
	chr2R	5203289	CG13954;CG13739	intron	-	C	G	38	0	100	50	0	100	30	0	100	0	43	0	0	32	0	0	46	0	118	0	100	0	121	0
	chr2R	5218138	CG13954;CG13739	intron	-	A	T	0	54	0	0	42	0	0	27	0	29	0	100	34	0	100	37	0	100	0	123	0	100	0	100
	chr2R	5218373	CG13954;CG13739	intron	-	T	A	32	0	100	50	0	100	23	0	100	0	32	0	0	30	0	0	37	0	105	0	100	0	99	0
	chr2R	5218432	CG13954;CG13739	intron	-	T	G	27	0	100	36	0	100	31	0	100	0	19	0	0	22	0	0	31	0	94	0	100	0	72	0
	chr2R	5223417	CG13954;CG13739	intron	-	T	G	28	0	100	37	0	100	34	0	100	0	31	0	0	25	0	0	27	0	99	0	100	0	83	0
	chr2R	5223445	CG13954;CG13739	intron	-	G	T	24	0	100	37	0	100	32	0	100	0	28	0	0	32	0	0	31	0	93	0	100	0	91	0
	chr2R	5227235	CG13954;CG13739	intron	-	T	A	28	0	100	33	0	100	48	0	100	0	20	0	0	13	0	0	15	0	109	0	100	0	48	0
	chr2R	5227239	CG13954;CG13739	intron	-	A	G	26	0	100	33	0	100	48	0	100	0	19	0	0	12	0	0	15	0	107	0	100	0	46	0
	chr2R	5227246	CG13954;CG13739	intron	-	C	T	28	0	100	36	0	100	49	0	100	0	22	0	0	13	0	0	15	0	113	0	100	0	50	0
	chr2R	5250626	CG13954	intron	-	A	C	36	0	100	41	0	100	22	0	100	0	24	0	0	43	0	1	33	2.94118	99	0	100	1	100	0.990099
	chr2R	5250632	CG13954	intron	-	C	A	37	0	100	40	0	100	24	0	100	0	25	0	0	42	0	1	34	2.85714	101	0	100	1	101	0.980392
	chr2R	5251079	CG13954	intron	-	T	A	46	0	100	39	0	100	56	0	100	0	30	0	0	44	0	0	26	0	141	0	100	0	100	0
	chr2R	5263965	CG13954	intron	-	A	G	0	47	0	0	18	0	0	32	0	30	0	100	33	0	100	39	0	100	0	97	0	102	0	100
	chr2R	5283670	CG8800	5-UTR	-	T	C	0	38	0	0	44	0	0	36	0	39	0	100	37	0	100	27	0	100	0	118	0	103	0	100
	chr2R	5286555	-	intergenic	-	G	A	0	29	0	0	29	0	0	28	0	19	0	100	37	0	100	40	0	100	0	86	0	96	0	100
	chr2R	5286947	l(2)k10201	CDS	synonymous;GAA->GAG;Glu	A	G	0	50	0	0	31	0	0	37	0	36	0	100	37	0	100	35	0	100	0	118	0	108	0	100
	chr2R	5286950	l(2)k10201	CDS	synonymous;GAG->GAA;Glu	G	A	0	57	0	0	33	0	0	43	0	36	0	100	38	0	100	38	0	100	0	133	0	112	0	100
	chr2R	5298056	wun	intron	-	T	A	0	31	0	0	36	0	0	44	0	35	0	100	37	0	100	41	0	100	0	111	0	113	0	100
	chr2R	5524168	Mmp2	intron	-	G	A	0	51	0	0	29	0	0	30	0	33	0	100	39	0	100	35	0	100	0	110	0	107	0	100
	chr2R	5524241	Mmp2	intron	-	T	G	0	41	0	0	29	0	0	31	0	33	0	100	41	0	100	32	0	100	0	101	0	106	0	100
	chr2R	5524275	Mmp2	intron	-	G	T	0	34	0	0	29	0	0	22	0	31	0	100	33	0	100	33	0	100	0	85	0	97	0	100
	chr2R	5524276	Mmp2	intron	-	G	A	0	34	0	0	29	0	0	24	0	30	0	100	33	0	100	33	0	100	0	87	0	96	0	100
	chr2R	5525191	Mmp2	intron	-	G	A	49	0	100	47	0	100	43	0	100	0	35	0	0	26	0	0	36	0	139	0	100	0	97	0
	chr2R	5540400	Mmp2	intron	-	G	A	0	60	0	0	47	0	0	43	0	30	0	100	48	0	100	26	0	100	0	150	0	104	0	100
	chr2R	5540984	Mmp2	intron	-	T	C	0	45	0	0	34	0	0	49	0	42	0	100	43	0	100	34	0	100	0	128	0	119	0	100
	chr2R	5542023	Mmp2	intron	-	C	T	0	32	0	0	38	0	0	42	0	41	0	100	49	0	100	41	0	100	0	112	0	131	0	100
	chr2R	5542028	Mmp2	intron	-	C	T	31	0	100	37	0	100	41	0	100	0	39	0	0	49	0	0	40	0	109	0	100	0	128	0
	chr2R	5542205	Mmp2	intron	-	G	A	1	39	2.5	0	43	0	0	39	0	42	0	100	34	0	100	47	0	100	1	121	0.819672	123	0	100
	chr2R	5542330	Mmp2	intron	-	G	A	1	36	2.7027	0	29	0	0	35	0	44	0	100	29	0	100	32	0	100	1	100	0.990099	105	0	100
	chr2R	5547283	Mmp2	intron	-	A	T	43	0	100	29	0	100	38	0	100	0	18	0	0	34	0	0	32	0	110	0	100	0	84	0
	chr2R	5557069	Mmp2	intron	-	C	A	39	0	100	41	0	100	47	0	100	0	37	0	0	35	0	0	34	0	127	0	100	0	106	0
	chr2R	5559151	Mmp2	intron	-	C	A	1	44	2.22222	0	27	0	0	38	0	26	0	100	37	0	100	38	0	100	1	109	0.909091	101	0	100
	chr2R	5559970	Mmp2	intron	-	T	C	0	36	0	0	27	0	0	29	0	42	0	100	32	0	100	34	0	100	0	92	0	108	0	100
	chr2R	5569990	Mmp2	intron	-	A	T	30	0	100	30	0	100	52	0	100	0	25	0	0	36	0	0	27	0	112	0	100	0	88	0
	chr2R	5633760	sqa	5-UTR	-	G	C	0	34	0	1	38	2.5641	0	31	0	35	0	100	38	0	100	45	0	100	1	103	0.961538	118	0	100
	chr2R	5634506	sqa	5-UTR	-	C	T	33	0	100	21	0	100	20	0	100	0	33	0	0	30	0	0	37	0	74	0	100	0	100	0
	chr2R	5634887	sqa	5-UTR	-	C	T	41	0	100	47	0	100	31	0	100	0	24	0	0	27	0	0	28	0	119	0	100	0	79	0
	chr2R	5634948	sqa	5-UTR	-	A	T	41	0	100	44	0	100	37	0	100	0	27	0	0	31	0	0	29	0	122	0	100	0	87	0
	chr2R	5634970	sqa	5-UTR	-	G	A	35	0	100	37	0	100	33	0	100	0	30	0	0	29	0	0	32	0	105	0	100	0	91	0
	chr2R	5635045	sqa	5-UTR	-	A	T	37	0	100	28	0	100	22	0	100	0	25	0	0	38	0	0	27	0	87	0	100	0	90	0
	chr2R	5635061	sqa	5-UTR	-	T	C	38	0	100	27	0	100	22	0	100	0	20	0	0	33	0	0	24	0	87	0	100	0	77	0
	chr2R	5635084	sqa	5-UTR	-	C	T	39	0	100	19	0	100	24	0	100	0	21	0	0	28	0	0	19	0	82	0	100	0	68	0
	chr2R	5635092	sqa	5-UTR	-	C	G	36	0	100	16	0	100	23	0	100	0	27	0	0	29	0	0	24	0	75	0	100	0	80	0
	chr2R	5635129	sqa	5-UTR	-	T	C	32	0	100	12	0	100	26	0	100	0	24	0	0	26	0	0	29	0	70	0	100	0	79	0
	chr2R	5635181	sqa	5-UTR	-	G	T	28	0	100	13	0	100	23	0	100	0	11	0	0	17	0	0	21	0	64	0	100	0	49	0
	chr2R	5635341	sqa	5-UTR	-	T	C	41	0	100	36	0	100	39	0	100	0	31	0	0	23	0	0	31	0	116	0	100	0	85	0
	chr2R	5635494	sqa	5-UTR	-	G	T	40	0	100	34	0	100	41	0	100	0	35	0	0	29	0	0	33	0	115	0	100	0	97	0
	chr2R	5635611	sqa	5-UTR	-	G	C	50	0	100	35	0	100	46	0	100	0	43	0	0	34	0	0	40	0	131	0	100	0	117	0
	chr2R	5682287	CG1688;CG1698	5-UTR	-	G	A	47	0	100	48	0	100	44	0	100	0	14	0	0	26	0	0	14	0	139	0	100	0	54	0
	chr2R	5682317	CG1688;CG1698	5-UTR	-	A	G	54	0	100	42	0	100	39	0	100	0	18	0	0	22	0	0	11	0	135	0	100	0	51	0
	chr2R	5896573	Pka-R2	intron	-	G	A	4	0	100	23	0	100	33	0	100	0	10	0	0	25	0	0	9	0	60	0	100	0	44	0
	chr2R	6019051	gem	intron	-	T	C	42	0	100	28	0	100	35	0	100	0	25	0	0	32	0	0	28	0	105	0	100	0	85	0
	chr2R	6019052	gem	intron	-	A	C	43	0	100	29	0	100	36	0	100	0	25	0	0	32	0	0	27	0	108	0	100	0	84	0
	chr2R	6061031	KCNQ	intron	-	G	T	0	43	0	0	43	0	0	54	0	33	0	100	39	0	100	25	0	100	0	140	0	97	0	100
	chr2R	6061049	KCNQ	intron	-	T	G	0	43	0	0	35	0	0	45	0	34	0	100	38	0	100	25	0	100	0	123	0	97	0	100
	chr2R	6080863	-	intergenic	-	C	T	33	0	100	22	0	100	29	0	100	0	12	0	0	17	0	0	20	0	84	0	100	0	49	0
	chr2R	6120361	CG12912;Hr46	CDS	synonymous;AAC->AAT;Asn	G	A	0	37	0	0	30	0	0	32	0	23	0	100	31	0	100	43	0	100	0	99	0	97	0	100
	chr2R	6157717	CAP	intron	-	T	A	45	0	100	30	0	100	29	0	100	0	28	0	0	46	0	0	39	0	104	0	100	0	113	0
	chr2R	6157741	CAP	intron	-	G	A	41	0	100	35	0	100	32	0	100	0	32	0	0	39	0	0	46	0	108	0	100	0	117	0
	chr2R	6158702	CAP	intron	-	T	G	44	0	100	45	0	100	38	0	100	0	43	0	0	39	0	0	41	0	127	0	100	0	123	0
	chr2R	6187625	CAP	CDS	non-synonymous;AAG->AAT;Lys->Asn	G	T	37	0	100	33	0	100	55	0	100	0	39	0	0	33	0	1	30	3.22581	125	0	100	1	102	0.970874
	chr2R	6279565	CG42732	intron	-	T	C	38	0	100	25	0	100	33	0	100	0	26	0	0	40	0	1	37	2.63158	96	0	100	1	103	0.961538
	chr2R	6279569	CG42732	intron	-	C	T	41	0	100	27	0	100	32	0	100	0	27	0	0	39	0	1	36	2.7027	100	0	100	1	102	0.970874
	chr2R	6279635	CG42732	intron	-	A	G	1	29	3.33333	0	31	0	0	43	0	31	0	100	46	0	100	24	0	100	1	103	0.961538	101	0	100
	chr2R	6281389	CG42732	intron	-	G	A	0	21	0	0	25	0	0	20	0	18	0	100	26	0	100	35	0	100	0	66	0	79	0	100
	chr2R	6295340	CG42732	intron	-	A	C	0	24	0	0	34	0	0	33	0	26	0	100	56	0	100	31	0	100	0	91	0	113	0	100
	chr2R	6295500	CG42732	intron	-	C	G	0	35	0	0	26	0	0	45	0	37	0	100	29	0	100	35	0	100	0	106	0	101	0	100
	chr2R	6295858	CG42732	intron	-	C	A	0	41	0	0	27	0	0	21	0	24	0	100	37	0	100	37	0	100	0	89	0	98	0	100
	chr2R	6302414	CG42732	intron	-	C	T	0	12	0	0	16	0	0	18	0	8	0	100	19	0	100	10	0	100	0	46	0	37	0	100
	chr2R	6329266	Galphao	intron	-	T	C	0	26	0	0	23	0	0	28	0	25	0	100	36	0	100	33	0	100	0	77	0	94	0	100
	chr2R	6329276	Galphao	intron	-	T	A	0	27	0	0	22	0	0	24	0	20	0	100	35	0	100	33	0	100	0	73	0	88	0	100
	chr2R	6335132	Galphao	intron	-	T	C	0	50	0	0	39	0	0	31	0	27	0	100	43	0	100	38	0	100	0	120	0	108	0	100
	chr2R	6336249	Galphao	intron	-	G	A	0	32	0	0	20	0	0	31	0	32	0	100	40	0	100	30	0	100	0	83	0	102	0	100
	chr2R	6336320	Galphao	intron	-	G	T	0	31	0	0	32	0	0	40	0	27	0	100	12	0	100	20	0	100	0	103	0	59	0	100
	chr2R	6363868	whd	intron	-	G	A	48	0	100	43	0	100	58	0	100	0	33	0	0	37	0	1	43	2.27273	149	0	100	1	113	0.877193
	chr2R	6883288	luna	intron	-	A	C	43	0	100	40	0	100	37	0	100	0	32	0	0	33	0	0	28	0	120	0	100	0	93	0
	chr2R	6883333	luna	intron	-	T	A	0	32	0	0	33	0	0	36	0	35	0	100	27	0	100	30	0	100	0	101	0	92	0	100
	chr2R	6914008	luna	intron	-	A	G	38	0	100	36	0	100	51	0	100	0	21	0	0	39	0	0	32	0	125	0	100	0	92	0
	chr2R	6915500	luna	intron	-	G	A	44	0	100	47	0	100	35	0	100	0	24	0	0	28	0	0	43	0	126	0	100	0	95	0
	chr2R	6915501	luna	intron	-	G	A	44	0	100	47	0	100	35	0	100	0	24	0	0	29	0	0	43	0	126	0	100	0	96	0
	chr2R	6922210	luna	intron	-	A	G	52	0	100	37	0	100	33	0	100	0	35	0	0	36	0	0	25	0	122	0	100	0	96	0
	chr2R	6924283	luna	intron	-	A	C	25	0	100	21	0	100	39	0	100	0	38	0	0	23	0	0	29	0	85	0	100	0	90	0
	chr2R	6937217	luna	intron	-	A	G	45	0	100	52	0	100	44	0	100	0	31	0	0	37	0	0	40	0	141	0	100	0	108	0
	chr2R	6939017	luna	intron	-	A	C	27	0	100	32	0	100	26	0	100	0	33	0	0	20	0	0	28	0	85	0	100	0	81	0
	chr2R	6939034	luna	intron	-	T	C	30	0	100	37	0	100	31	0	100	0	41	0	0	26	0	0	39	0	98	0	100	0	106	0
	chr2R	6940621	luna	intron	-	A	G	49	0	100	35	0	100	55	0	100	0	39	0	0	26	0	0	37	0	139	0	100	0	102	0
	chr2R	6940710	luna	intron	-	C	T	46	0	100	43	0	100	41	0	100	0	44	0	1	33	2.94118	0	47	0	130	0	100	1	124	0.8
	chr2R	6941143	luna	intron	-	A	G	49	0	100	46	0	100	44	0	100	0	43	0	0	32	0	0	36	0	139	0	100	0	111	0
	chr2R	6941371	luna	intron	-	G	A	27	0	100	41	0	100	41	0	100	0	46	0	0	35	0	0	35	0	109	0	100	0	116	0
	chr2R	6941384	luna	intron	-	C	T	35	0	100	38	0	100	40	0	100	0	47	0	0	33	0	0	35	0	113	0	100	0	115	0
	chr2R	6947690	luna	intron	-	T	G	46	0	100	43	0	100	48	0	100	0	35	0	0	24	0	0	32	0	137	0	100	0	91	0
	chr2R	6948765	luna	intron	-	C	T	62	0	100	40	0	100	43	0	100	0	27	0	0	28	0	0	31	0	145	0	100	0	86	0
	chr2R	6957297	luna	intron	-	A	G	43	0	100	46	0	100	52	0	100	0	20	0	0	38	0	0	20	0	141	0	100	0	78	0
	chr2R	6972771	luna	intron	-	G	T	31	0	100	42	0	100	31	0	100	0	37	0	0	39	0	0	36	0	104	0	100	0	112	0
	chr2R	6972816	luna	intron	-	T	C	28	0	100	46	0	100	32	0	100	0	48	0	0	31	0	0	37	0	106	0	100	0	116	0
	chr2R	6972827	luna	intron	-	A	G	28	0	100	44	0	100	29	0	100	0	44	0	0	34	0	0	32	0	101	0	100	0	110	0
	chr2R	6974272	luna;CG43188;CG43189	5-UTR	-	C	T	41	0	100	31	0	100	32	0	100	0	36	0	0	28	0	0	46	0	104	0	100	0	110	0
	chr2R	6974274	luna;CG43188;CG43189	5-UTR	-	C	T	42	0	100	30	0	100	32	0	100	0	36	0	0	28	0	0	46	0	104	0	100	0	110	0
	chr2R	6975100	luna;CG43188	intron	-	C	T	33	0	100	41	0	100	39	0	100	0	45	0	0	46	0	0	41	0	113	0	100	0	132	0
	chr2R	6976517	luna	intron	-	G	A	37	0	100	42	0	100	36	0	100	0	30	0	0	39	0	0	29	0	115	0	100	0	98	0
	chr2R	7001337	luna	intron	-	A	G	25	0	100	36	0	100	28	0	100	0	28	0	0	31	0	0	34	0	89	0	100	0	93	0
	chr2R	7001498	luna	intron	-	A	G	39	0	100	21	0	100	19	0	100	0	21	0	0	26	0	0	30	0	79	0	100	0	77	0
	chr2R	8111235	-	intergenic	-	T	A	23	0	100	24	0	100	29	0	100	0	23	0	0	22	0	0	22	0	76	0	100	0	67	0
	chr2R	8113995	CG8854	5-UTR	-	C	T	40	0	100	40	0	100	42	0	100	0	35	0	0	29	0	0	34	0	122	0	100	0	98	0
	chr2R	8116411	CG8854	intron	-	A	G	35	0	100	34	0	100	30	0	100	0	35	0	0	31	0	0	28	0	99	0	100	0	94	0
	chr2R	8116530	CG8854	intron	-	A	T	41	0	100	37	0	100	36	0	100	0	27	0	0	42	0	0	39	0	114	0	100	0	108	0
	chr2R	8117245	-	intergenic	-	A	T	0	18	0	0	29	0	0	54	0	39	0	100	39	0	100	32	0	100	0	101	0	110	0	100
	chr2R	8118951	-	intergenic	-	A	G	0	46	0	0	41	0	1	33	2.94118	38	0	100	29	0	100	33	0	100	1	120	0.826446	100	0	100
	chr2R	8119136	-	intergenic	-	C	T	6	0	100	31	0	100	8	0	100	0	16	0	0	33	0	0	29	0	45	0	100	0	78	0
	chr2R	8119214	-	intergenic	-	T	G	38	0	100	41	0	100	49	0	100	0	21	0	0	45	0	0	34	0	128	0	100	0	100	0
	chr2R	8120100	-	intergenic	-	A	G	64	0	100	36	0	100	45	0	100	0	39	0	0	44	0	0	48	0	145	0	100	0	131	0
	chr2R	8120282	-	intergenic	-	T	G	47	0	100	34	0	100	43	0	100	0	29	0	0	31	0	0	32	0	124	0	100	0	92	0
	chr2R	8120391	-	intergenic	-	A	T	45	0	100	30	0	100	48	0	100	0	34	0	0	41	0	0	32	0	123	0	100	0	107	0
	chr2R	8122817	-	intergenic	-	G	C	31	0	100	25	0	100	38	0	100	0	22	0	0	36	0	0	32	0	94	0	100	0	90	0
	chr2R	8122902	-	intergenic	-	T	G	35	0	100	25	0	100	34	0	100	0	29	0	0	33	0	0	34	0	94	0	100	0	96	0
	chr2R	8123050	-	intergenic	-	T	C	24	0	100	20	0	100	44	0	100	0	19	0	0	43	0	0	19	0	88	0	100	0	81	0
	chr2R	8123170	-	intergenic	-	G	A	27	0	100	27	0	100	37	0	100	0	39	0	0	36	0	0	30	0	91	0	100	0	105	0
	chr2R	8123177	-	intergenic	-	C	T	24	0	100	29	0	100	37	0	100	0	44	0	0	34	0	0	29	0	90	0	100	0	107	0
	chr2R	8123249	-	intergenic	-	T	A	29	0	100	28	0	100	43	0	100	0	42	0	0	25	0	0	26	0	100	0	100	0	93	0
	chr2R	8124089	-	intergenic	-	A	T	39	0	100	54	0	100	25	0	100	0	22	0	0	42	0	0	35	0	118	0	100	0	99	0
	chr2R	8126311	-	intergenic	-	A	C	24	0	100	28	0	100	37	0	100	0	27	0	0	30	0	0	36	0	89	0	100	0	93	0
	chr2R	8128498	-	intergenic	-	T	G	30	0	100	29	0	100	34	0	100	0	36	0	0	35	0	0	39	0	93	0	100	0	110	0
	chr2R	8130499	CG43316	intron	-	G	C	17	0	100	33	0	100	32	0	100	0	26	0	0	29	0	0	35	0	82	0	100	0	90	0
	chr2R	8132577	-	intergenic	-	A	G	27	0	100	28	0	100	31	0	100	0	32	0	0	37	0	0	29	0	86	0	100	0	98	0
	chr2R	8133354	-	intergenic	-	G	C	46	0	100	41	0	100	34	0	100	0	28	0	0	45	0	0	30	0	121	0	100	0	103	0
	chr2R	8138176	-	intergenic	-	A	C	26	0	100	23	0	100	34	0	100	0	39	0	0	24	0	0	22	0	83	0	100	0	85	0
	chr2R	8138891	-	intergenic	-	G	A	39	0	100	30	0	100	34	0	100	0	31	0	0	30	0	0	39	0	103	0	100	0	100	0
	chr2R	8140067	-	intergenic	-	G	A	42	0	100	36	0	100	38	0	100	0	34	0	0	46	0	0	28	0	116	0	100	0	108	0
	chr2R	8145813	Vha36-2	CDS	synonymous;TCC->TCA;Ser	C	A	24	0	100	24	0	100	25	0	100	0	26	0	0	26	0	0	34	0	73	0	100	0	86	0
	chr2R	8149528	Cam	intron	-	C	T	47	0	100	47	0	100	47	0	100	0	30	0	0	36	0	0	35	0	141	0	100	0	101	0
	chr2R	8150254	Cam	intron	-	T	A	39	0	100	48	0	100	39	0	100	0	22	0	0	38	0	0	37	0	126	0	100	0	97	0
	chr2R	8150263	Cam	intron	-	A	T	39	0	100	43	0	100	34	0	100	0	19	0	0	37	0	0	37	0	116	0	100	0	93	0
	chr2R	8150334	Cam	intron	-	C	A	36	0	100	40	0	100	34	0	100	0	20	0	0	23	0	0	26	0	110	0	100	0	69	0
	chr2R	8150541	Cam	intron	-	G	T	0	42	0	0	31	0	0	38	0	26	0	100	27	0	100	35	0	100	0	111	0	88	0	100
	chr2R	8150635	Cam	intron	-	C	G	0	51	0	0	43	0	0	43	0	33	0	100	28	0	100	41	0	100	0	137	0	102	0	100
	chr2R	8150951	Cam	intron	-	G	T	0	58	0	0	43	0	0	42	0	32	0	100	34	0	100	25	0	100	0	143	0	91	0	100
	chr2R	8151027	Cam	intron	-	C	T	0	46	0	0	40	0	0	34	0	35	0	100	39	0	100	25	0	100	0	120	0	99	0	100
	chr2R	8151843	Cam	intron	-	C	T	15	0	100	30	0	100	27	0	100	0	17	0	0	20	0	0	26	0	72	0	100	0	63	0
	chr2R	8157114	Cam	intron	-	A	G	0	48	0	0	37	0	0	50	0	37	0	100	31	0	100	46	0	100	0	135	0	114	0	100
	chr2R	8160159	Cam	intron	-	T	G	45	0	100	28	0	100	37	0	100	0	32	0	0	39	0	0	37	0	110	0	100	0	108	0
	chr2R	8162236	Cam	3-UTR	-	C	T	16	0	100	16	0	100	22	0	100	0	9	0	0	16	0	0	14	0	54	0	100	0	39	0
	chr2R	8166615	-	intergenic	-	A	C	25	0	100	37	0	100	25	0	100	0	20	0	0	38	0	0	32	0	87	0	100	0	90	0
	chr2R	8168887	CG42700	intron	-	A	G	0	25	0	0	15	0	0	40	0	27	0	100	35	0	100	29	0	100	0	80	0	91	0	100
	chr2R	8168895	CG42700	intron	-	T	C	0	28	0	0	16	0	0	40	0	27	0	100	32	0	100	30	0	100	0	84	0	89	0	100
	chr2R	8169689	CG42700	intron	-	G	C	30	0	100	28	0	100	29	0	100	0	31	0	0	30	0	0	36	0	87	0	100	0	97	0
	chr2R	8169978	CG42700	intron	-	T	A	36	0	100	43	0	100	30	0	100	0	28	0	0	25	0	0	33	0	109	0	100	0	86	0
	chr2R	8170096	CG42700	intron	-	C	A	46	0	100	45	0	100	42	0	100	0	33	0	0	44	0	0	37	0	133	0	100	0	114	0
	chr2R	8170102	CG42700	intron	-	G	A	43	0	100	46	0	100	39	0	100	0	33	0	0	41	0	0	39	0	128	0	100	0	113	0
	chr2R	8170160	CG42700	intron	-	T	A	43	0	100	40	0	100	36	0	100	0	26	0	0	34	0	0	38	0	119	0	100	0	98	0
	chr2R	8170197	CG42700	intron	-	G	A	38	0	100	34	0	100	25	0	100	0	31	0	0	24	0	0	30	0	97	0	100	0	85	0
	chr2R	8170298	CG42700	intron	-	A	G	30	0	100	46	0	100	28	0	100	0	32	0	0	38	0	0	44	0	104	0	100	0	114	0
	chr2R	8170878	CG42700	intron	-	A	T	23	0	100	15	0	100	21	0	100	0	24	0	0	30	0	0	27	0	59	0	100	0	81	0
	chr2R	8170882	CG42700	intron	-	A	G	24	0	100	15	0	100	20	0	100	0	24	0	0	29	0	0	26	0	59	0	100	0	79	0
	chr2R	8170883	CG42700	intron	-	G	A	25	0	100	16	0	100	20	0	100	0	24	0	0	29	0	0	26	0	61	0	100	0	79	0
	chr2R	8170895	CG42700	intron	-	G	A	23	0	100	19	0	100	25	0	100	0	33	0	0	33	0	0	37	0	67	0	100	0	103	0
	chr2R	8171656	CG42700	intron	-	T	A	28	0	100	35	0	100	18	0	100	0	22	0	0	29	0	0	24	0	81	0	100	0	75	0
	chr2R	8171694	CG42700	intron	-	G	A	28	0	100	27	0	100	12	0	100	0	23	0	0	24	0	0	27	0	67	0	100	0	74	0
	chr2R	8171707	CG42700	intron	-	T	C	30	0	100	28	0	100	12	0	100	0	27	0	0	30	0	0	22	0	70	0	100	0	79	0
	chr2R	8171761	CG42700	intron	-	T	A	24	0	100	30	0	100	19	0	100	0	28	0	0	34	0	0	18	0	73	0	100	0	80	0
	chr2R	8171764	CG42700	intron	-	T	C	24	0	100	29	0	100	19	0	100	0	27	0	0	34	0	0	18	0	72	0	100	0	79	0
	chr2R	8171791	CG42700	intron	-	T	C	22	0	100	32	0	100	22	0	100	0	26	0	0	29	0	0	21	0	76	0	100	0	76	0
	chr2R	8171793	CG42700	intron	-	T	A	22	0	100	32	0	100	23	0	100	0	27	0	0	29	0	0	24	0	77	0	100	0	80	0
	chr2R	8171808	CG42700	intron	-	A	G	22	0	100	30	0	100	27	0	100	0	27	0	0	28	0	0	30	0	79	0	100	0	85	0
	chr2R	8171822	CG42700	intron	-	A	C	22	0	100	29	0	100	26	0	100	0	25	0	0	23	0	0	32	0	77	0	100	0	80	0
	chr2R	8171836	CG42700	intron	-	C	T	18	0	100	30	0	100	24	0	100	0	21	0	0	19	0	0	30	0	72	0	100	0	70	0
	chr2R	8171937	CG42700	intron	-	T	C	32	0	100	36	0	100	32	0	100	0	36	0	0	32	0	0	24	0	100	0	100	0	92	0
	chr2R	8172023	CG42700	intron	-	T	C	28	0	100	30	0	100	26	0	100	0	28	0	0	39	0	0	34	0	84	0	100	0	101	0
	chr2R	8172182	CG42700	intron	-	T	G	44	0	100	29	0	100	38	0	100	0	28	0	0	32	0	0	34	0	111	0	100	0	94	0
	chr2R	8172192	CG42700	intron	-	T	A	57	0	100	33	0	100	41	0	100	0	23	0	0	28	0	0	31	0	131	0	100	0	82	0
	chr2R	8172360	CG42700	intron	-	G	A	47	0	100	28	0	100	38	0	100	0	27	0	0	40	0	0	30	0	113	0	100	0	97	0
	chr2R	8173660	CG42700	CDS	non-synonymous;ATG->AGG;Met->Arg	T	G	55	0	100	34	0	100	35	0	100	0	29	0	0	33	0	0	32	0	124	0	100	0	94	0
	chr2R	8176373	CG42700	intron	-	T	C	28	0	100	22	0	100	22	0	100	0	18	0	0	14	0	0	20	0	72	0	100	0	52	0
	chr2R	8176609	CG42700	intron	-	C	A	0	33	0	0	43	0	0	32	0	33	0	100	33	0	100	20	0	100	0	108	0	86	0	100
	chr2R	8176731	CG42700	intron	-	C	T	40	0	100	32	0	100	31	0	100	0	44	0	0	40	0	0	32	0	103	0	100	0	116	0
	chr2R	8178491	CG42700	intron	-	T	C	45	0	100	43	0	100	43	0	100	0	31	0	0	24	0	0	34	0	131	0	100	0	89	0
	chr2R	8181891	CG42700	intron	-	T	A	25	0	100	30	0	100	29	0	100	0	24	0	0	30	0	0	35	0	84	0	100	0	89	0
	chr2R	8183385	CG42700	intron	-	C	T	47	0	100	31	0	100	45	0	100	0	23	0	0	42	0	0	38	0	123	0	100	0	103	0
	chr2R	8183525	CG42700	intron	-	T	C	61	0	100	56	0	100	37	0	100	1	56	1.75439	0	33	0	0	46	0	154	0	100	1	135	0.735294
	chr2R	8183605	CG42700	intron	-	C	A	47	0	100	41	0	100	33	0	100	1	33	2.94118	0	51	0	0	29	0	121	0	100	1	113	0.877193
	chr2R	8183819	CG42700	intron	-	A	C	38	0	100	34	0	100	47	0	100	0	15	0	0	24	0	0	16	0	119	0	100	0	55	0
	chr2R	8183821	CG42700	intron	-	G	A	40	0	100	34	0	100	50	0	100	0	15	0	0	24	0	0	16	0	124	0	100	0	55	0
	chr2R	8183822	CG42700	intron	-	G	T	40	0	100	35	0	100	50	0	100	0	15	0	0	24	0	0	16	0	125	0	100	0	55	0
	chr2R	8183823	CG42700	intron	-	T	A	39	0	100	35	0	100	49	0	100	0	15	0	0	24	0	0	19	0	123	0	100	0	58	0
	chr2R	8185101	CG42700;CR45271	CDS	synonymous;CTG->CTA;Leu	G	A	51	0	100	31	0	100	35	0	100	0	38	0	0	35	0	0	35	0	117	0	100	0	108	0
	chr2R	8186589	CG42700;CG8850	3-UTR	-	C	A	25	0	100	36	0	100	36	0	100	0	23	0	0	26	0	0	34	0	97	0	100	0	83	0
	chr2R	8186594	CG42700;CG8850	3-UTR	-	C	G	27	0	100	36	0	100	36	0	100	0	21	0	0	26	0	0	30	0	99	0	100	0	77	0
	chr2R	8186596	CG42700;CG8850	3-UTR	-	C	T	27	0	100	37	0	100	36	0	100	0	21	0	0	26	0	0	28	0	100	0	100	0	75	0
	chr2R	8186603	CG42700;CG8850	3-UTR	-	A	G	26	0	100	32	0	100	36	0	100	0	21	0	0	27	0	0	29	0	94	0	100	0	77	0
	chr2R	8186604	CG42700;CG8850	3-UTR	-	G	T	25	0	100	33	0	100	37	0	100	0	22	0	0	27	0	0	29	0	95	0	100	0	78	0
	chr2R	8186617	CG42700;CG8850	3-UTR	-	C	T	30	0	100	38	0	100	43	0	100	0	32	0	0	31	0	0	37	0	111	0	100	0	100	0
	chr2R	8186621	CG42700;CG8850	3-UTR	-	A	G	27	0	100	37	0	100	41	0	100	0	32	0	0	30	0	0	37	0	105	0	100	0	99	0
	chr2R	8187120	CG42700;CG8850	CDS	synonymous;GCT->GCG;Ala	A	C	41	0	100	33	0	100	39	0	100	0	26	0	0	37	0	0	32	0	113	0	100	0	95	0
	chr2R	8187123	CG42700;CG8850	CDS	synonymous;TCG->TCT;Ser	C	A	38	0	100	31	0	100	39	0	100	0	26	0	0	36	0	0	29	0	108	0	100	0	91	0
	chr2R	8187126	CG42700;CG8850	CDS	synonymous;GCT->GCC;Ala	A	G	40	0	100	32	0	100	40	0	100	0	26	0	0	39	0	0	30	0	112	0	100	0	95	0
	chr2R	8187147	CG42700;CG8850	CDS	synonymous;ATT->ATA;Ile	A	T	35	0	100	33	0	100	41	0	100	0	34	0	0	38	0	0	27	0	109	0	100	0	99	0
	chr2R	8187210	CG42700;CG8850	CDS	synonymous;AAA->AAG;Lys	T	C	38	0	100	37	0	100	41	0	100	0	30	0	0	38	0	0	41	0	116	0	100	0	109	0
	chr2R	8187258	CG42700;CG8850	CDS	synonymous;AAA->AAG;Lys	T	C	38	0	100	41	0	100	34	0	100	0	25	0	0	40	0	0	39	0	113	0	100	0	104	0
	chr2R	8187261	CG42700;CG8850	CDS	synonymous;GTC->GTT;Val	G	A	39	0	100	40	0	100	36	0	100	0	25	0	0	42	0	0	39	0	115	0	100	0	106	0
	chr2R	8187647	CG42700;CG8850	CDS	synonymous;TAT->TAC;Tyr	A	G	42	0	100	33	0	100	34	0	100	0	37	0	0	33	0	0	50	0	109	0	100	0	120	0
	chr2R	8187710	CG42700;CG8850	CDS	synonymous;ACG->ACT;Thr	C	A	52	0	100	41	0	100	34	0	100	0	33	0	0	30	0	0	44	0	127	0	100	0	107	0
	chr2R	8187716	CG42700;CG8850	CDS	synonymous;ATC->ATA;Ile	G	T	52	0	100	39	0	100	36	0	100	0	32	0	0	34	0	0	41	0	127	0	100	0	107	0
	chr2R	8187770	CG42700;CG8850	CDS	synonymous;CTG->CTT;Leu	C	A	46	0	100	37	0	100	38	0	100	0	38	0	0	27	0	0	40	0	121	0	100	0	105	0
	chr2R	8187780	CG42700;CG8850	CDS	non-synonymous;GAT->GGT;Asp->Gly	T	C	43	0	100	35	0	100	44	0	100	0	38	0	0	26	0	0	40	0	122	0	100	0	104	0
	chr2R	8190459	SIP2	CDS	synonymous;CTG->TTG;Leu	G	A	42	0	100	34	0	100	24	0	100	0	27	0	0	27	0	0	23	0	100	0	100	0	77	0
	chr2R	8192668	SIP2	intron	-	G	T	46	0	100	31	0	100	44	0	100	0	33	0	0	35	0	0	32	0	121	0	100	0	100	0
	chr2R	8194748	CG17739	intron	-	T	C	42	0	100	29	0	100	32	0	100	0	27	0	0	38	0	0	33	0	103	0	100	0	98	0
	chr2R	8196402	CG17739	intron	-	A	C	31	0	100	27	0	100	42	0	100	0	36	0	0	28	0	0	27	0	100	0	100	0	91	0
	chr2R	8196934	CG17739	CDS	synonymous;GGG->GGT;Gly	G	T	34	0	100	35	0	100	43	0	100	0	44	0	0	40	0	0	37	0	112	0	100	0	121	0
	chr2R	8196976	CG17739	CDS	synonymous;GTG->GTT;Val	G	T	48	0	100	41	0	100	55	0	100	0	34	0	0	45	0	0	37	0	144	0	100	0	116	0
	chr2R	8199151	CG30203	intron	-	C	T	46	0	100	36	0	100	43	0	100	0	34	0	0	34	0	0	40	0	125	0	100	0	108	0
	chr2R	8202551	CG30046	intron	-	C	T	30	0	100	40	0	100	37	0	100	0	40	0	0	39	0	0	49	0	107	0	100	0	128	0
	chr2R	8202844	CG30046	intron	-	C	A	53	0	100	42	0	100	42	0	100	0	36	0	0	28	0	0	32	0	137	0	100	0	96	0
	chr2R	8202863	CG30046	CDS	synonymous;CAA->CAG;Gln	A	G	52	0	100	46	0	100	42	0	100	0	39	0	0	33	0	0	34	0	140	0	100	0	106	0
	chr2R	8202963	CG30046	CDS	non-synonymous;TCC->ACC;Ser->Thr	T	A	45	0	100	35	0	100	39	0	100	0	44	0	0	43	0	0	37	0	119	0	100	0	124	0
	chr2R	8203109	CG30046	CDS	synonymous;TAT->TAC;Tyr	T	C	39	0	100	35	0	100	34	0	100	0	34	0	0	45	0	0	40	0	108	0	100	0	119	0
	chr2R	8203269	CG30046	CDS	synonymous;ACT->ACA;Thr	T	A	41	0	100	38	0	100	53	0	100	0	36	0	0	36	0	0	41	0	132	0	100	0	113	0
	chr2R	8203320	CG30046	CDS	synonymous;GAG->GAA;Glu	G	A	36	0	100	34	0	100	30	0	100	0	42	0	0	36	0	0	37	0	100	0	100	0	115	0
	chr2R	8203604	CG30046	CDS	non-synonymous;GAG->AAG;Glu->Lys	G	A	39	0	100	35	0	100	34	0	100	0	45	0	0	35	0	0	22	0	108	0	100	0	102	0
	chr2R	8204151	CG30046	CDS	non-synonymous;TCT->TTT;Ser->Phe	C	T	41	0	100	38	0	100	45	0	100	0	32	0	0	27	0	0	32	0	124	0	100	0	91	0
	chr2R	8206202	-	intergenic	-	G	A	30	0	100	28	0	100	26	0	100	0	33	0	0	24	0	0	35	0	84	0	100	0	92	0
	chr2R	8206384	-	intergenic	-	A	T	31	0	100	23	0	100	31	0	100	0	30	0	0	29	0	0	19	0	85	0	100	0	78	0
	chr2R	8206607	-	intergenic	-	A	G	15	0	100	20	0	100	26	0	100	0	27	0	0	17	0	0	24	0	61	0	100	0	68	0
	chr2R	8206638	-	intergenic	-	T	A	15	0	100	22	0	100	29	0	100	0	27	0	0	16	0	0	23	0	66	0	100	0	66	0
	chr2R	8206696	-	intergenic	-	C	A	11	0	100	18	0	100	22	0	100	0	24	0	0	23	0	0	19	0	51	0	100	0	66	0
	chr2R	8206778	-	intergenic	-	C	T	20	0	100	14	0	100	26	0	100	0	30	0	0	25	0	0	27	0	60	0	100	0	82	0
	chr2R	8206887	-	intergenic	-	A	T	24	0	100	25	0	100	27	0	100	0	22	0	0	24	0	0	25	0	76	0	100	0	71	0
	chr2R	8210481	CG8841	3-UTR	-	T	C	16	0	100	21	0	100	23	0	100	0	34	0	0	21	0	0	19	0	60	0	100	0	74	0
	chr2R	8211533	CG8841	CDS	synonymous;GAC->GAT;Asp	G	A	43	0	100	32	0	100	48	0	100	0	28	0	0	34	0	0	37	0	123	0	100	0	99	0
	chr2R	8213181	CG8841	CDS	synonymous;GAA->GAG;Glu	T	C	48	0	100	48	0	100	25	0	100	0	34	0	0	44	0	0	42	0	121	0	100	0	120	0
	chr2R	8217692	garz	CDS	non-synonymous;TAC->CAC;Tyr->His	T	C	53	0	100	47	0	100	42	0	100	0	49	0	0	39	0	0	31	0	142	0	100	0	119	0
	chr2R	8223673	CG8490	3-UTR	-	T	C	36	0	100	34	0	100	45	0	100	0	16	0	0	31	0	0	42	0	115	0	100	0	89	0
	chr2R	8228654	CG8839	intron	-	A	G	27	0	100	37	0	100	47	0	100	0	42	0	0	48	0	0	32	0	111	0	100	0	122	0
	chr2R	8228657	CG8839	intron	-	C	T	28	0	100	37	0	100	45	0	100	0	42	0	0	47	0	0	32	0	110	0	100	0	121	0
	chr2R	8228659	CG8839	intron	-	C	A	28	0	100	37	0	100	46	0	100	0	43	0	0	47	0	0	32	0	111	0	100	0	122	0
	chr2R	8228737	CG8839	CDS	synonymous;ACC->ACA;Thr	G	T	38	0	100	33	0	100	43	0	100	0	33	0	0	42	0	0	39	0	114	0	100	0	114	0
	chr2R	8233119	ana3	CDS	non-synonymous;TCC->CCC;Ser->Pro	T	C	56	0	100	44	0	100	39	0	100	0	36	0	0	31	0	0	38	0	139	0	100	0	105	0
	chr2R	8237313	ana3	CDS	non-synonymous;AGG->ATG;Arg->Met	G	T	39	0	100	34	0	100	48	0	100	0	41	0	0	46	0	0	40	0	121	0	100	0	127	0
	chr2R	8241091	CG30047	CDS	non-synonymous;CGC->CAC;Arg->His	G	A	43	0	100	33	0	100	36	0	100	0	38	0	0	38	0	0	39	0	112	0	100	0	115	0
	chr2R	8255982	CG33012	intron	-	A	C	46	0	100	44	0	100	37	0	100	0	38	0	0	31	0	0	35	0	127	0	100	0	104	0
	chr2R	8256136	CG33012	CDS	synonymous;CCT->CCG;Pro	T	G	0	43	0	0	38	0	0	32	0	48	0	100	29	0	100	37	0	100	0	113	0	114	0	100
	chr2R	8256228	CG33012	intron	-	T	C	42	0	100	35	0	100	14	0	100	0	39	0	0	30	0	0	23	0	91	0	100	0	92	0
	chr2R	8256333	CG33012	CDS	synonymous;CTA->TTA;Leu	C	T	40	0	100	35	0	100	32	0	100	0	27	0	0	32	0	0	35	0	107	0	100	0	94	0
	chr2R	8258314	CG33012	CDS	synonymous;ACA->ACT;Thr	A	T	0	29	0	0	30	0	0	32	0	28	0	100	31	0	100	34	0	100	0	91	0	93	0	100
	chr2R	8258381	CG33012	3-UTR	-	T	C	0	38	0	0	33	0	0	38	0	26	0	100	42	0	100	36	0	100	0	109	0	104	0	100
	chr2R	8258674	-	intergenic	-	C	G	0	54	0	0	35	0	0	37	0	22	0	100	35	0	100	48	0	100	0	126	0	105	0	100
	chr2R	8258897	-	intergenic	-	T	A	0	44	0	0	34	0	0	25	0	39	0	100	36	0	100	32	0	100	0	103	0	107	0	100
	chr2R	8259356	CG13160	CDS	non-synonymous;ATC->ACC;Ile->Thr	T	C	0	41	0	0	33	0	0	40	0	21	0	100	34	0	100	29	0	100	0	114	0	84	0	100
	chr2R	8265968	Cpr49Ab	CDS	synonymous;CTG->TTG;Leu	C	T	54	0	100	40	0	100	48	0	100	0	38	0	0	31	0	0	43	0	142	0	100	0	112	0
	chr2R	8268531	-	intergenic	-	A	G	41	0	100	40	0	100	39	0	100	0	31	0	0	35	0	0	39	0	120	0	100	0	105	0
	chr2R	8268628	-	intergenic	-	A	G	45	0	100	34	0	100	37	0	100	0	33	0	0	31	0	0	39	0	116	0	100	0	103	0
	chr2R	8272189	-	intergenic	-	C	T	0	42	0	0	23	0	0	42	0	30	0	100	40	0	100	36	0	100	0	107	0	106	0	100
	chr2R	8272529	-	intergenic	-	A	T	35	0	100	34	0	100	35	0	100	0	32	0	0	34	0	0	37	0	104	0	100	0	103	0
	chr2R	8272638	-	intergenic	-	C	T	34	0	100	29	0	100	44	0	100	0	35	0	0	43	0	0	35	0	107	0	100	0	113	0
	chr2R	8272878	-	intergenic	-	T	C	29	0	100	47	0	100	40	0	100	0	39	0	0	40	0	0	46	0	116	0	100	0	125	0
	chr2R	8273165	-	intergenic	-	G	A	42	0	100	42	0	100	28	0	100	0	24	0	0	22	0	0	40	0	112	0	100	0	86	0
	chr2R	8273261	-	intergenic	-	G	A	42	0	100	39	0	100	32	0	100	0	46	0	0	33	0	0	29	0	113	0	100	0	108	0
	chr2R	8273504	-	intergenic	-	A	T	45	0	100	33	0	100	39	0	100	0	34	0	0	33	0	0	27	0	117	0	100	0	94	0
	chr2R	8275548	Cpr49Ac	intron	-	G	A	29	0	100	40	0	100	40	0	100	0	39	0	0	45	0	0	41	0	109	0	100	0	125	0
	chr2R	8275739	Cpr49Ac	intron	-	G	A	31	0	100	36	0	100	40	0	100	0	38	0	0	37	0	0	49	0	107	0	100	0	124	0
	chr2R	8275794	Cpr49Ac	intron	-	T	A	0	38	0	0	34	0	0	41	0	44	0	100	34	0	100	39	0	100	0	113	0	117	0	100
	chr2R	8277104	Cpr49Ac	CDS	synonymous;ATC->ATT;Ile	C	T	46	0	100	51	0	100	39	0	100	0	36	0	0	35	0	0	33	0	136	0	100	0	104	0
	chr2R	8277392	Cpr49Ac	3-UTR	-	G	A	41	0	100	31	0	100	35	0	100	0	35	0	0	34	0	0	38	0	107	0	100	0	107	0
	chr2R	8278508	Cpr49Ad	3-UTR	-	C	T	26	0	100	32	0	100	16	0	100	0	28	0	0	30	0	0	18	0	74	0	100	0	76	0
	chr2R	8278627	Cpr49Ad	intron	-	A	T	36	0	100	47	0	100	36	0	100	0	31	0	0	34	0	0	32	0	119	0	100	0	97	0
	chr2R	8278646	Cpr49Ad	intron	-	G	C	41	0	100	49	0	100	39	0	100	0	37	0	0	40	0	0	31	0	129	0	100	0	108	0
	chr2R	8278679	Cpr49Ad	CDS	synonymous;CCC->CCA;Pro	G	T	40	0	100	46	0	100	31	0	100	0	41	0	0	45	0	0	28	0	117	0	100	0	114	0
	chr2R	8279090	Cpr49Ad	intron	-	A	G	38	0	100	30	0	100	39	0	100	0	43	0	0	37	0	0	25	0	107	0	100	0	105	0
	chr2R	8279227	-	intergenic	-	A	G	34	0	100	30	0	100	30	0	100	0	29	0	0	27	0	0	25	0	94	0	100	0	81	0
	chr2R	8279290	-	intergenic	-	C	A	37	0	100	41	0	100	40	0	100	0	31	0	0	26	0	0	31	0	118	0	100	0	88	0
	chr2R	8279317	-	intergenic	-	T	C	43	0	100	37	0	100	38	0	100	0	27	0	0	31	0	0	27	0	118	0	100	0	85	0
	chr2R	8279338	-	intergenic	-	A	C	15	0	100	19	0	100	26	0	100	0	8	0	0	14	0	0	13	0	60	0	100	0	35	0
	chr2R	8279341	-	intergenic	-	T	A	17	0	100	19	0	100	25	0	100	0	8	0	0	14	0	0	13	0	61	0	100	0	35	0
	chr2R	8279343	-	intergenic	-	G	A	17	0	100	18	0	100	26	0	100	0	8	0	0	14	0	0	13	0	61	0	100	0	35	0
	chr2R	8279345	-	intergenic	-	A	G	32	0	100	22	0	100	32	0	100	0	8	0	0	14	0	0	13	0	86	0	100	0	35	0
	chr2R	8279361	-	intergenic	-	T	G	32	0	100	21	0	100	35	0	100	0	8	0	0	13	0	0	13	0	88	0	100	0	34	0
	chr2R	8279680	-	intergenic	-	T	C	51	0	100	30	0	100	44	0	100	0	25	0	0	37	0	0	39	0	125	0	100	0	101	0
	chr2R	8280127	-	intergenic	-	G	A	17	0	100	36	0	100	27	0	100	0	25	0	0	32	0	0	26	0	80	0	100	0	83	0
	chr2R	8280206	-	intergenic	-	A	C	24	0	100	27	0	100	37	0	100	0	28	0	0	36	0	0	31	0	88	0	100	0	95	0
	chr2R	8280281	-	intergenic	-	C	T	26	0	100	30	0	100	35	0	100	0	32	0	0	29	0	0	42	0	91	0	100	0	103	0
	chr2R	8280392	-	intergenic	-	C	T	33	0	100	27	0	100	39	0	100	0	31	0	0	32	0	0	37	0	99	0	100	0	100	0
	chr2R	8280394	-	intergenic	-	C	T	32	0	100	27	0	100	41	0	100	0	30	0	0	32	0	0	36	0	100	0	100	0	98	0
	chr2R	8281665	Or49a	CDS	synonymous;CTG->CTT;Leu	G	T	45	0	100	32	0	100	35	0	100	0	30	0	0	38	0	0	37	0	112	0	100	0	105	0
	chr2R	8282500	CG30048	5-UTR	-	G	C	44	0	100	25	0	100	51	0	100	0	30	0	0	29	0	0	31	0	120	0	100	0	90	0
	chr2R	8282791	CG30048	5-UTR	-	C	T	0	39	0	0	36	0	0	33	0	43	0	100	32	0	100	35	0	100	0	108	0	110	0	100
	chr2R	8282845	CG30048	5-UTR	-	T	C	25	0	100	31	0	100	35	0	100	0	43	0	0	40	0	0	25	0	91	0	100	0	108	0
	chr2R	8282896	CG30048	5-UTR	-	A	T	35	0	100	30	0	100	44	0	100	0	37	0	0	34	0	0	29	0	109	0	100	0	100	0
	chr2R	8283001	CG30048	5-UTR	-	A	C	43	0	100	34	0	100	39	0	100	0	44	0	0	47	0	0	36	0	116	0	100	0	127	0
	chr2R	8283390	CG30048	CDS	synonymous;AAG->AAA;Lys	G	A	0	36	0	0	39	0	0	41	0	22	0	100	43	0	100	32	0	100	0	116	0	97	0	100
	chr2R	8283444	CG30048	CDS	non-synonymous;AAT->AAA;Asn->Lys	T	A	0	44	0	0	40	0	0	42	0	33	0	100	52	0	100	36	0	100	0	126	0	121	0	100
	chr2R	8284284	CG30048	CDS	non-synonymous;CAC->TAC;His->Tyr	C	T	40	0	100	31	0	100	38	0	100	0	38	0	0	34	0	0	39	0	109	0	100	0	111	0
	chr2R	8285194	CG30048	CDS	non-synonymous;GCA->GTA;Ala->Val	C	T	60	0	100	41	0	100	48	0	100	0	38	0	0	49	0	0	44	0	149	0	100	0	131	0
	chr2R	8285945	CG30048	CDS	synonymous;CGG->CGT;Arg	G	T	47	0	100	40	0	100	47	0	100	0	40	0	0	37	0	0	37	0	134	0	100	0	114	0
	chr2R	8286377	CG30048	CDS	synonymous;TCC->TCA;Ser	C	A	53	0	100	48	0	100	41	0	100	0	39	0	0	39	0	0	33	0	142	0	100	0	111	0
	chr2R	8286924	-	intergenic	-	G	T	0	30	0	0	30	0	0	32	0	37	0	100	26	0	100	40	0	100	0	92	0	103	0	100
	chr2R	8286953	-	intergenic	-	A	T	26	0	100	26	0	100	34	0	100	0	40	0	0	25	0	0	46	0	86	0	100	0	111	0
	chr2R	8287044	-	intergenic	-	T	C	0	37	0	0	27	0	0	44	0	35	0	100	27	0	100	42	0	100	0	108	0	104	0	100
	chr2R	8287194	-	intergenic	-	G	C	41	0	100	34	0	100	35	0	100	0	31	0	0	29	0	0	36	0	110	0	100	0	96	0
	chr2R	8287437	-	intergenic	-	C	T	0	32	0	0	33	0	0	25	0	43	0	100	33	0	100	25	0	100	0	90	0	101	0	100
	chr2R	8287591	-	intergenic	-	T	C	22	0	100	22	0	100	17	0	100	0	22	0	0	34	0	0	26	0	61	0	100	0	82	0
	chr2R	8288903	-	intergenic	-	T	C	0	32	0	0	29	0	0	35	0	23	0	100	50	0	100	48	0	100	0	96	0	121	0	100
	chr2R	8288963	-	intergenic	-	G	T	0	27	0	0	35	0	0	32	0	18	0	100	31	0	100	46	0	100	0	94	0	95	0	100
	chr2R	8288995	-	intergenic	-	C	T	0	30	0	0	45	0	0	37	0	21	0	100	31	0	100	51	0	100	0	112	0	103	0	100
	chr2R	8289069	-	intergenic	-	A	T	29	0	100	45	0	100	18	0	100	0	17	0	0	52	0	0	47	0	92	0	100	0	116	0
	chr2R	8289079	-	intergenic	-	C	T	0	25	0	0	42	0	0	19	0	17	0	100	52	0	100	44	0	100	0	86	0	113	0	100
	chr2R	8289093	-	intergenic	-	A	T	0	27	0	0	40	0	0	18	0	19	0	100	47	0	100	40	0	100	0	85	0	106	0	100
	chr2R	8289094	-	intergenic	-	C	T	27	0	100	39	0	100	18	0	100	0	18	0	0	47	0	0	40	0	84	0	100	0	105	0
	chr2R	8289136	-	intergenic	-	A	T	30	0	100	38	0	100	26	0	100	0	19	0	0	26	0	0	36	0	94	0	100	0	81	0
	chr2R	8289138	-	intergenic	-	T	G	29	0	100	39	0	100	26	0	100	0	19	0	0	24	0	0	35	0	94	0	100	0	78	0
	chr2R	8289146	-	intergenic	-	A	C	32	0	100	43	0	100	25	0	100	0	18	0	0	22	0	0	34	0	100	0	100	0	74	0
	chr2R	8289148	-	intergenic	-	T	A	32	0	100	44	0	100	25	0	100	0	18	0	0	22	0	0	34	0	101	0	100	0	74	0
	chr2R	8289149	-	intergenic	-	T	A	32	0	100	43	0	100	25	0	100	0	18	0	0	22	0	0	34	0	100	0	100	0	74	0
	chr2R	8289161	-	intergenic	-	A	G	0	34	0	0	46	0	0	26	0	26	0	100	29	0	100	39	0	100	0	106	0	94	0	100
	chr2R	8289336	-	intergenic	-	T	C	0	41	0	0	29	0	0	47	0	35	0	100	43	0	100	29	0	100	0	117	0	107	0	100
	chr2R	8289946	Cpr49Ae	intron	-	A	G	0	25	0	0	38	0	0	46	0	34	0	100	52	0	100	45	0	100	0	109	0	131	0	100
	chr2R	8290584	Cpr49Ae	intron	-	C	A	45	0	100	36	0	100	44	0	100	0	28	0	0	33	0	0	38	0	125	0	100	0	99	0
	chr2R	8290644	Cpr49Ae	intron	-	A	T	44	0	100	36	0	100	47	0	100	0	24	0	0	44	0	0	35	0	127	0	100	0	103	0
	chr2R	8290990	Cpr49Ae	CDS	synonymous;GAG->GAA;Glu	G	A	40	0	100	33	0	100	37	0	100	0	24	0	0	33	0	0	36	0	110	0	100	0	93	0
	chr2R	8291002	Cpr49Ae	CDS	synonymous;TCC->TCG;Ser	C	G	29	0	100	30	0	100	31	0	100	0	26	0	0	34	0	0	37	0	90	0	100	0	97	0
	chr2R	8291100	Cpr49Ae	intron	-	C	A	40	0	100	37	0	100	37	0	100	0	23	0	0	39	0	0	37	0	114	0	100	0	99	0
	chr2R	8291565	Cpr49Ae	intron	-	C	A	24	0	100	28	0	100	31	0	100	0	19	0	0	32	0	0	37	0	83	0	100	0	88	0
	chr2R	8291583	Cpr49Ae	intron	-	A	G	25	0	100	27	0	100	25	0	100	0	20	0	0	36	0	0	29	0	77	0	100	0	85	0
	chr2R	8291611	Cpr49Ae	intron	-	T	A	25	0	100	22	0	100	23	0	100	0	22	0	0	34	0	0	20	0	70	0	100	0	76	0
	chr2R	8292033	Cpr49Ae	3-UTR	-	C	G	55	0	100	37	0	100	36	0	100	0	27	0	0	40	0	0	43	0	128	0	100	0	110	0
	chr2R	8292671	-	intergenic	-	C	G	51	0	100	44	0	100	38	0	100	0	38	0	0	34	0	0	35	0	133	0	100	0	107	0
	chr2R	8293625	Cpr49Af	intron	-	A	G	48	0	100	39	0	100	33	0	100	0	43	0	0	34	0	0	37	0	120	0	100	0	114	0
	chr2R	8293634	Cpr49Af	intron	-	A	G	46	0	100	31	0	100	36	0	100	0	42	0	0	34	0	0	39	0	113	0	100	0	115	0
	chr2R	8294456	Cpr49Af	3-UTR	-	G	A	47	0	100	36	0	100	50	0	100	0	30	0	0	29	0	0	37	0	133	0	100	0	96	0
	chr2R	8295386	Cpr49Ag	CDS	synonymous;TTC->TTT;Phe	C	T	0	46	0	0	38	0	0	44	0	22	0	100	45	0	100	38	0	100	0	128	0	105	0	100
	chr2R	8295521	Cpr49Ag	CDS	synonymous;GGT->GGC;Gly	T	C	0	36	0	0	39	0	1	40	2.43902	33	0	100	38	0	100	29	0	100	1	115	0.862069	100	0	100
	chr2R	8295542	Cpr49Ag	intron	-	C	T	0	42	0	0	44	0	1	35	2.77778	34	0	100	46	0	100	38	0	100	1	121	0.819672	118	0	100
	chr2R	8295548	Cpr49Ag	intron	-	A	G	0	42	0	0	37	0	1	36	2.7027	32	0	100	47	0	100	36	0	100	1	115	0.862069	115	0	100
	chr2R	8295576	Cpr49Ag	intron	-	T	A	0	42	0	0	36	0	0	32	0	36	0	100	44	0	100	39	0	100	0	110	0	119	0	100
	chr2R	8295580	Cpr49Ag	intron	-	A	G	0	45	0	0	39	0	0	36	0	36	0	100	42	0	100	36	0	100	0	120	0	114	0	100
	chr2R	8295594	Cpr49Ag	intron	-	G	C	0	43	0	0	42	0	0	40	0	34	0	100	47	0	100	40	0	100	0	125	0	121	0	100
	chr2R	8295728	Cpr49Ag	CDS	synonymous;CTT->CTC;Leu	T	C	0	39	0	0	27	0	1	41	2.38095	29	0	100	37	0	100	33	0	100	1	107	0.925926	99	0	100
	chr2R	8296384	-	intergenic	-	G	C	0	26	0	0	42	0	0	43	0	28	0	100	26	0	100	41	0	100	0	111	0	95	0	100
	chr2R	8296578	CG30050	intron	-	C	T	46	0	100	49	0	100	44	0	100	0	36	0	0	35	0	0	36	0	139	0	100	0	107	0
	chr2R	8296599	CG30050	intron	-	C	T	0	37	0	0	43	0	1	33	2.94118	37	0	100	30	0	100	30	0	100	1	113	0.877193	97	0	100
	chr2R	8296620	CG30050	CDS	synonymous;TAT->TAC;Tyr	T	C	43	0	100	47	0	100	32	0	100	0	37	0	0	33	0	0	29	0	122	0	100	0	99	0
	chr2R	8296878	CG30050	CDS	synonymous;AAC->AAT;Asn	C	T	56	0	100	54	0	100	55	0	100	0	34	0	0	41	0	0	27	0	165	0	100	0	102	0
	chr2R	8297669	CG33626	intron	-	A	G	42	0	100	42	0	100	42	0	100	0	41	0	0	31	0	0	33	0	126	0	100	0	105	0
	chr2R	8297678	CG33626	intron	-	A	T	39	0	100	40	0	100	44	0	100	0	46	0	0	34	0	0	33	0	123	0	100	0	113	0
	chr2R	8298136	CG33626	CDS	non-synonymous;ATT->GTT;Ile->Val	A	G	49	0	100	38	0	100	38	0	100	0	47	0	0	31	0	0	36	0	125	0	100	0	114	0
	chr2R	8298271	-	intergenic	-	T	C	45	0	100	50	0	100	39	0	100	0	32	0	0	38	0	0	29	0	134	0	100	0	99	0
	chr2R	8298302	-	intergenic	-	A	G	52	0	100	46	0	100	38	0	100	0	42	0	0	37	0	0	37	0	136	0	100	0	116	0
	chr2R	8298676	CG33627	CDS	synonymous;TTC->TTT;Phe	C	T	0	40	0	0	39	0	0	25	0	33	0	100	41	0	100	41	0	100	0	104	0	115	0	100
	chr2R	8298829	CG33627	CDS	synonymous;CGC->CGA;Arg	C	A	0	33	0	0	33	0	0	26	0	23	0	100	28	0	100	34	0	100	0	92	0	85	0	100
	chr2R	8299002	CG33627	intron	-	C	T	29	0	100	30	0	100	25	0	100	0	5	0	0	9	0	0	20	0	84	0	100	0	34	0
	chr2R	8299003	CG33627	intron	-	G	A	29	0	100	29	0	100	25	0	100	0	5	0	0	9	0	0	21	0	83	0	100	0	35	0
	chr2R	8299010	CG33627	intron	-	C	T	0	31	0	0	31	0	0	26	0	20	0	100	20	0	100	34	0	100	0	88	0	74	0	100
	chr2R	8299195	-	intergenic	-	G	A	0	32	0	0	30	0	0	19	0	33	0	100	29	0	100	30	0	100	0	81	0	92	0	100
	chr2R	8299204	-	intergenic	-	G	A	0	45	0	0	42	0	0	30	0	34	0	100	30	0	100	34	0	100	0	117	0	98	0	100
	chr2R	8299222	-	intergenic	-	G	A	0	43	0	0	42	0	0	28	0	38	0	100	36	0	100	35	0	100	0	113	0	109	0	100
	chr2R	8299241	-	intergenic	-	A	G	0	36	0	0	33	0	0	24	0	34	0	100	38	0	100	29	0	100	0	93	0	101	0	100
	chr2R	8299366	-	intergenic	-	T	G	0	45	0	0	37	0	0	37	0	35	0	100	38	0	100	44	0	100	0	119	0	117	0	100
	chr2R	8299645	-	intergenic	-	A	G	53	0	100	38	0	100	45	0	100	0	42	0	0	31	0	0	43	0	136	0	100	0	116	0
	chr2R	8299665	-	intergenic	-	T	A	55	0	100	37	0	100	43	0	100	0	43	0	0	32	0	0	45	0	135	0	100	0	120	0
	chr2R	8299682	-	intergenic	-	G	T	53	0	100	33	0	100	40	0	100	0	47	0	0	33	0	0	45	0	126	0	100	0	125	0
	chr2R	8299696	-	intergenic	-	G	C	47	0	100	29	0	100	37	0	100	0	50	0	0	32	0	0	48	0	113	0	100	0	130	0
	chr2R	8299705	-	intergenic	-	T	C	45	0	100	33	0	100	41	0	100	0	49	0	0	31	0	0	51	0	119	0	100	0	131	0
	chr2R	8299835	-	intergenic	-	G	C	0	49	0	0	28	0	0	47	0	53	0	100	37	0	100	34	0	100	0	124	0	124	0	100
	chr2R	8300037	-	intergenic	-	T	C	0	46	0	0	37	0	0	44	0	54	0	100	44	0	100	35	0	100	0	127	0	133	0	100
	chr2R	8300062	-	intergenic	-	T	G	0	37	0	0	25	0	0	39	0	48	0	100	45	0	100	39	0	100	0	101	0	132	0	100
	chr2R	8300064	-	intergenic	-	T	C	0	37	0	0	24	0	0	38	0	47	0	100	46	0	100	40	0	100	0	99	0	133	0	100
	chr2R	8300101	-	intergenic	-	C	T	0	43	0	0	40	0	0	42	0	40	0	100	41	0	100	46	0	100	0	125	0	127	0	100
	chr2R	8300102	-	intergenic	-	T	C	0	43	0	0	41	0	0	43	0	40	0	100	40	0	100	46	0	100	0	127	0	126	0	100
	chr2R	8300155	-	intergenic	-	A	G	0	51	0	0	49	0	0	45	0	36	0	100	35	0	100	43	0	100	0	145	0	114	0	100
	chr2R	8300281	-	intergenic	-	G	A	0	38	0	0	28	0	0	50	0	45	0	100	40	0	100	26	0	100	0	116	0	111	0	100
	chr2R	8300311	-	intergenic	-	C	T	0	38	0	0	33	0	0	47	0	45	0	100	35	0	100	28	0	100	0	118	0	108	0	100
	chr2R	8300318	-	intergenic	-	A	G	0	39	0	0	34	0	0	54	0	43	0	100	32	0	100	30	0	100	0	127	0	105	0	100
	chr2R	8300324	-	intergenic	-	A	G	0	37	0	0	37	0	0	51	0	44	0	100	29	0	100	30	0	100	0	125	0	103	0	100
	chr2R	8300412	-	intergenic	-	A	T	0	39	0	0	17	0	0	30	0	44	0	100	30	0	100	31	0	100	0	86	0	105	0	100
	chr2R	8300788	-	intergenic	-	T	C	0	29	0	0	29	0	0	33	0	25	0	100	15	0	100	24	0	100	0	91	0	64	0	100
	chr2R	8300796	-	intergenic	-	A	T	0	27	0	0	27	0	0	27	0	22	0	100	15	0	100	23	0	100	0	81	0	60	0	100
	chr2R	8300799	-	intergenic	-	A	G	0	24	0	0	28	0	0	26	0	21	0	100	16	0	100	24	0	100	0	78	0	61	0	100
	chr2R	8300811	-	intergenic	-	A	C	0	31	0	0	31	0	0	35	0	24	0	100	20	0	100	25	0	100	0	97	0	69	0	100
	chr2R	8300855	-	intergenic	-	T	G	0	35	0	0	33	0	0	37	0	25	0	100	20	0	100	26	0	100	0	105	0	71	0	100
	chr2R	8300883	-	intergenic	-	G	A	0	30	0	0	29	0	0	37	0	22	0	100	20	0	100	25	0	100	0	96	0	67	0	100
	chr2R	8300890	-	intergenic	-	G	T	0	30	0	0	28	0	0	32	0	21	0	100	21	0	100	28	0	100	0	90	0	70	0	100
	chr2R	8300959	-	intergenic	-	C	T	0	20	0	0	9	0	0	15	0	23	0	100	31	0	100	21	0	100	0	44	0	75	0	100
	chr2R	8300960	-	intergenic	-	G	T	0	20	0	0	9	0	0	15	0	23	0	100	31	0	100	22	0	100	0	44	0	76	0	100
	chr2R	8300961	-	intergenic	-	G	C	0	20	0	0	9	0	0	15	0	23	0	100	31	0	100	22	0	100	0	44	0	76	0	100
	chr2R	8300962	-	intergenic	-	T	A	0	20	0	0	9	0	0	15	0	25	0	100	31	0	100	22	0	100	0	44	0	78	0	100
	chr2R	8301012	-	intergenic	-	G	A	0	34	0	0	27	0	0	30	0	34	0	100	31	0	100	25	0	100	0	91	0	90	0	100
	chr2R	8301161	-	intergenic	-	G	A	0	38	0	0	24	0	0	34	0	36	0	100	40	0	100	23	0	100	0	96	0	99	0	100
	chr2R	8301196	-	intergenic	-	A	T	32	0	100	32	0	100	31	0	100	0	33	0	0	39	0	0	31	0	95	0	100	0	103	0
	chr2R	8301266	-	intergenic	-	G	A	0	26	0	0	36	0	0	34	0	30	0	100	32	0	100	29	0	100	0	96	0	91	0	100
	chr2R	8301504	Cpr49Ah	5-UTR	-	C	A	0	30	0	0	31	0	0	40	0	39	0	100	35	0	100	28	0	100	0	101	0	102	0	100
	chr2R	8301719	Cpr49Ah	intron	-	C	A	0	27	0	0	43	0	0	33	0	33	0	100	32	0	100	35	0	100	0	103	0	100	0	100
	chr2R	8301788	Cpr49Ah	intron	-	A	G	0	43	0	0	36	0	0	26	0	39	0	100	33	0	100	35	0	100	0	105	0	107	0	100
	chr2R	8302532	Cpr49Ah	3-UTR	-	A	G	35	0	100	40	0	100	33	0	100	0	30	0	0	45	0	0	26	0	108	0	100	0	101	0
	chr2R	8303276	-	intergenic	-	T	A	0	29	0	0	30	0	0	40	0	34	0	100	36	0	100	45	0	100	0	99	0	115	0	100
	chr2R	8303496	-	intergenic	-	G	A	36	0	100	29	0	100	34	0	100	0	40	0	0	33	0	0	39	0	99	0	100	0	112	0
	chr2R	8303986	CG13157	CDS	synonymous;CTA->CTC;Leu	A	C	46	0	100	33	0	100	36	0	100	0	42	0	0	38	0	0	38	0	115	0	100	0	118	0
	chr2R	8303987	CG13157	CDS	synonymous;CTG->TTG;Leu	C	T	43	0	100	33	0	100	37	0	100	0	40	0	0	37	0	0	36	0	113	0	100	0	113	0
	chr2R	8304029	CG13157	CDS	non-synonymous;ACA->CCA;Thr->Pro	A	C	48	0	100	34	0	100	30	0	100	0	40	0	0	50	0	0	45	0	112	0	100	0	135	0
	chr2R	8305009	CG13157	CDS	non-synonymous;GTG->ATG;Val->Met	G	A	0	50	0	0	30	0	0	38	0	37	0	100	28	0	100	38	0	100	0	118	0	103	0	100
	chr2R	8305975	-	intergenic	-	C	A	34	0	100	45	0	100	41	0	100	0	34	0	0	35	0	0	34	0	120	0	100	0	103	0
	chr2R	8306013	-	intergenic	-	T	A	7	0	100	50	0	100	21	0	100	0	25	0	0	20	0	0	26	0	78	0	100	0	71	0
	chr2R	8306142	-	intergenic	-	A	G	21	0	100	35	0	100	37	0	100	0	33	0	0	21	0	0	24	0	93	0	100	0	78	0
	chr2R	8306262	-	intergenic	-	C	A	18	0	100	39	0	100	30	0	100	0	24	0	0	18	0	0	20	0	87	0	100	0	62	0
	chr2R	8306267	-	intergenic	-	T	A	19	0	100	34	0	100	30	0	100	0	20	0	0	18	0	0	19	0	83	0	100	0	57	0
	chr2R	8306272	-	intergenic	-	A	T	22	0	100	33	0	100	33	0	100	0	18	0	0	18	0	0	18	0	88	0	100	0	54	0
	chr2R	8306286	-	intergenic	-	C	T	20	0	100	32	0	100	33	0	100	0	16	0	0	17	0	0	17	0	85	0	100	0	50	0
	chr2R	8306346	-	intergenic	-	T	A	22	0	100	30	0	100	36	0	100	0	23	0	0	20	0	0	19	0	88	0	100	0	62	0
	chr2R	8306524	-	intergenic	-	T	C	18	0	100	23	0	100	28	0	100	0	8	0	0	11	0	0	5	0	69	0	100	0	24	0
	chr2R	8306625	CG42782	3-UTR	-	G	T	12	0	100	26	0	100	16	0	100	0	25	0	0	18	0	0	23	0	54	0	100	0	66	0
	chr2R	8306743	CG42782	CDS	synonymous;GGA->GGC;Gly	T	G	32	0	100	34	0	100	40	0	100	0	42	0	0	24	0	0	41	0	106	0	100	0	107	0
	chr2R	8306858	CG42782	5-UTR	-	A	G	23	0	100	28	0	100	20	0	100	0	35	0	0	31	0	0	31	0	71	0	100	0	97	0
	chr2R	8307128	-	intergenic	-	C	T	18	0	100	34	0	100	21	0	100	0	12	0	0	18	0	0	24	0	73	0	100	0	54	0
	chr2R	8307138	-	intergenic	-	C	G	11	0	100	35	0	100	21	0	100	0	4	0	0	9	0	0	10	0	67	0	100	0	23	0
	chr2R	8307189	-	intergenic	-	T	A	9	0	100	34	0	100	15	0	100	0	40	0	0	26	0	0	27	0	58	0	100	0	93	0
	chr2R	8307200	-	intergenic	-	A	G	10	0	100	45	0	100	20	0	100	0	40	0	0	28	0	0	30	0	75	0	100	0	98	0
	chr2R	8307348	CG8834	CDS	non-synonymous;GAT->AAT;Asp->Asn	C	T	31	0	100	38	0	100	29	0	100	0	37	0	0	36	0	0	28	0	98	0	100	0	101	0
	chr2R	8307353	CG8834	CDS	non-synonymous;CGA->CTA;Arg->Leu	C	A	31	0	100	37	0	100	30	0	100	0	36	0	0	38	0	0	30	0	98	0	100	0	104	0
	chr2R	8307467	CG8834	CDS	non-synonymous;GCG->GAG;Ala->Glu	G	T	38	0	100	31	0	100	38	0	100	0	26	0	0	40	0	0	36	0	107	0	100	0	102	0
	chr2R	8307866	CG8834	intron	-	C	T	24	0	100	32	0	100	25	0	100	0	33	0	0	35	0	0	38	0	81	0	100	0	106	0
	chr2R	8308089	CG8834	3-UTR	-	G	A	38	0	100	23	0	100	29	0	100	0	12	0	0	15	0	0	29	0	90	0	100	0	56	0
	chr2R	8308169	CG8834	CDS	non-synonymous;CGC->GGC;Arg->Gly	G	C	36	0	100	26	0	100	26	0	100	0	29	0	0	36	0	0	28	0	88	0	100	0	93	0
	chr2R	8308944	CG8834	CDS	synonymous;ATC->ATT;Ile	G	A	0	37	0	0	32	0	0	31	0	32	0	100	42	0	100	46	0	100	0	100	0	120	0	100
	chr2R	8308950	CG8834	CDS	synonymous;TAC->TAT;Tyr	G	A	0	40	0	0	33	0	0	31	0	34	0	100	41	0	100	47	0	100	0	104	0	122	0	100
	chr2R	8309297	CG8834	intron	-	G	A	0	41	0	0	43	0	0	54	0	51	0	100	51	0	100	35	0	100	0	138	0	137	0	100
	chr2R	8310493	CG8520	5-UTR	-	A	G	32	0	100	39	0	100	45	0	100	0	45	0	0	47	0	0	39	0	116	0	100	0	131	0
	chr2R	8310733	CG8520	5-UTR	-	G	A	43	0	100	39	0	100	35	0	100	0	30	0	0	46	0	0	34	0	117	0	100	0	110	0
	chr2R	8310981	CG8520	5-UTR	-	A	T	23	0	100	36	0	100	35	0	100	0	22	0	0	32	0	0	33	0	94	0	100	0	87	0
	chr2R	8311250	CG8520	CDS	synonymous;TGT->TGC;Cys	T	C	0	26	0	0	22	0	0	27	0	22	0	100	15	0	100	31	0	100	0	75	0	68	0	100
	chr2R	8311269	CG8520	CDS	non-synonymous;CTC->TTC;Leu->Phe	C	T	0	29	0	0	25	0	0	30	0	25	0	100	11	0	100	29	0	100	0	84	0	65	0	100
	chr2R	8311604	CG8520	CDS	synonymous;TGC->TGT;Cys	C	T	38	0	100	44	0	100	42	0	100	0	37	0	0	39	0	0	42	0	124	0	100	0	118	0
	chr2R	8312018	CG8520	CDS	synonymous;TTA->TTG;Leu	A	G	59	0	100	24	0	100	34	0	100	0	23	0	0	33	0	0	33	0	117	0	100	0	89	0
	chr2R	8312915	CG8520	3-UTR	-	A	G	0	36	0	0	37	0	0	47	0	38	0	100	53	0	100	53	0	100	0	120	0	144	0	100
	chr2R	8313070	CG8525	5-UTR	-	T	C	0	17	0	0	24	0	0	38	0	28	0	100	39	0	100	32	0	100	0	79	0	99	0	100
	chr2R	8313872	CG8525	CDS	synonymous;CTG->TTG;Leu	C	T	0	41	0	0	42	0	0	36	0	31	0	100	33	0	100	28	0	100	0	119	0	92	0	100
	chr2R	8313883	CG8525	CDS	synonymous;GGG->GGA;Gly	G	A	0	36	0	0	45	0	0	42	0	33	0	100	35	0	100	32	0	100	0	123	0	100	0	100
	chr2R	8313911	CG8525	intron	-	T	A	0	25	0	0	33	0	0	25	0	34	0	100	34	0	100	36	0	100	0	83	0	104	0	100
	chr2R	8313915	CG8525	intron	-	T	C	0	25	0	0	33	0	0	25	0	34	0	100	37	0	100	37	0	100	0	83	0	108	0	100
	chr2R	8313916	CG8525	intron	-	A	G	0	25	0	0	33	0	0	25	0	35	0	100	36	0	100	35	0	100	0	83	0	106	0	100
	chr2R	8313924	CG8525	intron	-	A	G	0	28	0	0	34	0	0	26	0	33	0	100	38	0	100	29	0	100	0	88	0	100	0	100
	chr2R	8313927	CG8525	intron	-	C	A	0	28	0	0	31	0	0	27	0	33	0	100	38	0	100	30	0	100	0	86	0	101	0	100
	chr2R	8313931	CG8525	intron	-	T	C	0	29	0	0	31	0	0	29	0	34	0	100	36	0	100	30	0	100	0	89	0	100	0	100
	chr2R	8313935	CG8525	intron	-	A	T	0	30	0	0	32	0	0	29	0	35	0	100	35	0	100	29	0	100	0	91	0	99	0	100
	chr2R	8313956	CG8525	intron	-	A	T	0	32	0	0	40	0	0	39	0	31	0	100	34	0	100	28	0	100	0	111	0	93	0	100
	chr2R	8313957	CG8525	intron	-	A	C	0	32	0	0	38	0	0	39	0	33	0	100	35	0	100	28	0	100	0	109	0	96	0	100
	chr2R	8313969	CG8525	CDS	synonymous;GTT->GTC;Val	T	C	0	40	0	0	43	0	0	39	0	36	0	100	38	0	100	28	0	100	0	122	0	102	0	100
	chr2R	8313981	CG8525	CDS	synonymous;GCC->GCA;Ala	C	A	0	41	0	0	41	0	0	38	0	38	0	100	42	0	100	29	0	100	0	120	0	109	0	100
	chr2R	8314011	CG8525	CDS	synonymous;TTT->TTC;Phe	T	C	0	36	0	0	44	0	0	35	0	38	0	100	39	0	100	29	0	100	0	115	0	106	0	100
	chr2R	8314023	CG8525	CDS	synonymous;TCA->TCC;Ser	A	C	0	37	0	0	39	0	0	32	0	37	0	100	41	0	100	34	0	100	0	108	0	112	0	100
	chr2R	8314026	CG8525	CDS	synonymous;ACG->ACA;Thr	G	A	0	36	0	0	38	0	0	30	0	38	0	100	37	0	100	33	0	100	0	104	0	108	0	100
	chr2R	8314038	CG8525	CDS	synonymous;ACA->ACG;Thr	A	G	0	35	0	0	48	0	0	33	0	33	0	100	41	0	100	31	0	100	0	116	0	105	0	100
	chr2R	8314479	CG8525;CG13154	3-UTR	-	G	C	0	50	0	0	30	0	0	42	0	38	0	100	40	0	100	34	0	100	0	122	0	112	0	100
	chr2R	8315141	CG13154	CDS	non-synonymous;ACA->ATA;Thr->Ile	G	A	39	0	100	35	0	100	39	0	100	0	31	0	0	25	0	0	34	0	113	0	100	0	90	0
	chr2R	8315347	CG13154	5-UTR	-	T	C	47	0	100	36	0	100	32	0	100	0	36	0	0	42	0	0	33	0	115	0	100	0	111	0
	chr2R	8315371	-	intergenic	-	C	T	44	0	100	36	0	100	28	0	100	1	31	3.125	0	36	0	0	32	0	108	0	100	1	99	1
	chr2R	8315726	-	intergenic	-	C	G	43	0	100	40	0	100	25	0	100	0	36	0	0	38	0	0	31	0	108	0	100	0	105	0
	chr2R	8317563	Nup54	CDS	non-synonymous;GCA->GTA;Ala->Val	G	A	52	0	100	24	0	100	40	0	100	0	37	0	0	30	0	0	35	0	116	0	100	0	102	0
	chr2R	8318679	CG43204	3-UTR	-	G	A	17	0	100	17	0	100	18	0	100	0	36	0	0	26	0	0	38	0	52	0	100	0	100	0
	chr2R	8319412	DUBAI	3-UTR	-	T	A	0	15	0	0	10	0	0	13	0	24	0	100	30	0	100	27	0	100	0	38	0	81	0	100
	chr2R	8319413	DUBAI	3-UTR	-	A	G	0	15	0	0	10	0	0	13	0	21	0	100	29	0	100	27	0	100	0	38	0	77	0	100
	chr2R	8319414	DUBAI	3-UTR	-	T	A	0	15	0	0	10	0	0	13	0	22	0	100	29	0	100	27	0	100	0	38	0	78	0	100
	chr2R	8319593	DUBAI	3-UTR	-	G	A	0	24	0	0	45	0	0	35	0	24	0	100	18	0	100	41	0	100	0	104	0	83	0	100
	chr2R	8319610	DUBAI	3-UTR	-	A	G	0	25	0	0	46	0	0	37	0	28	0	100	23	0	100	32	0	100	0	108	0	83	0	100
	chr2R	8320439	DUBAI	intron	-	A	T	44	0	100	40	0	100	44	0	100	0	46	0	1	32	3.0303	0	35	0	128	0	100	1	113	0.877193
	chr2R	8320694	DUBAI	CDS	synonymous;CAG->CAA;Gln	C	T	47	0	100	46	0	100	32	0	100	0	35	0	0	32	0	1	32	3.0303	125	0	100	1	99	1
	chr2R	8321391	DUBAI	intron	-	T	G	44	0	100	45	0	100	44	0	100	0	48	0	0	44	0	0	42	0	133	0	100	0	134	0
	chr2R	8324361	CG30051	3-UTR	-	C	T	38	0	100	42	0	100	31	0	100	0	43	0	0	28	0	0	32	0	111	0	100	0	103	0
	chr2R	8324582	-	intergenic	-	G	C	29	0	100	26	0	100	24	0	100	0	30	0	0	37	0	0	29	0	79	0	100	0	96	0
	chr2R	8324867	Dyb	5-UTR	-	G	A	27	0	100	28	0	100	24	0	100	0	26	0	0	34	0	0	23	0	79	0	100	0	83	0
	chr2R	8325225	Dyb	5-UTR	-	G	T	44	0	100	32	0	100	43	0	100	0	28	0	0	46	0	0	45	0	119	0	100	0	119	0
	chr2R	8325231	Dyb	5-UTR	-	T	A	41	0	100	30	0	100	39	0	100	0	28	0	0	42	0	0	41	0	110	0	100	0	111	0
	chr2R	8326371	Dyb	intron	-	G	A	31	0	100	32	0	100	47	0	100	0	28	0	0	36	0	0	27	0	110	0	100	0	91	0
	chr2R	8326530	Dyb	intron	-	G	T	22	0	100	41	0	100	54	0	100	0	38	0	0	40	0	0	38	0	117	0	100	0	116	0
	chr2R	8326905	Dyb	intron	-	G	T	52	0	100	43	0	100	41	0	100	0	28	0	0	32	0	0	31	0	136	0	100	0	91	0
	chr2R	8327699	Dyb	intron	-	A	G	0	57	0	0	47	0	0	46	0	26	0	100	37	0	100	54	0	100	0	150	0	117	0	100
	chr2R	8327778	Dyb	intron	-	C	T	51	0	100	51	0	100	50	0	100	0	30	0	0	42	0	0	47	0	152	0	100	0	119	0
	chr2R	8328144	Dyb;CG30334	3-UTR	-	C	A	48	0	100	29	0	100	51	0	100	0	28	0	0	37	0	0	43	0	128	0	100	0	108	0
	chr2R	8328238	Dyb;CG30334	3-UTR	-	T	C	52	0	100	34	0	100	39	0	100	0	40	0	0	35	0	0	49	0	125	0	100	0	124	0
	chr2R	8328270	Dyb;CG30334	CDS	non-synonymous;TGT->GGT;Cys->Gly	A	C	0	59	0	0	42	0	0	46	0	34	0	100	31	0	100	52	0	100	0	147	0	117	0	100
	chr2R	8328352	Dyb;CG30334	CDS	synonymous;CCG->CCA;Pro	C	T	45	0	100	34	0	100	40	0	100	0	31	0	0	35	0	0	36	0	119	0	100	0	102	0
	chr2R	8329023	Dyb	intron	-	A	G	0	31	0	0	26	0	0	36	0	30	0	100	30	0	100	31	0	100	0	93	0	91	0	100
	chr2R	8329062	Dyb	intron	-	T	A	31	0	100	26	0	100	43	0	100	0	37	0	0	36	0	0	36	0	100	0	100	0	109	0
	chr2R	8329087	Dyb	intron	-	T	A	0	27	0	0	23	0	0	43	0	41	0	100	34	0	100	36	0	100	0	93	0	111	0	100
	chr2R	8329118	Dyb	intron	-	C	A	0	26	0	0	20	0	0	39	0	38	0	100	27	0	100	41	0	100	0	85	0	106	0	100
	chr2R	8329222	Dyb	intron	-	A	T	55	0	100	44	0	100	35	0	100	0	48	0	0	36	0	0	44	0	134	0	100	0	128	0
	chr2R	8329697	Dyb	intron	-	C	T	50	0	100	36	0	100	29	0	100	0	27	0	0	42	0	0	40	0	115	0	100	0	109	0
	chr2R	8329698	Dyb	intron	-	A	C	0	50	0	0	36	0	0	29	0	27	0	100	42	0	100	38	0	100	0	115	0	107	0	100
	chr2R	8330831	Dyb	intron	-	G	A	28	0	100	31	0	100	44	0	100	0	42	0	0	30	0	0	34	0	103	0	100	0	106	0
	chr2R	8331177	Dyb	intron	-	T	C	42	0	100	33	0	100	59	0	100	0	41	0	0	32	0	0	36	0	134	0	100	0	109	0
	chr2R	8331211	Dyb	intron	-	C	T	37	0	100	35	0	100	42	0	100	0	43	0	0	32	0	0	36	0	114	0	100	0	111	0
	chr2R	8331385	Dyb	intron	-	G	T	43	0	100	29	0	100	41	0	100	0	46	0	0	46	0	0	44	0	113	0	100	0	136	0
	chr2R	8331413	Dyb	intron	-	T	G	0	50	0	0	35	0	0	34	0	40	0	100	39	0	100	38	0	100	0	119	0	117	0	100
	chr2R	8331455	Dyb	intron	-	A	C	51	0	100	28	0	100	50	0	100	0	26	0	0	30	0	0	11	0	129	0	100	0	67	0
	chr2R	8331456	Dyb	intron	-	C	T	46	0	100	28	0	100	45	0	100	0	26	0	0	30	0	0	11	0	119	0	100	0	67	0
	chr2R	8331457	Dyb	intron	-	G	T	46	0	100	28	0	100	46	0	100	0	26	0	0	30	0	0	11	0	120	0	100	0	67	0
	chr2R	8331465	Dyb	intron	-	G	C	51	0	100	30	0	100	49	0	100	0	35	0	0	38	0	0	20	0	130	0	100	0	93	0
	chr2R	8331676	Dyb	intron	-	T	A	46	0	100	40	0	100	49	0	100	0	43	0	0	46	0	0	30	0	135	0	100	0	119	0
	chr2R	8331723	Dyb	intron	-	A	G	32	0	100	30	0	100	33	0	100	0	38	0	0	36	0	0	34	0	95	0	100	0	108	0
	chr2R	8332064	Dyb	intron	-	C	G	45	0	100	38	0	100	48	0	100	0	34	0	0	38	0	0	47	0	131	0	100	0	119	0
	chr2R	8332486	Dyb	intron	-	A	T	0	36	0	0	37	0	0	42	0	36	0	100	37	0	100	36	0	100	0	115	0	109	0	100
	chr2R	8332520	Dyb	intron	-	A	G	43	0	100	41	0	100	44	0	100	0	34	0	0	34	0	0	40	0	128	0	100	0	108	0
	chr2R	8333002	Dyb	intron	-	G	T	52	0	100	30	0	100	47	0	100	0	35	0	0	33	0	0	44	0	129	0	100	0	112	0
	chr2R	8333018	Dyb	intron	-	G	A	52	0	100	35	0	100	41	0	100	0	29	0	0	29	0	1	44	2.22222	128	0	100	1	102	0.970874
	chr2R	8333022	Dyb	intron	-	A	G	48	0	100	34	0	100	43	0	100	0	28	0	0	30	0	0	44	0	125	0	100	0	102	0
	chr2R	8333295	Dyb	intron	-	T	A	51	0	100	35	0	100	31	0	100	0	33	0	0	33	0	0	40	0	117	0	100	0	106	0
	chr2R	8333851	Dyb	intron	-	T	G	0	49	0	0	44	0	0	29	0	35	0	100	38	0	100	43	0	100	0	122	0	116	0	100
	chr2R	8333872	Dyb	intron	-	C	A	0	52	0	0	34	0	0	32	0	34	0	100	40	0	100	51	0	100	0	118	0	125	0	100
	chr2R	8334285	Dyb	intron	-	C	A	45	0	100	50	0	100	47	0	100	0	42	0	0	41	0	0	33	0	142	0	100	0	116	0
	chr2R	8334972	Dyb	intron	-	C	T	0	26	0	0	29	0	0	20	0	36	0	100	43	0	100	38	0	100	0	75	0	117	0	100
	chr2R	8334975	Dyb	intron	-	G	A	0	26	0	0	31	0	0	22	0	37	0	100	41	0	100	38	0	100	0	79	0	116	0	100
	chr2R	8334989	Dyb	intron	-	C	A	0	34	0	0	36	0	0	24	0	38	0	100	47	0	100	37	0	100	0	94	0	122	0	100
	chr2R	8335129	Dyb	intron	-	G	A	36	0	100	36	0	100	29	0	100	0	35	0	0	35	0	1	34	2.85714	101	0	100	1	104	0.952381
	chr2R	8335552	Dyb	CDS	synonymous;CCT->CCC;Pro	T	C	46	0	100	39	0	100	31	0	100	0	38	0	0	38	0	0	28	0	116	0	100	0	104	0
	chr2R	8335647	Dyb	intron	-	A	G	40	0	100	44	0	100	40	0	100	0	40	0	0	37	0	0	18	0	124	0	100	0	95	0
	chr2R	8335787	Dyb	intron	-	A	G	54	0	100	40	0	100	30	0	100	0	40	0	0	41	0	0	24	0	124	0	100	0	105	0
	chr2R	8335897	Dyb	CDS	synonymous;CTG->TTG;Leu	C	T	47	0	100	45	0	100	29	0	100	0	45	0	0	32	0	0	36	0	121	0	100	0	113	0
	chr2R	8336469	Dyb	CDS	synonymous;CAC->CAT;His	C	T	46	0	100	32	0	100	44	0	100	0	35	0	0	43	0	0	33	0	122	0	100	0	111	0
	chr2R	8336833	Dyb	CDS	synonymous;CAA->CAG;Gln	A	G	41	0	100	49	0	100	54	0	100	0	28	0	0	34	0	0	33	0	144	0	100	0	95	0
	chr2R	8336839	Dyb	CDS	synonymous;GAG->GAA;Glu	G	A	41	0	100	50	0	100	55	0	100	0	27	0	0	34	0	0	36	0	146	0	100	0	97	0
	chr2R	8337963	Dyb	intron	-	C	G	0	39	0	0	36	0	0	40	0	33	0	100	36	0	100	43	0	100	0	115	0	112	0	100
	chr2R	8338178	Dyb	intron	-	T	C	0	38	0	0	28	0	0	37	0	51	0	100	44	0	100	39	0	100	0	103	0	134	0	100
	chr2R	8338202	Dyb	intron	-	G	T	42	0	100	30	0	100	37	0	100	0	42	0	0	32	0	0	42	0	109	0	100	0	116	0
	chr2R	8338377	Dyb	intron	-	A	T	41	0	100	37	0	100	43	0	100	0	44	0	0	39	0	0	31	0	121	0	100	0	114	0
	chr2R	8338654	Dyb	CDS	synonymous;ATC->ATA;Ile	C	A	0	32	0	0	31	0	0	48	0	39	0	100	34	0	100	41	0	100	0	111	0	114	0	100
	chr2R	8338662	Dyb	CDS	non-synonymous;TAT->TGT;Tyr->Cys	A	G	43	0	100	31	0	100	53	0	100	0	39	0	0	35	0	0	41	0	127	0	100	0	115	0
	chr2R	8340327	Dyb	3-UTR	-	G	C	38	0	100	34	0	100	29	0	100	0	27	0	0	32	0	0	27	0	101	0	100	0	86	0
	chr2R	8340389	Dyb	3-UTR	-	T	A	31	0	100	34	0	100	35	0	100	0	32	0	0	30	0	0	30	0	100	0	100	0	92	0
	chr2R	8341839	Lac	intron	-	T	C	28	0	100	34	0	100	29	0	100	0	32	0	0	32	0	0	31	0	91	0	100	0	95	0
	chr2R	8341947	Lac	intron	-	C	T	0	44	0	0	32	0	0	39	0	19	0	100	38	0	100	32	0	100	0	115	0	89	0	100
	chr2R	8342273	Lac	intron	-	G	C	31	0	100	29	0	100	29	0	100	0	20	0	0	41	0	0	36	0	89	0	100	0	97	0
	chr2R	8342634	Lac	intron	-	A	G	49	0	100	30	0	100	46	0	100	0	30	0	0	41	0	0	42	0	125	0	100	0	113	0
	chr2R	8342645	Lac	intron	-	G	A	0	55	0	0	33	0	0	52	0	38	0	100	42	0	100	39	0	100	0	140	0	119	0	100
	chr2R	8342674	Lac	intron	-	C	A	0	46	0	0	38	0	0	47	0	37	0	100	34	0	100	34	0	100	0	131	0	105	0	100
	chr2R	8344038	Lac	intron	-	G	A	34	0	100	25	0	100	41	0	100	0	38	0	0	35	0	0	31	0	100	0	100	0	104	0
	chr2R	8344584	Lac	intron	-	G	A	46	0	100	28	0	100	42	0	100	0	27	0	0	33	0	0	26	0	116	0	100	0	86	0
	chr2R	8345055	Lac	intron	-	C	T	44	0	100	37	0	100	37	0	100	0	52	0	0	33	0	1	41	2.38095	118	0	100	1	126	0.787402
	chr2R	8345814	Lac	intron	-	A	C	37	0	100	46	0	100	34	0	100	0	39	0	0	28	0	0	33	0	117	0	100	0	100	0
	chr2R	8347154	Lac	intron	-	T	A	44	0	100	29	0	100	40	0	100	0	25	0	0	33	0	0	43	0	113	0	100	0	101	0
	chr2R	8347416	Lac	intron	-	G	A	56	0	100	27	0	100	37	0	100	0	29	0	0	24	0	0	38	0	120	0	100	0	91	0
	chr2R	8347619	Lac	intron	-	G	T	59	0	100	36	0	100	29	0	100	0	36	0	0	26	0	0	38	0	124	0	100	0	100	0
	chr2R	8347828	Lac	intron	-	T	C	41	0	100	28	0	100	28	0	100	0	40	0	0	29	0	0	18	0	97	0	100	0	87	0
	chr2R	8350541	Lac	intron	-	C	A	31	0	100	29	0	100	26	0	100	0	36	0	0	36	0	0	30	0	86	0	100	0	102	0
	chr2R	8350746	Lac	intron	-	T	C	26	0	100	22	0	100	23	0	100	0	31	0	0	37	0	0	36	0	71	0	100	0	104	0
	chr2R	8350977	Lac	intron	-	G	T	30	0	100	43	0	100	43	0	100	0	39	0	0	41	0	0	32	0	116	0	100	0	112	0
	chr2R	8351058	Lac	intron	-	A	C	45	0	100	35	0	100	40	0	100	0	40	0	0	35	0	0	31	0	120	0	100	0	106	0
	chr2R	8351619	Lac	intron	-	A	T	0	43	0	0	44	0	0	35	0	32	0	100	38	0	100	25	0	100	0	122	0	95	0	100
	chr2R	8351691	Lac	intron	-	C	G	36	0	100	31	0	100	38	0	100	0	42	0	0	32	0	0	32	0	105	0	100	0	106	0
[truncated: 18,188 more rows]
