# Supplementary material for: Rapid genomic changes in Drosophila melanogaster adapting to desiccation stress in an experimental evolution system
Source: BMC Genomics. 2016 Mar 15;17:233. doi: 10.1186/s12864-016-2556-y (PMC4791783; doi:10.1186/s12864-016-2556-y)
Supplement: Additional file 2: — Table listing the enrichment analysis of fixed non-synonymous polymorphic sites. (XLSX 45 kb) [file 12864_2016_2556_MOESM2_ESM.xlsx]

## Sheet: GO_enrichment
	Table: enrichment analysis of fixed non-synonymous polymorphic sites by Gowinda
	Term		# of Genes	Genes (refSeq ID)	p-value	FDR
	GO:0005637	nuclear inner membrane	6	nm_001260219,nm_137764,nm_166485,nm_166484,nm_142338,nm_169745	5.2e-05	0.082949
	GO:0044454	nuclear chromosome part	16	nm_165917,nm_165916,nm_165915,nm_080096,nm_001259353,nm_140345,nm_001103591,nm_168518,nm_168517,nm_168519,nm_168201,nm_139849,nm_001201984,nm_001201983,nm_169854,nm_136955	5.7e-05	0.082949
	GO:0003948	N4-(beta-N-acetylglucosaminyl)-L-asparaginase activity	2	nm_137560,nm_137771	0.000147	0.147418
	GO:0046688	response to copper ion	5	nm_140054,nm_001104090,nm_001104092,nm_001104091,nm_168343	0.000288	0.209885
	GO:0045002	double-strand break repair via single-strand annealing	4	nm_001014584,nm_168591,nm_079346,nm_078645	0.000337	0.209885
	GO:0016207	4-coumarate-CoA ligase activity	3	nm_001103816,nm_139735,nm_136935	0.000428	0.222655
	GO:0005487	nucleocytoplasmic transporter activity	4	nm_132908,nm_001103532,nm_001144734,nm_136939	0.000548	0.243127
	GO:0035208	positive regulation of hemocyte proliferation	2	nm_167289,nm_132498	0.000668	0.250447
	GO:0070822	Sin3-type complex	11	nm_165917,nm_165916,nm_165915,nm_001259353,nm_140345,nm_168518,nm_168517,nm_168519,nm_001201984,nm_001201983,nm_136955	0.000756	0.250447
	GO:0000726	non-recombinational repair	4	nm_001014584,nm_168591,nm_079346,nm_078645	0.000781	0.250447
	GO:0051087	chaperone binding	8	nm_140430,nm_168574,nm_168573,nm_137758,nm_001202175,nm_001202172,nm_001202173,nm_001202174	0.000968	0.28034
	GO:0050709	negative regulation of protein secretion	3	nm_167188,nm_001201640,nm_001201639	0.001146	0.309387
	GO:1990267	response to transition metal nanoparticle	5	nm_140054,nm_001104090,nm_001104092,nm_001104091,nm_168343	0.001497	0.360063
	GO:0006508	proteolysis	42	nm_143432,nm_143431,nm_140038,nm_143542,nm_135004,nm_132239,nm_001259731,nm_144361,nm_132932,nm_001258648,nm_206198,nm_206196,nm_132962,nm_164473,nm_164594,nm_166519,nm_001260426,nm_137574,nm_137573,nm_165890,nm_167535,nm_165887,nm_136522,nm_166460,nm_142652,nm_166459,nm_168520,nm_143387,nm_143386,nm_001169768,nm_142364,nm_168213,nm_139861,nm_139862,nm_168232,nm_142341,nm_136943,nm_170406,nm_1378…	0.001575	0.360063
	GO:0008233	peptidase activity	41	nm_143432,nm_143431,nm_140038,nm_143542,nm_135004,nm_132239,nm_001259731,nm_144361,nm_132932,nm_001258648,nm_206198,nm_206196,nm_132962,nm_164473,nm_164594,nm_166519,nm_001260426,nm_137574,nm_137573,nm_165890,nm_167535,nm_165887,nm_136522,nm_166460,nm_142652,nm_166459,nm_168520,nm_143387,nm_143386,nm_001169768,nm_142364,nm_168213,nm_139861,nm_139862,nm_168232,nm_142341,nm_136943,nm_170406,nm_1378…	0.001795	0.39525
	GO:0000738	DNA catabolic process, exonucleolytic	3	nm_001170175,nm_078645,nm_142458	0.002058	0.413112
	GO:0044451	nucleoplasm part	26	nm_165917,nm_165916,nm_165915,nm_080088,nm_001259353,nm_001014634,nm_001014633,nm_001014636,nm_001014635,nm_001014637,nm_140345,nm_001201641,nm_168571,nm_001038916,nm_168518,nm_168517,nm_168519,nm_140402,nm_137838,nm_132328,nm_001170174,nm_132320,nm_001201984,nm_001201983,nm_139928,nm_136955	0.002149	0.413112
	GO:0070050	neuron cellular homeostasis	25	nm_001104065,nm_001104068,nm_001104069,nm_001104066,nm_001259492,nm_001259491,nm_057529,nm_001202139,nm_001202135,nm_001202136,nm_001202138,nm_001202141,nm_001202140,nm_001202048,nm_166351,nm_166350,nm_166348,nm_166349,nm_166347,nm_001103907,nm_001169733,nm_001169734,nm_001169735,nm_001169732,nm_168227	0.002362	0.417289
	GO:0006506	GPI anchor biosynthetic process	3	nm_001144261,nm_137756,nm_166470	0.002417	0.417289
	GO:0035183	female germline ring canal inner rim	17	nm_001259492,nm_001259491,nm_079659,nm_057529,nm_206502,nm_001202048,nm_166351,nm_166350,nm_166348,nm_166349,nm_166347,nm_001103907,nm_001169733,nm_001169734,nm_001169735,nm_001169732,nm_001202309	0.002503	0.417289
	GO:0050708	regulation of protein secretion	3	nm_167188,nm_001201640,nm_001201639	0.002741	0.432228
	GO:0004252	serine-type endopeptidase activity	17	nm_140038,nm_143542,nm_135004,nm_132239,nm_001258648,nm_206198,nm_206196,nm_164473,nm_164594,nm_167535,nm_136522,nm_166460,nm_142652,nm_166459,nm_001169768,nm_142341,nm_143375	0.003342	0.479753
	GO:0005521	lamin binding	3	nm_137764,nm_166485,nm_166484	0.003423	0.479753
	GO:0006308	DNA catabolic process	3	nm_001170175,nm_078645,nm_142458	0.003539	0.479753
	GO:0017032	potassium:amino acid symporter activity	3	nm_140036,nm_136911,nm_165871	0.003651	0.479753
	GO:0022820	potassium ion symporter activity	3	nm_140036,nm_136911,nm_165871	0.003651	0.479753
	GO:0048009	insulin-like growth factor receptor signaling pathway	1	nm_141532	0.004067	0.516685
	GO:0006505	GPI anchor metabolic process	3	nm_001144261,nm_137756,nm_166470	0.004536	0.519316
	GO:0008302	female germline ring canal formation, actin assembly	17	nm_001259492,nm_001259491,nm_079659,nm_057529,nm_206502,nm_001202048,nm_166351,nm_166350,nm_166348,nm_166349,nm_166347,nm_001103907,nm_001169733,nm_001169734,nm_001169735,nm_001169732,nm_001202309	0.004794	0.519316
	GO:0000118	histone deacetylase complex	11	nm_165917,nm_165916,nm_165915,nm_001259353,nm_140345,nm_168518,nm_168517,nm_168519,nm_001201984,nm_001201983,nm_136955	0.004901	0.519316
	GO:0006607	NLS-bearing protein import into nucleus	4	nm_132908,nm_001103532,nm_001144734,nm_136939	0.005058	0.519316
	GO:0006997	nucleus organization	6	nm_001260219,nm_132908,nm_001103532,nm_142338,nm_169745,nm_001144734	0.005668	0.519316
	GO:0070011	peptidase activity, acting on L-amino acid peptides	37	nm_143432,nm_143431,nm_140038,nm_143542,nm_135004,nm_132239,nm_001259731,nm_144361,nm_132932,nm_001258648,nm_206198,nm_206196,nm_132962,nm_164473,nm_164594,nm_166519,nm_001260426,nm_167535,nm_136522,nm_166460,nm_142652,nm_166459,nm_168520,nm_143387,nm_143386,nm_001169768,nm_142364,nm_168213,nm_139861,nm_139862,nm_168232,nm_142341,nm_136943,nm_170406,nm_137808,nm_170405,nm_143375	0.005674	0.519316
	GO:0097322	7SK snRNA binding	2	nm_142124,nm_169595	0.006153	0.519316
	GO:0004861	cyclin-dependent protein serine/threonine kinase inhibitor activity	2	nm_142124,nm_169595	0.006153	0.519316
	GO:0006281	DNA repair	7	nm_132267,nm_001014584,nm_206524,nm_168591,nm_079346,nm_001103591,nm_078645	0.006257	0.519316
	GO:0004501	ecdysone 20-monooxygenase activity	1	nm_206352	0.006309	0.519316
	GO:0008236	serine-type peptidase activity	17	nm_140038,nm_143542,nm_135004,nm_132239,nm_001258648,nm_206198,nm_206196,nm_164473,nm_164594,nm_167535,nm_136522,nm_166460,nm_142652,nm_166459,nm_001169768,nm_142341,nm_143375	0.006705	0.519316
	GO:0017171	serine hydrolase activity	17	nm_140038,nm_143542,nm_135004,nm_132239,nm_001258648,nm_206198,nm_206196,nm_164473,nm_164594,nm_167535,nm_136522,nm_166460,nm_142652,nm_166459,nm_001169768,nm_142341,nm_143375	0.006722	0.519316
	GO:0044613	nuclear pore central transport channel	3	nm_132908,nm_001103532,nm_001144734	0.006824	0.519316
	GO:0004726	non-membrane spanning protein tyrosine phosphatase activity	8	nm_167197,nm_167199,nm_167198,nm_132348,nm_001014728,nm_001014729,nm_001201645,nm_001201644	0.006849	0.519316
	GO:0006302	double-strand break repair	5	nm_132267,nm_001014584,nm_168591,nm_079346,nm_078645	0.006923	0.519316
	GO:0007015	actin filament organization	58	nm_001259309,nm_001259310,nm_001259312,nm_001259311,nm_142132,nm_001169639,nm_206073,nm_001259492,nm_001259491,nm_001259230,nm_001259229,nm_001259228,nm_079659,nm_001260176,nm_001260178,nm_001014500,nm_001103735,nm_001169597,nm_057529,nm_001201940,nm_001201941,nm_165760,nm_001042819,nm_001144164,nm_001144166,nm_001144165,nm_001144168,nm_001201730,nm_001201731,nm_206502,nm_001201939,nm_001201729,n…	0.007043	0.519316
	GO:0016273	arginine N-methyltransferase activity	2	nm_206382,nm_134977	0.007157	0.519316
	GO:0016274	protein-arginine N-methyltransferase activity	2	nm_206382,nm_134977	0.007157	0.519316
	GO:0006999	nuclear pore organization	3	nm_132908,nm_001103532,nm_001144734	0.007174	0.519316
	GO:0030721	spectrosome organization	14	nm_001259492,nm_001259491,nm_057529,nm_001202048,nm_166351,nm_166350,nm_166348,nm_166349,nm_166347,nm_001103907,nm_001169733,nm_001169734,nm_001169735,nm_001169732	0.007315	0.519316
	GO:0030724	testicular fusome organization	14	nm_001259492,nm_001259491,nm_057529,nm_001202048,nm_166351,nm_166350,nm_166348,nm_166349,nm_166347,nm_001103907,nm_001169733,nm_001169734,nm_001169735,nm_001169732	0.007315	0.519316
	GO:0045170	spectrosome	14	nm_001259492,nm_001259491,nm_057529,nm_001202048,nm_166351,nm_166350,nm_166348,nm_166349,nm_166347,nm_001103907,nm_001169733,nm_001169734,nm_001169735,nm_001169732	0.007726	0.519316
	GO:0060465	pharynx development	14	nm_001260332,nm_001260331,nm_001260330,nm_001260333,nm_001260327,nm_001260329,nm_001260328,nm_170056,nm_170055,nm_170054,nm_170053,nm_170059,nm_170058,nm_170057	0.007904	0.519316
	GO:0042070	maintenance of oocyte nucleus location involved in oocyte dorsal/ventral axis specification	14	nm_001260332,nm_001260331,nm_001260330,nm_001260333,nm_001260327,nm_001260329,nm_001260328,nm_170056,nm_170055,nm_170054,nm_170053,nm_170059,nm_170058,nm_170057	0.007904	0.519316
	GO:0060322	head development	14	nm_001260332,nm_001260331,nm_001260330,nm_001260333,nm_001260327,nm_001260329,nm_001260328,nm_170056,nm_170055,nm_170054,nm_170053,nm_170059,nm_170058,nm_170057	0.007904	0.519316
	GO:0051657	maintenance of organelle location	14	nm_001260332,nm_001260331,nm_001260330,nm_001260333,nm_001260327,nm_001260329,nm_001260328,nm_170056,nm_170055,nm_170054,nm_170053,nm_170059,nm_170058,nm_170057	0.007904	0.519316
	GO:0051658	maintenance of nucleus location	14	nm_001260332,nm_001260331,nm_001260330,nm_001260333,nm_001260327,nm_001260329,nm_001260328,nm_170056,nm_170055,nm_170054,nm_170053,nm_170059,nm_170058,nm_170057	0.007904	0.519316
	GO:0008359	regulation of bicoid mRNA localization	14	nm_001260332,nm_001260331,nm_001260330,nm_001260333,nm_001260327,nm_001260329,nm_001260328,nm_170056,nm_170055,nm_170054,nm_170053,nm_170059,nm_170058,nm_170057	0.007905	0.519316
	GO:0045450	bicoid mRNA localization	14	nm_001260332,nm_001260331,nm_001260330,nm_001260333,nm_001260327,nm_001260329,nm_001260328,nm_170056,nm_170055,nm_170054,nm_170053,nm_170059,nm_170058,nm_170057	0.008122	0.527576
	GO:0016485	protein processing	43	nm_143432,nm_143431,nm_140038,nm_143542,nm_135004,nm_132239,nm_001259731,nm_144361,nm_132932,nm_001258648,nm_206198,nm_206196,nm_132962,nm_164473,nm_164594,nm_166519,nm_001260426,nm_137574,nm_137573,nm_165890,nm_167535,nm_165887,nm_136522,nm_166460,nm_142652,nm_166459,nm_168520,nm_143387,nm_143386,nm_001169768,nm_142364,nm_168213,nm_139861,nm_139862,nm_168232,nm_142341,nm_136943,nm_139928,nm_1704…	0.00849	0.541936
	GO:0007184	SMAD protein import into nucleus	3	nm_132908,nm_001103532,nm_001144734	0.008812	0.55831
	GO:0060249	anatomical structure homeostasis	43	nm_169801,nm_001104065,nm_001104068,nm_001104069,nm_001104066,nm_001259492,nm_001259491,nm_001169306,nm_001169307,nm_001043301,nm_001043302,nm_167544,nm_057529,nm_001202139,nm_001202135,nm_001202136,nm_001202138,nm_001202141,nm_001202140,nm_001202048,nm_001043259,nm_001043256,nm_001043257,nm_001043258,nm_166351,nm_166350,nm_166348,nm_166349,nm_166347,nm_001043261,nm_001043260,nm_001043263,nm_0011…	0.009741	0.614405
