# Supplementary material for: Rapid genomic changes in Drosophila melanogaster adapting to desiccation stress in an experimental evolution system
Source: BMC Genomics. 2016 Mar 15;17:233. doi: 10.1186/s12864-016-2556-y (PMC4791783; doi:10.1186/s12864-016-2556-y)
Supplement: Additional file 3: — Table listing the putative new mutations in desiccation lines. (XLSX 44 kb) [file 12864_2016_2556_MOESM3_ESM.xlsx]

## Sheet: Sheet1
		Table: putative new non-synonymous mutations
		#CHR	POS	REF	ALT	AK2-4			AK2-8			AK2-7			AK2-1			AK2-2			AK2-3			Control_group			Desiccation_goup			Codon_change	Transcript	Gene	Sweep_in
						# REF	# ALT	% REF	# REF	# ALT	% REF	# REF	# ALT	% REF	# REF	# ALT	% REF	# REF	# ALT	% REF	# REF	# ALT	% REF	# REF	# ALT	% REF	# REF	# ALT	% REF
		chr2R	17152964	C	G	40	0	100	29	0	100	39	0	100	49	0	100	0	34	0	38	0	100	108	0	100	87	34	71.9008	non-synonymous;GAG->CAG;Glu->Gln	NM_137722	CG30391	AK2_1; AK2_2; AK2_3
		chr2R	17154131	A	G	0	35	0	0	30	0	0	30	0	0	30	0	29	0	100	0	38	0	0	95	0	29	68	29.8969	non-synonymous;TTA->TCA;Leu->Ser	NM_166433	CG30393	AK2_1; AK2_2; AK2_3
		chr2R	17197278	T	C	42	0	100	31	0	100	49	0	100	45	0	100	0	32	0	36	0	100	122	0	100	81	32	71.6814	non-synonymous;ATG->ACG;Met->Thr	NM_001144251	CG42672	AK2_1; AK2_2; AK2_3
		chr3L	5750380	G	A	34	0	100	35	0	100	40	0	100	38	0	100	28	0	100	0	45	0	109	0	100	66	45	59.4595	non-synonymous;GTC->ATC;Val->Ile	NM_206279	Ubp64E	AK2_3
		chr3L	5753116	A	G	41	0	100	30	0	100	45	0	100	30	0	100	38	0	100	0	32	0	116	0	100	68	32	68	non-synonymous;AGC->GGC;Ser->Gly	NM_206279	Ubp64E	AK2_3
		chr3L	5766560	A	C	32	0	100	39	0	100	48	0	100	50	0	100	38	0	100	0	43	0	119	0	100	88	43	67.1756	non-synonymous;CAC->CCC;His->Pro	NM_168132	scny	AK2_3
		chr3L	5766561	C	A	32	0	100	40	0	100	48	0	100	51	0	100	39	0	100	0	44	0	120	0	100	90	44	67.1642	non-synonymous;CAC->CAA;His->Gln	NM_168132	scny	AK2_3
		chr3L	5797410	A	T	40	0	100	27	0	100	39	0	100	35	0	100	32	0	100	0	30	0	106	0	100	67	30	69.0722	non-synonymous;TAT->TTT;Tyr->Phe	NM_168141	CG42272	AK2_2;AK2_3
		chr3L	5797608	C	T	49	0	100	27	0	100	38	0	100	31	0	100	38	0	100	0	34	0	114	0	100	69	34	66.9903	non-synonymous;GCA->GTA;Ala->Val	NM_168141	CG42272	AK2_2;AK2_3
		chr3L	5875627	C	A	48	0	100	42	0	100	55	0	100	34	0	100	30	0	100	0	29	0	145	0	100	64	29	68.8172	non-synonymous;CAA->AAA;Gln->Lys	NM_001274525	CG13287	AK2_2;AK2_3
		chr3L	5875628	A	T	48	0	100	41	0	100	55	0	100	35	0	100	30	0	100	0	29	0	144	0	100	65	29	69.1489	non-synonymous;CAA->CTA;Gln->Leu	NM_001274525	CG13287	AK2_2;AK2_3
		chr3L	5894549	C	T	43	0	100	34	0	100	47	0	100	33	0	100	32	0	100	0	35	0	124	0	100	65	35	65	non-synonymous;GCG->ACG;Ala->Thr	NM_168145	QC	AK2_2;AK2_3
		chr3L	6235598	T	G	0	40	0	0	30	0	0	33	0	0	28	0	0	44	0	40	0	100	0	103	0	40	72	35.7143	non-synonymous;CAG->CCG;Gln->Pro	NM_057483	Mdr65	AK2_2
		chr3L	6319299	G	C	0	40	0	0	42	0	0	46	0	0	31	0	0	43	0	32	0	100	0	128	0	32	74	30.1887	non-synonymous;TTG->TTC;Leu->Phe	NM_168164	Or65b	AK2_2
		chr3L	6590755	T	G	52	0	100	37	0	100	41	0	100	39	0	100	29	0	100	0	28	0	130	0	100	68	28	70.8333	non-synonymous;CAA->CAC;Gln->His	NM_079223	ndl	AK2_2
		chr3L	6753439	C	T	0	43	0	0	39	0	0	40	0	0	29	0	0	26	0	24	0	100	0	122	0	24	55	30.3797	non-synonymous;ATG->ATA;Met->Ile	NM_139802	CG32392	AK2_2
		chr3L	16359580	G	T	37	0	100	26	0	100	45	0	100	0	13	0	30	0	100	38	0	100	108	0	100	68	13	83.9506	non-synonymous;CGT->AGT;Arg->Ser	NM_140627	Cpr72Ec	AK2_1
		chr3L	16359581	A	C	37	0	100	27	0	100	45	0	100	0	13	0	31	0	100	37	0	100	109	0	100	68	13	83.9506	non-synonymous;GAT->GAG;Asp->Glu	NM_140627	Cpr72Ec	AK2_1
		chr3R	12653326	T	G	46	0	100	36	0	100	44	0	100	0	11	0	20	0	100	37	0	100	126	0	100	57	11	83.8235	non-synonymous;AAC->CAC;Asn->His	NM_169733	abd-A	AK2_1
