# Supplementary material for: Rapid genomic changes in Drosophila melanogaster adapting to desiccation stress in an experimental evolution system
Source: BMC Genomics. 2016 Mar 15;17:233. doi: 10.1186/s12864-016-2556-y (PMC4791783; doi:10.1186/s12864-016-2556-y)
Supplement: Additional file 6: — Table listing the regions of putative soft selection sweeps. (XLSX 41 kb) [file 12864_2016_2556_MOESM6_ESM.xlsx]

## Sheet: softsweep
	Table: softsweep candidates (*: score is given by S=Cs/Ct, where Cs is the number of fixed SNPs in selection group that shared in at least one of control lines, and Ct is the total number of fixed SNPs in selection group)
	Chr	Pos start	Pos end	# of fixed SNPs in selection gorup	soft sweep score*
	chr2L	26029	64732	94	1
	chr2L	115318	219474	122	1
	chr2L	6427121	6444820	0	NULL
	chr2L	12777955	12797696	83	1
	chr2L	13399584	13424357	197	1
	chr2L	13439194	13462778	128	1
	chr2L	19653418	19672750	0	NULL
	chr2L	21441306	21540840	0	NULL
	chr2L	21560531	21577092	12	1
	chr2L	22409927	22419822	6	1
	chr2R	63212	141836	116	1
	chr2R	2077578	2230538	475	1
	chr2R	7243568	8669019	15305	0.9355
	chr2R	9788869	9794688	68	1
	chr2R	12117220	12212061	1133	1
	chr2R	15622194	15654315	4	1
	chr2R	16676881	17330162	5243	0.9892
	chr2R	17475113	17656124	1698	0.7768
	chr2R	17657261	17917744	4366	0.9248
	chr2R	17925115	18390868	7271	0.9377
	chr2R	19394561	20106012	5913	0.9762
	chr2R	20125643	20588508	2326	1
	chr2R	20590274	21144287	2818	0.9989
	chr3L	476	300304	362	1
	chr3L	6398999	6424705	0	NULL
	chr3L	7266992	7349983	1201	0.8572
	chr3L	7356605	7661557	3555	0.9326
	chr3L	7685290	7809275	1835	0.974
	chr3L	8206937	8553055	3832	0.9927
	chr3L	9161766	9240927	672	0.8496
	chr3L	10903074	11122554	2312	0.9278
	chr3L	12715345	13074375	3417	0.9183
	chr3L	14021437	14383929	4347	0.8649
	chr3L	14512736	14681234	1192	0.8663
	chr3L	16559323	16744393	675	0.9985
	chr3L	20876391	21176686	1515	1
	chr3L	21464775	21590681	384	1
	chr3L	22155962	22224445	294	1
	chr3L	22324579	22585079	1448	0.9993
	chr3L	22797187	22812743	0	NULL
	chr3R	2000948	2007958	0	NULL
	chr3R	3432118	3520118	496	0.8687
	chr3R	3531576	3593626	266	0.8261
	chr3R	4724149	4738858	0	NULL
	chr3R	5131980	5137245	0	NULL
	chr3R	6630185	6644544	21	1
	chr3R	10262977	10836119	5283	0.8922
	chr3R	12818715	12922162	540	0.8926
	chr3R	12946457	13121788	2151	0.9057
	chr3R	23936922	24309724	3553	0.9774
	chr3R	24312363	25005329	5283	0.9529
	chr3R	25075164	25300859	1816	0.9327
	chr3R	25334757	25795436	4466	0.977
	chr3R	25796493	26066116	2030	0.899
	chrX	795104	885716	21	1
	chrX	5146857	5323274	510	1
	chrX	5876049	6099970	897	1
	chrX	6115039	6267335	627	1
	chrX	7755413	7868783	783	0.9445
	chrX	9115944	9207423	538	0.8393
	chrX	10393641	10462079	477	0.803
	chrX	10627303	10724108	152	1
	chrX	11267287	11381954	697	0.8691
	chrX	11385050	11671826	990	0.9008
	chrX	11676104	11782303	581	0.8884
	chrX	16100537	18355397	13696	0.8909
	chrX	19054012	19177569	777	1
