# Supplementary material for: Rapid genomic changes in Drosophila melanogaster adapting to desiccation stress in an experimental evolution system
Source: BMC Genomics. 2016 Mar 15;17:233. doi: 10.1186/s12864-016-2556-y (PMC4791783; doi:10.1186/s12864-016-2556-y)
Supplement: Additional file 7: — Table listing the enrichment analysis of genes in putative soft sweeps. (XLSX 72 kb) [file 12864_2016_2556_MOESM7_ESM.xlsx]

## Sheet: GO_softsweep
	Table: enrichment analysis for candidate soft sweep regions
	Term		# of Genes	Genes (refSeq ID)	p-value	FDR
	GO:0006412	translation	38	nm_001144655,nm_166438,nm_166437,nm_079627,nm_079104,nm_079658,nm_001260181,nm_168537,nm_168534,nm_079087,nm_138123,nm_142150,nm_058027,nm_078518,nm_165869,nm_165868,nm_165850,nm_143507,nm_143525,nm_167136,nm_079843,nm_206219,nm_057855,nm_145105,nm_078655,nm_078658,nm_143483,nm_057283,nm_001260433,nm_079329,nm_170460,nm_170461,nm_079298,nm_170477,nm_170476,nm_136974,nm_206589,nm_143364	1e-06	8.74615e-05
	GO:0006457	protein folding	55	nm_079116,nm_132949,nm_166418,nm_132903,nm_078983,nm_001043301,nm_001043302,nm_170367,nm_168574,nm_168573,nm_001169759,nm_001169751,nm_001169752,nm_001169753,nm_001169754,nm_001169755,nm_001169756,nm_001169757,nm_001169758,nm_001169750,nm_135812,nm_001259927,nm_001259554,nm_140430,nm_001202175,nm_001202172,nm_001202173,nm_001202174,nm_165867,nm_001169814,nm_165849,nm_140365,nm_206188,nm_206209,nm…	1e-06	8.74615e-05
	GO:0044743	intracellular protein transmembrane import	13	nm_168578,nm_001169771,nm_206291,nm_166474,nm_168219,nm_168220,nm_168221,nm_137762,nm_079341,nm_139953,nm_001104059,nm_079238,nm_139877	1e-06	8.74615e-05
	GO:0006508	proteolysis	144	nm_001104348,nm_132932,nm_001104485,nm_001104484,nm_079128,nm_001104486,nm_132962,nm_170398,nm_001169302,nm_001169303,nm_078980,nm_132901,nm_078971,nm_078979,nm_132921,nm_132922,nm_132923,nm_132924,nm_132920,nm_001144274,nm_057626,nm_001202072,nm_001202073,nm_001202074,nm_001202075,nm_168520,nm_001202076,nm_001202070,nm_001202071,nm_137984,nm_137983,nm_137959,nm_169607,nm_142344,nm_142346,nm_1696…	1e-06	8.74615e-05
	GO:0035613	RNA stem-loop binding	3	nm_078490,nm_058132,nm_139947	1e-06	8.74615e-05
	GO:0016681	oxidoreductase activity, acting on diphenols and related substances as donors, cytochrome as acceptor	6	nm_057637,nm_169607,nm_142144,nm_001259865,nm_140648,nm_143357	1e-06	8.74615e-05
	GO:0004252	serine-type endopeptidase activity	61	nm_001104348,nm_001104485,nm_001104484,nm_001104486,nm_001169302,nm_001169303,nm_078980,nm_078971,nm_132921,nm_132922,nm_132923,nm_132920,nm_142344,nm_142346,nm_142347,nm_142341,nm_142342,nm_142343,nm_167290,nm_138124,nm_138127,nm_206296,nm_142109,nm_142123,nm_206763,nm_140454,nm_168271,nm_168215,nm_168214,nm_168222,nm_169751,nm_206198,nm_206196,nm_079831,nm_079830,nm_137767,nm_138066,nm_141013,n…	1e-06	8.74615e-05
	GO:0017171	serine hydrolase activity	67	nm_001104348,nm_001104485,nm_001104484,nm_001104486,nm_001169302,nm_001169303,nm_078980,nm_078971,nm_132921,nm_132922,nm_132923,nm_132924,nm_132920,nm_142344,nm_142346,nm_142347,nm_142341,nm_142342,nm_142343,nm_001144738,nm_001144739,nm_167290,nm_138124,nm_138127,nm_206296,nm_142109,nm_142123,nm_206763,nm_140454,nm_168271,nm_168215,nm_168214,nm_168222,nm_169751,nm_001258789,nm_206198,nm_206196,nm…	1e-06	8.74615e-05
	GO:0065002	intracellular protein transmembrane transport	13	nm_168578,nm_001169771,nm_206291,nm_166474,nm_168219,nm_168220,nm_168221,nm_137762,nm_079341,nm_139953,nm_001104059,nm_079238,nm_139877	1e-06	8.74615e-05
	GO:0034470	ncRNA processing	18	nm_001042972,nm_176299,nm_142333,nm_001259561,nm_206296,nm_080381,nm_057500,nm_137833,nm_001169818,nm_001169815,nm_001014547,nm_143513,nm_133004,nm_138031,nm_143464,nm_143403,nm_057695,nm_136942	1e-06	8.74615e-05
	GO:0008236	serine-type peptidase activity	67	nm_001104348,nm_001104485,nm_001104484,nm_001104486,nm_001169302,nm_001169303,nm_078980,nm_078971,nm_132921,nm_132922,nm_132923,nm_132924,nm_132920,nm_142344,nm_142346,nm_142347,nm_142341,nm_142342,nm_142343,nm_001144738,nm_001144739,nm_167290,nm_138124,nm_138127,nm_206296,nm_142109,nm_142123,nm_206763,nm_140454,nm_168271,nm_168215,nm_168214,nm_168222,nm_169751,nm_001258789,nm_206198,nm_206196,nm…	1e-06	8.74615e-05
	GO:0071806	protein transmembrane transport	13	nm_168578,nm_001169771,nm_206291,nm_166474,nm_168219,nm_168220,nm_168221,nm_137762,nm_079341,nm_139953,nm_001104059,nm_079238,nm_139877	1e-06	8.74615e-05
	GO:0044391	ribosomal subunit	33	nm_001144655,nm_166438,nm_166437,nm_079627,nm_079104,nm_079658,nm_001260181,nm_168537,nm_168534,nm_079087,nm_142150,nm_078518,nm_165869,nm_165868,nm_143507,nm_143525,nm_167136,nm_079843,nm_206219,nm_057855,nm_078655,nm_078658,nm_143483,nm_057283,nm_001260433,nm_079329,nm_170460,nm_170461,nm_079298,nm_170477,nm_170476,nm_136974,nm_206589	1e-06	8.74615e-05
	GO:0000177	cytoplasmic exosome (RNase complex)	4	nm_132935,nm_137963,nm_167805,nm_138168	1e-06	8.74615e-05
	GO:0000176	nuclear exosome (RNase complex)	5	nm_001104325,nm_132935,nm_137963,nm_167805,nm_138168	1e-06	8.74615e-05
	GO:0000178	exosome (RNase complex)	5	nm_001104325,nm_132935,nm_137963,nm_167805,nm_138168	1e-06	8.74615e-05
	GO:0008121	ubiquinol-cytochrome-c reductase activity	6	nm_057637,nm_169607,nm_142144,nm_001259865,nm_140648,nm_143357	1e-06	8.74615e-05
	GO:0005214	structural constituent of chitin-based cuticle	24	nm_136925,nm_136928,nm_136929,nm_142349,nm_001103815,nm_165892,nm_078575,nm_166679,nm_167543,nm_167541,nm_139952,nm_139950,nm_001104077,nm_001104078,nm_001169656,nm_132519,nm_167539,nm_167540,nm_139870,nm_139874,nm_139869,nm_136931,nm_136930,nm_136932	1e-06	8.74615e-05
	GO:0005272	sodium channel activity	81	nm_132992,nm_001014749,nm_132941,nm_001201684,nm_001201685,nm_001201686,nm_001201687,nm_001201688,nm_001201689,nm_001201681,nm_001201680,nm_001201683,nm_001201682,nm_001201697,nm_001201698,nm_001201695,nm_001201696,nm_001201699,nm_001201690,nm_001201694,nm_001201693,nm_001201692,nm_001201691,nm_001144277,nm_001144276,nm_001201671,nm_001201672,nm_001201674,nm_001201673,nm_001201676,nm_001201675,nm…	1e-06	8.74615e-05
	GO:0022627	cytosolic small ribosomal subunit	17	nm_001260181,nm_168537,nm_168534,nm_142150,nm_078518,nm_165869,nm_165868,nm_143507,nm_143525,nm_167136,nm_078658,nm_143483,nm_001260433,nm_079329,nm_170477,nm_170476,nm_206589	1e-06	8.74615e-05
	GO:0004175	endopeptidase activity	101	nm_001104348,nm_132932,nm_001104485,nm_001104484,nm_079128,nm_001104486,nm_001169302,nm_001169303,nm_078980,nm_132901,nm_078971,nm_078979,nm_132921,nm_132922,nm_132923,nm_132920,nm_001144274,nm_057626,nm_001202072,nm_001202073,nm_001202074,nm_001202075,nm_001202076,nm_001202070,nm_001202071,nm_137983,nm_169607,nm_142344,nm_142346,nm_142347,nm_142341,nm_142342,nm_142343,nm_136861,nm_167290,nm_1381…	1e-06	8.74615e-05
	GO:0015935	small ribosomal subunit	19	nm_079658,nm_001260181,nm_168537,nm_168534,nm_079087,nm_142150,nm_078518,nm_165869,nm_165868,nm_143507,nm_143525,nm_167136,nm_078658,nm_143483,nm_001260433,nm_079329,nm_170477,nm_170476,nm_206589	1e-06	8.74615e-05
	GO:0003735	structural constituent of ribosome	33	nm_001144655,nm_166438,nm_166437,nm_079627,nm_079104,nm_079658,nm_001260181,nm_168537,nm_168534,nm_079087,nm_142150,nm_078518,nm_165869,nm_165868,nm_143507,nm_143525,nm_167136,nm_079843,nm_206219,nm_057855,nm_078655,nm_078658,nm_143483,nm_057283,nm_001260433,nm_079329,nm_170460,nm_170461,nm_079298,nm_170477,nm_170476,nm_136974,nm_206589	1e-06	8.74615e-05
	GO:0030532	small nuclear ribonucleoprotein complex	19	nm_001104488,nm_001104487,nm_132911,nm_170377,nm_001144737,nm_136891,nm_078490,nm_057543,nm_165866,nm_001258779,nm_080035,nm_001258780,nm_001258781,nm_140346,nm_176576,nm_137715,nm_131983,nm_057695,nm_143377	1e-06	8.74615e-05
	GO:0044445	cytosolic part	33	nm_001144655,nm_140170,nm_166438,nm_166437,nm_079132,nm_001260181,nm_078983,nm_168537,nm_168534,nm_001259574,nm_142150,nm_078518,nm_165869,nm_165868,nm_165867,nm_143507,nm_143525,nm_167136,nm_079843,nm_206219,nm_057855,nm_078658,nm_143483,nm_057283,nm_001260433,nm_079329,nm_170460,nm_170461,nm_057740,nm_057785,nm_170477,nm_170476,nm_206589	1e-06	8.74615e-05
	GO:0060729	intestinal epithelial structure maintenance	4	nm_080356,nm_001103545,nm_001103544,nm_133049	2e-06	0.000155333
	GO:0030277	maintenance of gastrointestinal epithelium	4	nm_080356,nm_001103545,nm_001103544,nm_133049	2e-06	0.000155333
	GO:0038001	paracrine signaling	4	nm_080356,nm_001103545,nm_001103544,nm_133049	2e-06	0.000155333
	GO:0008152	metabolic process	947	nm_140175,nm_140178,nm_001144655,nm_001042968,nm_140169,nm_001042972,nm_136915,nm_132974,nm_080762,nm_001104325,nm_143787,nm_168880,nm_168879,nm_001104348,nm_136900,nm_136901,nm_166438,nm_001014747,nm_166431,nm_166430,nm_166437,nm_166436,nm_079113,nm_079112,nm_079116,nm_079118,nm_132935,nm_132932,nm_001104488,nm_166444,nm_166443,nm_079627,nm_079132,nm_001014731,nm_079125,nm_132942,nm_079124,nm_00…	2e-06	0.000155333
	GO:0034645	cellular macromolecule biosynthetic process	96	nm_001144655,nm_001042968,nm_168880,nm_168879,nm_166438,nm_166437,nm_166444,nm_166443,nm_079627,nm_079125,nm_132947,nm_166429,nm_079104,nm_079658,nm_078995,nm_143705,nm_001260181,nm_078982,nm_168537,nm_168534,nm_001169782,nm_001144286,nm_137999,nm_137962,nm_001169764,nm_001169763,nm_001170015,nm_167817,nm_167819,nm_206770,nm_079087,nm_138123,nm_167296,nm_079081,nm_167297,nm_142150,nm_078489,nm_07…	4e-06	0.000292719
	GO:0005739	mitochondrion	77	nm_143787,nm_079112,nm_001169368,nm_167799,nm_132186,nm_078980,nm_079145,nm_168588,nm_176298,nm_170386,nm_170388,nm_170387,nm_169607,nm_167800,nm_138145,nm_001259596,nm_001259597,nm_001259598,nm_138123,nm_142144,nm_001259554,nm_142109,nm_001258800,nm_079492,nm_164367,nm_140452,nm_058030,nm_168266,nm_168265,nm_058084,nm_168267,nm_168268,nm_168269,nm_001201987,nm_206352,nm_136369,nm_001259828,nm_14…	4e-06	0.000292719
	GO:0044429	mitochondrial part	72	nm_079112,nm_079627,nm_079104,nm_079658,nm_168588,nm_057637,nm_057627,nm_001169771,nm_001169770,nm_001169769,nm_135812,nm_169607,nm_142348,nm_176725,nm_001259582,nm_079087,nm_142144,nm_142109,nm_141071,nm_167246,nm_167247,nm_167248,nm_058030,nm_140429,nm_166474,nm_165847,nm_136369,nm_078555,nm_078554,nm_001259828,nm_140365,nm_140359,nm_140358,nm_143509,nm_166674,nm_166675,nm_166678,nm_079826,nm_1…	5e-06	0.000358515
	GO:0015605	organophosphate ester transmembrane transporter activity	12	nm_166435,nm_166434,nm_176725,nm_167246,nm_167247,nm_167248,nm_078555,nm_078554,nm_137726,nm_143418,nm_167062,nm_132071	7e-06	0.000474457
	GO:0008233	peptidase activity	134	nm_001104348,nm_132932,nm_001104485,nm_001104484,nm_079128,nm_001104486,nm_132962,nm_170398,nm_001169302,nm_001169303,nm_078980,nm_132901,nm_078971,nm_078979,nm_132921,nm_132922,nm_132923,nm_132924,nm_132920,nm_001144274,nm_057626,nm_001202072,nm_001202073,nm_001202074,nm_001202075,nm_168520,nm_001202076,nm_001202070,nm_001202071,nm_137983,nm_169607,nm_142344,nm_142346,nm_142347,nm_142341,nm_1423…	7e-06	0.000474457
	GO:0005840	ribosome	17	nm_001144655,nm_166438,nm_166437,nm_168537,nm_168534,nm_078518,nm_167136,nm_079843,nm_206219,nm_057855,nm_078658,nm_143483,nm_057283,nm_001260433,nm_079329,nm_170460,nm_170461	8e-06	0.000536111
	GO:0070011	peptidase activity, acting on L-amino acid peptides	130	nm_001104348,nm_132932,nm_001104485,nm_001104484,nm_079128,nm_001104486,nm_132962,nm_170398,nm_001169302,nm_001169303,nm_078980,nm_132901,nm_078971,nm_078979,nm_132921,nm_132922,nm_132923,nm_132924,nm_132920,nm_001144274,nm_057626,nm_001202072,nm_001202073,nm_001202074,nm_001202075,nm_168520,nm_001202076,nm_001202070,nm_001202071,nm_137983,nm_169607,nm_142344,nm_142346,nm_142347,nm_142341,nm_1423…	1e-05	0.000653541
	GO:0044455	mitochondrial membrane part	23	nm_057637,nm_001169771,nm_001169770,nm_001169769,nm_169607,nm_142144,nm_141071,nm_166474,nm_136369,nm_166678,nm_079826,nm_137752,nm_137762,nm_138096,nm_001103930,nm_001103929,nm_143461,nm_143441,nm_139887,nm_140648,nm_170426,nm_170425,nm_143357	1.2e-05	0.000775316
	GO:1901677	phosphate transmembrane transporter activity	12	nm_166435,nm_166434,nm_176725,nm_167246,nm_167247,nm_167248,nm_078555,nm_078554,nm_137726,nm_143418,nm_167062,nm_132071	1.3e-05	0.00082259
	GO:0016589	NURF complex	10	nm_079125,nm_078995,nm_001144286,nm_167817,nm_167819,nm_001169833,nm_001169834,nm_206224,nm_165930,nm_165931	1.4e-05	0.000851415
	GO:0015250	water channel activity	10	nm_078973,nm_137967,nm_137966,nm_137969,nm_137968,nm_001259553,nm_165833,nm_166613,nm_166615,nm_166614	1.4e-05	0.000851415
	GO:0009059	macromolecule biosynthetic process	100	nm_001144655,nm_001042968,nm_168880,nm_168879,nm_166438,nm_166437,nm_166444,nm_166443,nm_079627,nm_079125,nm_132947,nm_166429,nm_079104,nm_079658,nm_078995,nm_143705,nm_001260181,nm_078982,nm_168537,nm_168534,nm_001169782,nm_001144286,nm_137999,nm_137962,nm_001169764,nm_001169763,nm_001170015,nm_167817,nm_167819,nm_206770,nm_079087,nm_138123,nm_167296,nm_079081,nm_167297,nm_142150,nm_078489,nm_07…	1.5e-05	0.000891809
	GO:0017159	pantetheine hydrolase activity	3	nm_167060,nm_167061,nm_132069	1.6e-05	0.000939535
	GO:0008301	DNA binding, bending	10	nm_134290,nm_080715,nm_001144731,nm_206762,nm_057546,nm_140438,nm_079342,nm_167502,nm_167504,nm_167503	1.9e-05	0.00110734
	GO:0007140	male meiosis	19	nm_079108,nm_170366,nm_170365,nm_080259,nm_169601,nm_136871,nm_001103821,nm_141067,nm_165855,nm_165854,nm_001170286,nm_138010,nm_138012,nm_079330,nm_057286,nm_001260419,nm_001260418,nm_001260417,nm_136970	2.1e-05	0.00119624
	GO:0009055	electron carrier activity	23	nm_136900,nm_136901,nm_136899,nm_057627,nm_167287,nm_142111,nm_141071,nm_140452,nm_206352,nm_165847,nm_001259865,nm_137765,nm_079392,nm_206632,nm_143470,nm_132493,nm_132076,nm_001258619,nm_132524,nm_079237,nm_139872,nm_170428,nm_136952	2.4e-05	0.00132593
	GO:0051604	protein maturation	160	nm_001104348,nm_132932,nm_001104485,nm_001104484,nm_079128,nm_001104486,nm_166418,nm_132962,nm_170398,nm_001169302,nm_001169303,nm_078980,nm_132901,nm_078971,nm_078979,nm_132921,nm_132922,nm_132923,nm_132924,nm_132920,nm_001144274,nm_057626,nm_001202072,nm_001202073,nm_001202074,nm_001202075,nm_168520,nm_001202076,nm_001202070,nm_001202071,nm_137984,nm_001169759,nm_001169751,nm_001169752,nm_00116…	2.6e-05	0.0014156
	GO:0005372	water transmembrane transporter activity	13	nm_078973,nm_137967,nm_137966,nm_137969,nm_137968,nm_136842,nm_001259553,nm_165833,nm_165834,nm_166613,nm_166615,nm_166614,nm_001259337	3e-05	0.00161479
	GO:0032837	distributive segregation	4	nm_078570,nm_139966,nm_057429,nm_057303	3.2e-05	0.00169714
	GO:0008062	eclosion rhythm	19	nm_080762,nm_001014731,nm_167305,nm_167304,nm_168204,nm_168203,nm_078576,nm_168202,nm_168205,nm_001258700,nm_001258701,nm_001014576,nm_001014574,nm_078638,nm_206692,nm_001038758,nm_079233,nm_079240,nm_001258699	3.4e-05	0.00176636
	GO:0005637	nuclear inner membrane	7	nm_142338,nm_001260219,nm_166485,nm_166484,nm_169745,nm_137764,nm_133134	4.3e-05	0.00223045
	GO:0016073	snRNA metabolic process	5	nm_001042972,nm_057500,nm_133004,nm_138031,nm_143464	4.8e-05	0.00240274
	GO:0016180	snRNA processing	5	nm_001042972,nm_057500,nm_133004,nm_138031,nm_143464	4.8e-05	0.00240274
	GO:0008171	O-methyltransferase activity	4	nm_142333,nm_136888,nm_140366,nm_137700	5.3e-05	0.00256522
	GO:0015215	nucleotide transmembrane transporter activity	9	nm_176725,nm_167246,nm_167247,nm_167248,nm_078555,nm_078554,nm_143418,nm_167062,nm_132071	5.3e-05	0.00256522
	GO:0048018	receptor agonist activity	4	nm_001144288,nm_138149,nm_001259567,nm_001043105	5.9e-05	0.0028112
	GO:0006260	DNA replication	13	nm_001169782,nm_137999,nm_137962,nm_080372,nm_137825,nm_080096,nm_001144427,nm_001144428,nm_001144430,nm_166607,nm_133017,nm_079248,nm_139847	7e-05	0.00330758
	GO:0007052	mitotic spindle organization	62	nm_143753,nm_001144655,nm_168882,nm_168883,nm_132186,nm_078983,nm_078986,nm_001260182,nm_132902,nm_132911,nm_168572,nm_168537,nm_168518,nm_168517,nm_168519,nm_001144280,nm_001144737,nm_079912,nm_141067,nm_138176,nm_057543,nm_058033,nm_078518,nm_140427,nm_078570,nm_168201,nm_165869,nm_165868,nm_165867,nm_165866,nm_165870,nm_001014549,nm_057343,nm_001259817,nm_001259816,nm_166669,nm_001258779,nm_16…	7.6e-05	0.00354486
	GO:0051082	unfolded protein binding	36	nm_079116,nm_166418,nm_132903,nm_078983,nm_001043301,nm_001043302,nm_001169759,nm_001169751,nm_001169752,nm_001169753,nm_001169754,nm_001169755,nm_001169756,nm_001169757,nm_001169758,nm_001169750,nm_001259927,nm_001259554,nm_165867,nm_001169814,nm_140365,nm_206188,nm_206209,nm_206210,nm_141027,nm_137758,nm_138048,nm_138089,nm_001103919,nm_057809,nm_001103921,nm_139898,nm_080193,nm_168438,nm_13769…	9.3e-05	0.00426938
	GO:0022600	digestive system process	4	nm_080356,nm_001103545,nm_001103544,nm_133049	9.4e-05	0.00426938
	GO:0042393	histone binding	12	nm_166436,nm_167817,nm_167819,nm_001259556,nm_001259557,nm_001169833,nm_001169834,nm_079833,nm_206224,nm_130515,nm_138003,nm_057780	9.5e-05	0.00427877
	GO:0016485	protein processing	145	nm_001104348,nm_132932,nm_001104485,nm_001104484,nm_079128,nm_001104486,nm_132962,nm_170398,nm_001169302,nm_001169303,nm_078980,nm_132901,nm_078971,nm_078979,nm_132921,nm_132922,nm_132923,nm_132924,nm_132920,nm_001144274,nm_057626,nm_001202072,nm_001202073,nm_001202074,nm_001202075,nm_168520,nm_001202076,nm_001202070,nm_001202071,nm_137984,nm_137983,nm_137959,nm_169607,nm_142344,nm_142346,nm_1696…	0.000101	0.00446815
	GO:0017069	snRNA binding	6	nm_078902,nm_136891,nm_078490,nm_142124,nm_165468,nm_169595	0.000109	0.00479289
	GO:0044446	intracellular organelle part	512	nm_143753,nm_143759,nm_140175,nm_001144655,nm_001042972,nm_136917,nm_001104325,nm_168882,nm_168880,nm_168879,nm_136909,nm_168883,nm_166438,nm_001014747,nm_166437,nm_166436,nm_079112,nm_079114,nm_079118,nm_132935,nm_001104488,nm_079627,nm_166446,nm_079125,nm_001104487,nm_167308,nm_167307,nm_167306,nm_166429,nm_167796,nm_079105,nm_079104,nm_132965,nm_132967,nm_170394,nm_170395,nm_170396,nm_170397,n…	0.000126	0.0054608
	GO:0000712	resolution of meiotic recombination intermediates	5	nm_132194,nm_001144427,nm_001144428,nm_001144430,nm_139847	0.000131	0.00561814
	GO:0006541	glutamine metabolic process	14	nm_001169368,nm_167284,nm_164367,nm_078568,nm_078653,nm_165938,nm_165939,nm_165943,nm_165941,nm_165942,nm_057222,nm_001169658,nm_001169659,nm_136965	0.000137	0.00577615
	GO:0046956	positive phototaxis	20	nm_168911,nm_167282,nm_167280,nm_167281,nm_141066,nm_078565,nm_001103486,nm_001103485,nm_206679,nm_206681,nm_206680,nm_206684,nm_206683,nm_206682,nm_001169247,nm_001169248,nm_001169249,nm_057740,nm_001258693,nm_001258694	0.00014	0.00577615
	GO:0052128	positive energy taxis	20	nm_168911,nm_167282,nm_167280,nm_167281,nm_141066,nm_078565,nm_001103486,nm_001103485,nm_206679,nm_206681,nm_206680,nm_206684,nm_206683,nm_206682,nm_001169247,nm_001169248,nm_001169249,nm_057740,nm_001258693,nm_001258694	0.00014	0.00577615
	GO:0005956	protein kinase CK2 complex	10	nm_080762,nm_001014731,nm_079124,nm_167305,nm_167304,nm_078576,nm_001258700,nm_001258701,nm_206692,nm_001258699	0.000147	0.0060402
	GO:0044238	primary metabolic process	777	nm_140175,nm_140178,nm_001144655,nm_001042968,nm_001042972,nm_132974,nm_080762,nm_001104325,nm_143787,nm_168880,nm_168879,nm_001104348,nm_136901,nm_166438,nm_001014747,nm_166431,nm_166430,nm_166437,nm_166436,nm_079113,nm_079112,nm_079116,nm_079118,nm_132935,nm_132932,nm_001104488,nm_166444,nm_166443,nm_079627,nm_079132,nm_001014731,nm_079125,nm_132942,nm_079124,nm_001104485,nm_079129,nm_001104484…	0.000173	0.00686172
	GO:0015932	nucleobase-containing compound transmembrane transporter activity	10	nm_176725,nm_167246,nm_167247,nm_167248,nm_078555,nm_078554,nm_140351,nm_143418,nm_167062,nm_132071	0.000175	0.00686172
	GO:0016853	isomerase activity	31	nm_001201655,nm_001201654,nm_170367,nm_134656,nm_167822,nm_137994,nm_001259561,nm_132883,nm_078504,nm_080381,nm_001169818,nm_001169815,nm_137802,nm_165849,nm_001038987,nm_001038986,nm_001014547,nm_079822,nm_137269,nm_176589,nm_176587,nm_176588,nm_138091,nm_139974,nm_001170287,nm_078642,nm_167495,nm_167496,nm_167494,nm_132514,nm_143361	0.000177	0.00686172
	GO:0004518	nuclease activity	18	nm_001042968,nm_001104325,nm_132935,nm_137963,nm_167805,nm_001259532,nm_166533,nm_138168,nm_140432,nm_078504,nm_001202176,nm_137800,nm_166623,nm_143513,nm_001144427,nm_001144428,nm_001144430,nm_139847	0.000181	0.00686172
	GO:0044454	nuclear chromosome part	28	nm_078974,nm_168518,nm_168517,nm_001169782,nm_168519,nm_001103821,nm_137825,nm_168201,nm_165836,nm_001201984,nm_001201983,nm_165917,nm_165916,nm_165915,nm_080096,nm_001144427,nm_001144428,nm_001144430,nm_140345,nm_057404,nm_001259353,nm_057286,nm_132083,nm_079248,nm_139849,nm_139847,nm_136970,nm_136955	0.000182	0.00686172
	GO:0019866	organelle inner membrane	22	nm_168588,nm_142338,nm_142348,nm_176725,nm_001259582,nm_001260219,nm_167246,nm_167247,nm_167248,nm_166485,nm_166484,nm_169745,nm_078555,nm_078554,nm_001259828,nm_137764,nm_133018,nm_079345,nm_138011,nm_143446,nm_001201735,nm_133134	0.000187	0.00686172
	GO:0004180	carboxypeptidase activity	17	nm_132962,nm_132924,nm_001144738,nm_001144739,nm_168213,nm_001258789,nm_141477,nm_167536,nm_139873,nm_136975,nm_139861,nm_139862,nm_139863,nm_139859,nm_139858,nm_169192,nm_169193	0.000187	0.00686172
	GO:0005686	U2 snRNP	6	nm_078490,nm_057543,nm_001258779,nm_001258780,nm_001258781,nm_140346	0.000194	0.0070238
	GO:0044428	nuclear part	193	nm_140175,nm_001144655,nm_001042972,nm_001104325,nm_168880,nm_168879,nm_001014747,nm_166436,nm_079114,nm_132935,nm_001104488,nm_166446,nm_079125,nm_001104487,nm_166429,nm_078995,nm_143705,nm_132908,nm_078982,nm_078974,nm_132911,nm_170367,nm_001201641,nm_001201640,nm_168571,nm_170377,nm_001201639,nm_137984,nm_168518,nm_168517,nm_001169782,nm_168519,nm_001144286,nm_137995,nm_137963,nm_136833,nm_142…	0.000214	0.00760681
	GO:0051490	negative regulation of filopodium assembly	3	nm_078659,nm_001042818,nm_137695	0.000215	0.00760681
	GO:0007563	regulation of eclosion	7	nm_168204,nm_168203,nm_168202,nm_168205,nm_166650,nm_057734,nm_079233	0.000218	0.00760681
	GO:0031010	ISWI-type complex	10	nm_079125,nm_078995,nm_001144286,nm_167817,nm_167819,nm_001169833,nm_001169834,nm_206224,nm_165930,nm_165931	0.00022	0.00760681
	GO:0071704	organic substance metabolic process	807	nm_140175,nm_140178,nm_001144655,nm_001042968,nm_001042972,nm_132974,nm_080762,nm_001104325,nm_143787,nm_168880,nm_168879,nm_001104348,nm_136901,nm_166438,nm_001014747,nm_166431,nm_166430,nm_166437,nm_166436,nm_079113,nm_079112,nm_079116,nm_079118,nm_132935,nm_132932,nm_001104488,nm_166444,nm_166443,nm_079627,nm_079132,nm_001014731,nm_079125,nm_132942,nm_079124,nm_001104485,nm_079129,nm_001104484…	0.000223	0.00765123
	GO:0003899	DNA-directed RNA polymerase activity	7	nm_132947,nm_078982,nm_001170015,nm_206770,nm_079468,nm_078569,nm_079248	0.000242	0.00810785
	GO:0034062	RNA polymerase activity	7	nm_132947,nm_078982,nm_001170015,nm_206770,nm_079468,nm_078569,nm_079248	0.000242	0.00810785
	GO:0051307	meiotic chromosome separation	5	nm_132194,nm_001144427,nm_001144428,nm_001144430,nm_139847	0.000243	0.00810785
	GO:0006851	mitochondrial calcium ion transport	4	nm_166674,nm_166675,nm_138078,nm_138009	0.000262	0.00871193
	GO:0003824	catalytic activity	895	nm_143759,nm_140175,nm_140176,nm_140178,nm_001042968,nm_140169,nm_132974,nm_080762,nm_001104325,nm_132987,nm_132986,nm_136920,nm_132980,nm_143787,nm_001104348,nm_136909,nm_136900,nm_136901,nm_166431,nm_166430,nm_079113,nm_079112,nm_079114,nm_079118,nm_132935,nm_132932,nm_166444,nm_166443,nm_166446,nm_079132,nm_001014731,nm_079125,nm_132942,nm_079124,nm_001104485,nm_079129,nm_001104484,nm_079128,n…	0.000276	0.00896842
	GO:0090151	establishment of protein localization to mitochondrial membrane	3	nm_001169771,nm_166474,nm_137762	0.000281	0.00896842
	GO:0007007	inner mitochondrial membrane organization	3	nm_001169771,nm_166474,nm_137762	0.000281	0.00896842
	GO:0045039	protein import into mitochondrial inner membrane	3	nm_001169771,nm_166474,nm_137762	0.000281	0.00896842
	GO:0015934	large ribosomal subunit	14	nm_001144655,nm_166438,nm_166437,nm_079627,nm_079104,nm_079843,nm_206219,nm_057855,nm_078655,nm_057283,nm_170460,nm_170461,nm_079298,nm_136974	0.00029	0.00916637
	GO:0032039	integrator complex	4	nm_001042972,nm_133004,nm_138031,nm_143464	0.000302	0.00947301
	GO:1901264	carbohydrate derivative transport	10	nm_176725,nm_167246,nm_167247,nm_167248,nm_078555,nm_078554,nm_140351,nm_137728,nm_167062,nm_132071	0.000304	0.00947301
	GO:0006119	oxidative phosphorylation	5	nm_057627,nm_165847,nm_143470,nm_143461,nm_170428	0.000317	0.00977297
	GO:0034472	snRNA 3'-end processing	4	nm_057500,nm_133004,nm_138031,nm_143464	0.000327	0.00989344
	GO:0032222	regulation of synaptic transmission, cholinergic	3	nm_132997,nm_001144745,nm_001144174	0.000327	0.00989344
	GO:0043603	cellular amide metabolic process	17	nm_132942,nm_206410,nm_001259562,nm_138120,nm_001259571,nm_001259572,nm_132315,nm_166644,nm_166665,nm_167550,nm_167549,nm_001103534,nm_001103535,nm_138060,nm_057877,nm_133059,nm_139857	0.000346	0.010331
	GO:0005740	mitochondrial envelope	19	nm_168588,nm_176725,nm_001259582,nm_167246,nm_167247,nm_167248,nm_078555,nm_078554,nm_001259828,nm_143509,nm_133018,nm_206635,nm_206634,nm_079345,nm_141474,nm_143446,nm_132092,nm_170462,nm_001201735	0.000355	0.0105413
	GO:0005179	hormone activity	11	nm_001144288,nm_138149,nm_001259567,nm_079960,nm_165907,nm_079828,nm_001043105,nm_001260430,nm_080154,nm_206582,nm_136945	0.000358	0.0105413
	GO:0015858	nucleoside transport	7	nm_176725,nm_167246,nm_167247,nm_167248,nm_078555,nm_078554,nm_140351	0.000362	0.0105632
	GO:0016787	hydrolase activity	458	nm_143759,nm_001042968,nm_132974,nm_001104325,nm_132987,nm_132986,nm_136920,nm_132980,nm_001104348,nm_136909,nm_166431,nm_166430,nm_079118,nm_132935,nm_132932,nm_166444,nm_166443,nm_166446,nm_079125,nm_001104485,nm_001104484,nm_079128,nm_001104486,nm_167308,nm_167307,nm_167306,nm_166429,nm_166424,nm_166423,nm_166425,nm_166420,nm_166422,nm_167796,nm_166421,nm_079108,nm_132962,nm_132967,nm_132196,n…	0.000387	0.0112273
	GO:0015035	protein disulfide oxidoreductase activity	8	nm_001201655,nm_001201654,nm_078491,nm_165849,nm_137765,nm_079392,nm_131984,nm_132514	0.0004	0.0115018
	GO:0022904	respiratory electron transport chain	12	nm_057637,nm_001169770,nm_001169769,nm_169607,nm_142144,nm_141071,nm_137752,nm_001103930,nm_001103929,nm_143441,nm_140648,nm_143357	0.000405	0.0115434
	GO:0044422	organelle part	523	nm_143753,nm_143759,nm_140175,nm_001144655,nm_001042972,nm_136917,nm_001104325,nm_168882,nm_168880,nm_168879,nm_136909,nm_168883,nm_166438,nm_001014747,nm_166437,nm_166436,nm_079112,nm_079114,nm_079118,nm_132935,nm_001104488,nm_079627,nm_166446,nm_079125,nm_001104487,nm_167308,nm_167307,nm_167306,nm_166429,nm_167796,nm_079105,nm_079104,nm_132965,nm_132967,nm_170394,nm_170395,nm_170396,nm_170397,n…	0.000408	0.0115434
	GO:0033557	Slx1-Slx4 complex	4	nm_001144427,nm_001144428,nm_001144430,nm_139847	0.000434	0.0122307
	GO:0005730	nucleolus	17	nm_001144655,nm_001104325,nm_001259561,nm_080381,nm_169742,nm_165869,nm_165868,nm_001169818,nm_001169815,nm_001014547,nm_079843,nm_079833,nm_078658,nm_170460,nm_170461,nm_136942,nm_143365	0.000497	0.0138224
	GO:0007586	digestion	3	nm_079831,nm_079830,nm_170451	0.0005	0.0138224
	GO:0006999	nuclear pore organization	6	nm_132908,nm_001144734,nm_142147,nm_001103532,nm_001259354,nm_136966	0.000505	0.0138277
	GO:0015032	storage protein import into fat body	9	nm_168578,nm_206291,nm_168219,nm_168220,nm_168221,nm_079341,nm_001104059,nm_079238,nm_139877	0.000514	0.0140047
	GO:0005471	ATP:ADP antiporter activity	6	nm_176725,nm_167246,nm_167247,nm_167248,nm_078555,nm_078554	0.000552	0.0145652
	GO:0005347	ATP transmembrane transporter activity	6	nm_176725,nm_167246,nm_167247,nm_167248,nm_078555,nm_078554	0.000552	0.0145652
	GO:0015866	ADP transport	6	nm_176725,nm_167246,nm_167247,nm_167248,nm_078555,nm_078554	0.000552	0.0145652
	GO:0015867	ATP transport	6	nm_176725,nm_167246,nm_167247,nm_167248,nm_078555,nm_078554	0.000552	0.0145652
	GO:0015217	ADP transmembrane transporter activity	6	nm_176725,nm_167246,nm_167247,nm_167248,nm_078555,nm_078554	0.000552	0.0145652
	GO:0016207	4-coumarate-CoA ligase activity	4	nm_001103816,nm_138069,nm_137674,nm_136935	0.000578	0.0152402
	GO:0010171	body morphogenesis	5	nm_142349,nm_167543,nm_167541,nm_167539,nm_167540	0.000587	0.015248
	GO:0006506	GPI anchor biosynthetic process	6	nm_001144264,nm_001144265,nm_001144261,nm_166470,nm_144473,nm_137756	0.000588	0.015248
	GO:0035208	positive regulation of hemocyte proliferation	3	nm_167289,nm_079394,nm_132498	0.000593	0.015248
	GO:0004356	glutamate-ammonia ligase activity	5	nm_001169368,nm_167284,nm_164367,nm_078568,nm_057222	0.000638	0.0159327
	GO:0006542	glutamine biosynthetic process	5	nm_001169368,nm_167284,nm_164367,nm_078568,nm_057222	0.000638	0.0159327
	GO:0016880	acid-ammonia (or amide) ligase activity	5	nm_001169368,nm_167284,nm_164367,nm_078568,nm_057222	0.000638	0.0159327
	GO:0016211	ammonia ligase activity	5	nm_001169368,nm_167284,nm_164367,nm_078568,nm_057222	0.000638	0.0159327
	GO:0006364	rRNA processing	8	nm_001259561,nm_080381,nm_001169818,nm_001169815,nm_001014547,nm_143403,nm_057695,nm_136942	0.00065	0.0161054
	GO:0034660	ncRNA metabolic process	19	nm_001042972,nm_176299,nm_142333,nm_001259561,nm_138123,nm_206296,nm_080381,nm_057500,nm_137833,nm_001169818,nm_001169815,nm_001014547,nm_143513,nm_133004,nm_138031,nm_143464,nm_143403,nm_057695,nm_136942	0.000683	0.0168682
	GO:0016272	prefoldin complex	3	nm_137758,nm_138089,nm_168438	0.000701	0.017206
	GO:0045297	post-mating behavior	8	nm_079142,nm_138151,nm_141013,nm_001260430,nm_206582,nm_143374,nm_143375,nm_143376	0.000703	0.017206
	GO:0006091	generation of precursor metabolites and energy	32	nm_166444,nm_166443,nm_057637,nm_057627,nm_001169770,nm_001169764,nm_001169763,nm_001169769,nm_169607,nm_167296,nm_167297,nm_142144,nm_142131,nm_141071,nm_078574,nm_165847,nm_001038987,nm_001038986,nm_079822,nm_137752,nm_176589,nm_176587,nm_176588,nm_001103930,nm_143470,nm_137733,nm_001103929,nm_143461,nm_143441,nm_140648,nm_170428,nm_143357	0.000736	0.0177549
	GO:0016491	oxidoreductase activity	125	nm_140176,nm_143787,nm_136900,nm_136901,nm_001169368,nm_132192,nm_143709,nm_001201655,nm_001201654,nm_176298,nm_170386,nm_170388,nm_170387,nm_136899,nm_057637,nm_001169770,nm_136843,nm_001169769,nm_136838,nm_142331,nm_169607,nm_168948,nm_001038850,nm_136880,nm_142327,nm_001259583,nm_079078,nm_167287,nm_079079,nm_079082,nm_138136,nm_142144,nm_132881,nm_132886,nm_078491,nm_079907,nm_142111,nm_14107…	0.00075	0.0179579
	GO:0070069	cytochrome complex	6	nm_057637,nm_169607,nm_142144,nm_141071,nm_140648,nm_143357	0.00078	0.0185306
	GO:0005337	nucleoside transmembrane transporter activity	7	nm_176725,nm_167246,nm_167247,nm_167248,nm_078555,nm_078554,nm_140351	0.000785	0.0185306
	GO:0005750	mitochondrial respiratory chain complex III	5	nm_057637,nm_169607,nm_142144,nm_140648,nm_143357	0.000826	0.0191783
	GO:0045275	respiratory chain complex III	5	nm_057637,nm_169607,nm_142144,nm_140648,nm_143357	0.000826	0.0191783
	GO:0000315	organellar large ribosomal subunit	5	nm_079627,nm_079104,nm_078655,nm_079298,nm_136974	0.000831	0.0191783
	GO:0005762	mitochondrial large ribosomal subunit	5	nm_079627,nm_079104,nm_078655,nm_079298,nm_136974	0.000831	0.0191783
	GO:0008597	calcium-dependent protein serine/threonine phosphatase regulator activity	3	nm_080002,nm_001258602,nm_137679	0.000841	0.0193239
	GO:0034314	Arp2/3 complex-mediated actin nucleation	8	nm_132965,nm_136895,nm_170378,nm_001103539,nm_001103531,nm_176578,nm_078648,nm_143380	0.00092	0.0210676
	GO:0008010	structural constituent of chitin-based larval cuticle	14	nm_136925,nm_136928,nm_136929,nm_001103815,nm_165892,nm_166679,nm_139952,nm_139950,nm_001104077,nm_001104078,nm_001169656,nm_136931,nm_136930,nm_136932	0.000934	0.0213174
	GO:0017133	mitochondrial electron transfer flavoprotein complex	4	nm_057627,nm_165847,nm_143470,nm_170428	0.000978	0.0219783
	GO:0045251	electron transfer flavoprotein complex	4	nm_057627,nm_165847,nm_143470,nm_170428	0.000978	0.0219783
	GO:0005048	signal sequence binding	4	nm_136835,nm_166664,nm_138045,nm_143463	0.000998	0.0221758
	GO:0006281	DNA repair	20	nm_166429,nm_168591,nm_206419,nm_168924,nm_001259532,nm_166533,nm_142125,nm_078570,nm_001014584,nm_001144427,nm_001144428,nm_001144430,nm_079844,nm_138041,nm_079346,nm_138081,nm_078645,nm_131989,nm_170463,nm_139847	0.001001	0.0221758
	GO:0005829	cytosol	49	nm_080762,nm_079629,nm_001014731,nm_167305,nm_167304,nm_167302,nm_132902,nm_170366,nm_170365,nm_080220,nm_080259,nm_137971,nm_169602,nm_142329,nm_206785,nm_206786,nm_206787,nm_001259554,nm_001258800,nm_206764,nm_058027,nm_132315,nm_078576,nm_165850,nm_001258700,nm_001258701,nm_166654,nm_079841,nm_001104153,nm_206209,nm_206210,nm_167615,nm_167614,nm_145105,nm_206692,nm_078642,nm_001170286,nm_13803…	0.001018	0.0224989
	GO:0030719	P granule organization	4	nm_136865,nm_057836,nm_166158,nm_057425	0.001031	0.0224989
	GO:1901505	carbohydrate derivative transporter activity	14	nm_166435,nm_166434,nm_176725,nm_167246,nm_167247,nm_167248,nm_078555,nm_078554,nm_140351,nm_137726,nm_137728,nm_143418,nm_167062,nm_132071	0.001032	0.0224989
	GO:0042766	nucleosome mobilization	10	nm_079125,nm_078995,nm_001144286,nm_167817,nm_167819,nm_001169833,nm_001169834,nm_206224,nm_165930,nm_165931	0.001038	0.0224989
	GO:0043628	ncRNA 3'-end processing	4	nm_057500,nm_133004,nm_138031,nm_143464	0.001044	0.0225066
	GO:0004181	metallocarboxypeptidase activity	14	nm_132962,nm_132924,nm_001144738,nm_001144739,nm_168213,nm_001258789,nm_167536,nm_139873,nm_136975,nm_139861,nm_139862,nm_139863,nm_139859,nm_139858	0.001144	0.0245205
	GO:0030546	receptor activator activity	5	nm_001144288,nm_136882,nm_138149,nm_001259567,nm_001043105	0.001237	0.0263702
	GO:0000724	double-strand break repair via homologous recombination	6	nm_206419,nm_168924,nm_079844,nm_138081,nm_078645,nm_170463	0.001352	0.0284013
	GO:0000725	recombinational repair	6	nm_206419,nm_168924,nm_079844,nm_138081,nm_078645,nm_170463	0.001352	0.0284013
	GO:0016721	oxidoreductase activity, acting on superoxide radicals as acceptor	5	nm_136838,nm_001038850,nm_165829,nm_057387,nm_001043071	0.001374	0.0284013
	GO:0004784	superoxide dismutase activity	5	nm_136838,nm_001038850,nm_165829,nm_057387,nm_001043071	0.001374	0.0284013
	GO:0060191	regulation of lipase activity	11	nm_168572,nm_140427,nm_165919,nm_001259817,nm_001259816,nm_165925,nm_165923,nm_165924,nm_165921,nm_165922,nm_165920	0.001375	0.0284013
	GO:0015036	disulfide oxidoreductase activity	8	nm_001201655,nm_001201654,nm_078491,nm_165849,nm_137765,nm_079392,nm_131984,nm_132514	0.001381	0.0284013
	GO:0005184	neuropeptide hormone activity	9	nm_001144288,nm_138149,nm_001259567,nm_079960,nm_165907,nm_079828,nm_001043105,nm_080154,nm_136945	0.001406	0.0286938
	GO:0046824	positive regulation of nucleocytoplasmic transport	15	nm_078986,nm_057543,nm_165870,nm_001258779,nm_001258788,nm_001258780,nm_001258781,nm_080002,nm_001104153,nm_001259348,nm_001259347,nm_001258602,nm_080104,nm_167524,nm_167523	0.00142	0.0288277
	GO:0006839	mitochondrial transport	18	nm_001169771,nm_135812,nm_167246,nm_167247,nm_167248,nm_166474,nm_136369,nm_078554,nm_166674,nm_166675,nm_138078,nm_133018,nm_137762,nm_165043,nm_057425,nm_138009,nm_143446,nm_001201735	0.001467	0.0293283
	GO:0042759	long-chain fatty acid biosynthetic process	3	nm_168678,nm_140652,nm_168440	0.001478	0.0293283
	GO:0022900	electron transport chain	12	nm_057637,nm_001169770,nm_001169769,nm_169607,nm_142144,nm_141071,nm_137752,nm_001103930,nm_001103929,nm_143441,nm_140648,nm_143357	0.001484	0.0293283
	GO:0051169	nuclear transport	22	nm_132908,nm_001169770,nm_001169769,nm_001144734,nm_168674,nm_057543,nm_132329,nm_001258779,nm_001258780,nm_001258781,nm_001103532,nm_167558,nm_079387,nm_137752,nm_139973,nm_001103930,nm_138012,nm_001103929,nm_057288,nm_080107,nm_057719,nm_136939	0.001492	0.0293283
	GO:0006913	nucleocytoplasmic transport	22	nm_132908,nm_001169770,nm_001169769,nm_001144734,nm_168674,nm_057543,nm_132329,nm_001258779,nm_001258780,nm_001258781,nm_001103532,nm_167558,nm_079387,nm_137752,nm_139973,nm_001103930,nm_138012,nm_001103929,nm_057288,nm_080107,nm_057719,nm_136939	0.001492	0.0293283
	GO:0035154	terminal cell fate specification, open tracheal system	3	nm_001144279,nm_166667,nm_079388	0.001569	0.0307541
	GO:0032239	regulation of nucleobase-containing compound transport	5	nm_142112,nm_057543,nm_001258779,nm_001258780,nm_001258781	0.001616	0.0314002
	GO:0051924	regulation of calcium ion transport	14	nm_001043301,nm_001043302,nm_206418,nm_057484,nm_166635,nm_166634,nm_166633,nm_166639,nm_166638,nm_166637,nm_166636,nm_143515,nm_057809,nm_170407	0.001619	0.0314002
	GO:0000295	adenine nucleotide transmembrane transporter activity	6	nm_176725,nm_167246,nm_167247,nm_167248,nm_078555,nm_078554	0.001759	0.0327903
	GO:0051503	adenine nucleotide transport	6	nm_176725,nm_167246,nm_167247,nm_167248,nm_078555,nm_078554	0.001759	0.0327903
	GO:0005346	purine ribonucleotide transmembrane transporter activity	6	nm_176725,nm_167246,nm_167247,nm_167248,nm_078555,nm_078554	0.001759	0.0327903
	GO:0015865	purine nucleotide transport	6	nm_176725,nm_167246,nm_167247,nm_167248,nm_078555,nm_078554	0.001759	0.0327903
	GO:0015868	purine ribonucleotide transport	6	nm_176725,nm_167246,nm_167247,nm_167248,nm_078555,nm_078554	0.001759	0.0327903
	GO:0015211	purine nucleoside transmembrane transporter activity	6	nm_176725,nm_167246,nm_167247,nm_167248,nm_078555,nm_078554	0.001759	0.0327903
	GO:0015216	purine nucleotide transmembrane transporter activity	6	nm_176725,nm_167246,nm_167247,nm_167248,nm_078555,nm_078554	0.001759	0.0327903
	GO:0006862	nucleotide transport	8	nm_176725,nm_167246,nm_167247,nm_167248,nm_078555,nm_078554,nm_167062,nm_132071	0.001764	0.0327903
	GO:0046008	regulation of female receptivity, post-mating	7	nm_079142,nm_141013,nm_001260430,nm_206582,nm_143374,nm_143375,nm_143376	0.001776	0.0327903
	GO:0070584	mitochondrion morphogenesis	6	nm_166674,nm_166675,nm_138078,nm_206635,nm_206634,nm_132092	0.001884	0.0347948
	GO:0016667	oxidoreductase activity, acting on a sulfur group of donors	13	nm_001201655,nm_001201654,nm_078491,nm_079492,nm_165849,nm_137765,nm_079392,nm_133022,nm_131984,nm_132514,nm_001201736,nm_001201737,nm_001201738	0.001931	0.0354973
	GO:0006122	mitochondrial electron transport, ubiquinol to cytochrome c	5	nm_057637,nm_169607,nm_142144,nm_140648,nm_143357	0.001981	0.0362078
	GO:0046933	proton-transporting ATP synthase activity, rotational mechanism	5	nm_001043310,nm_079826,nm_170471,nm_170426,nm_170425	0.002102	0.0381842
	GO:0051304	chromosome separation	5	nm_132194,nm_001144427,nm_001144428,nm_001144430,nm_139847	0.002162	0.0388739
	GO:0043170	macromolecule metabolic process	592	nm_140175,nm_140178,nm_001144655,nm_001042968,nm_001042972,nm_080762,nm_001104325,nm_168880,nm_168879,nm_001104348,nm_166438,nm_001014747,nm_166437,nm_166436,nm_079113,nm_079116,nm_132935,nm_132932,nm_001104488,nm_166444,nm_166443,nm_079627,nm_079132,nm_001014731,nm_079125,nm_079124,nm_001104485,nm_079129,nm_001104484,nm_079128,nm_001104487,nm_001104486,nm_132947,nm_132949,nm_166418,nm_167789,nm_…	0.002238	0.0402288
	GO:0004730	pseudouridylate synthase activity	6	nm_001259561,nm_080381,nm_001169818,nm_001169815,nm_137802,nm_001014547	0.002313	0.0413507
	GO:0016072	rRNA metabolic process	8	nm_001259561,nm_080381,nm_001169818,nm_001169815,nm_001014547,nm_143403,nm_057695,nm_136942	0.002323	0.0413507
	GO:0007006	mitochondrial membrane organization	7	nm_001169771,nm_058084,nm_166474,nm_001201987,nm_137762,nm_165947,nm_165948	0.002365	0.0419031
	GO:0005615	extracellular space	55	nm_132974,nm_167308,nm_167307,nm_167306,nm_079142,nm_080223,nm_001144288,nm_136843,nm_142358,nm_136838,nm_168948,nm_001038850,nm_136882,nm_138149,nm_138151,nm_001259567,nm_142151,nm_079960,nm_166519,nm_080356,nm_166463,nm_057508,nm_166486,nm_165829,nm_078577,nm_168218,nm_169754,nm_001169830,nm_137808,nm_144038,nm_166644,nm_079850,nm_079851,nm_079828,nm_079848,nm_079849,nm_144012,nm_001103545,nm_0…	0.002403	0.042516
	GO:0001510	RNA methylation	3	nm_142333,nm_136888,nm_132079	0.002545	0.0448855
	GO:0006505	GPI anchor metabolic process	6	nm_001144264,nm_001144265,nm_001144261,nm_166470,nm_144473,nm_137756	0.002577	0.0452837
	GO:0030322	stabilization of membrane potential	15	nm_057484,nm_166635,nm_166634,nm_166633,nm_166639,nm_166638,nm_166637,nm_166636,nm_165919,nm_165925,nm_165923,nm_165924,nm_165921,nm_165922,nm_165920	0.002636	0.0462868
	GO:0031966	mitochondrial membrane	21	nm_168588,nm_142348,nm_176725,nm_001259582,nm_167246,nm_167247,nm_167248,nm_078555,nm_078554,nm_001259828,nm_166674,nm_166675,nm_138078,nm_133018,nm_206635,nm_206634,nm_079345,nm_138011,nm_143446,nm_132092,nm_001201735	0.002651	0.0463145
	GO:0017038	protein import	18	nm_132908,nm_168578,nm_001169771,nm_001144734,nm_206291,nm_166474,nm_168219,nm_168220,nm_168221,nm_001103532,nm_137762,nm_079341,nm_139953,nm_001104059,nm_057719,nm_079238,nm_139877,nm_136939	0.002663	0.0463145
	GO:0006818	hydrogen transport	25	nm_143753,nm_136909,nm_170394,nm_170395,nm_170396,nm_170397,nm_170391,nm_170392,nm_170393,nm_001260182,nm_001043310,nm_142149,nm_166678,nm_079826,nm_133018,nm_138096,nm_001170298,nm_001170297,nm_143469,nm_138009,nm_143415,nm_001201735,nm_170471,nm_170426,nm_170425	0.002855	0.0491294
	GO:0015992	proton transport	25	nm_143753,nm_136909,nm_170394,nm_170395,nm_170396,nm_170397,nm_170391,nm_170392,nm_170393,nm_001260182,nm_001043310,nm_142149,nm_166678,nm_079826,nm_133018,nm_138096,nm_001170298,nm_001170297,nm_143469,nm_138009,nm_143415,nm_001201735,nm_170471,nm_170426,nm_170425	0.002855	0.0491294
	GO:0005747	mitochondrial respiratory chain complex I	7	nm_001169770,nm_001169769,nm_137752,nm_001103930,nm_001103929,nm_143461,nm_143441	0.002868	0.0491294
	GO:0030964	NADH dehydrogenase complex	7	nm_001169770,nm_001169769,nm_137752,nm_001103930,nm_001103929,nm_143461,nm_143441	0.002868	0.0491294
	GO:0045271	respiratory chain complex I	7	nm_001169770,nm_001169769,nm_137752,nm_001103930,nm_001103929,nm_143461,nm_143441	0.002868	0.0491294
	GO:0016811	hydrolase activity, acting on carbon-nitrogen (but not peptide) bonds, in linear amides	27	nm_136920,nm_176300,nm_165884,nm_165885,nm_165886,nm_206303,nm_001043106,nm_137771,nm_145106,nm_141475,nm_165938,nm_165939,nm_165943,nm_165941,nm_165942,nm_001259741,nm_001259742,nm_001259743,nm_167060,nm_167061,nm_132069,nm_001169658,nm_001169659,nm_166707,nm_140660,nm_079249,nm_136965	0.002882	0.0491594
