# Supplementary material for: Rapid genomic changes in Drosophila melanogaster adapting to desiccation stress in an experimental evolution system
Source: BMC Genomics. 2016 Mar 15;17:233. doi: 10.1186/s12864-016-2556-y (PMC4791783; doi:10.1186/s12864-016-2556-y)
Supplement: Additional file 8: — Table listing the regions of putative hard selection sweeps. (XLSX 32 kb) [file 12864_2016_2556_MOESM8_ESM.xlsx]

## Sheet: hard_sweep_candidate
	Table: Hardsweep candidates
	Chr	Pos_start	Pos_end	Source
	chr2L	12186289	12777950	AK2_1
	chr2L	14227387	15045861	AK2_1
	chr2L	8465370	9489704	AK2_3
	chr3L	11612902	11960953	AK2_2
	chr3R	15032772	15970755	AK2_2
