# Supplementary material for: Rapid genomic changes in Drosophila melanogaster adapting to desiccation stress in an experimental evolution system
Source: BMC Genomics. 2016 Mar 15;17:233. doi: 10.1186/s12864-016-2556-y (PMC4791783; doi:10.1186/s12864-016-2556-y)
Supplement: Additional file 9: — Table listing the enrichment analysis of genes in putative hard sweeps. (XLSX 41 kb) [file 12864_2016_2556_MOESM9_ESM.xlsx]

## Sheet: GO_hardsweep
	Table: Enrichment analysis for candidate hardsweep regions
	Term		# of Genes	Genes (refSeq ID)	p-value	FDR
	GO:0008774	acetaldehyde dehydrogenase (acetylating) activity	7	nm_058147,nm_001032098,nm_001032097,nm_001032099,nm_001032095,nm_001032096,nm_001032101	1e-06	0.000226273
	GO:0006067	ethanol metabolic process	7	nm_058147,nm_001032098,nm_001032097,nm_001032099,nm_001032095,nm_001032096,nm_001032101	1e-06	0.000226273
	GO:0006069	ethanol oxidation	7	nm_058147,nm_001032098,nm_001032097,nm_001032099,nm_001032095,nm_001032096,nm_001032101	1e-06	0.000226273
	GO:0034308	primary alcohol metabolic process	7	nm_058147,nm_001032098,nm_001032097,nm_001032099,nm_001032095,nm_001032096,nm_001032101	1e-06	0.000226273
	GO:0006117	acetaldehyde metabolic process	7	nm_058147,nm_001032098,nm_001032097,nm_001032099,nm_001032095,nm_001032096,nm_001032101	1e-06	0.000226273
	GO:0008513	secondary active organic cation transmembrane transporter activity	11	nm_142559,nm_142558,nm_142557,nm_142560,nm_142562,nm_001260267,nm_142593,nm_169866,nm_169865,nm_169864,nm_142590	1e-06	0.000226273
	GO:0072321	chaperone-mediated protein transport	2	nm_001170187,nm_142589	1e-06	0.000226273
	GO:0090313	regulation of protein targeting to membrane	2	nm_001170187,nm_142589	1e-06	0.000226273
	GO:0090314	positive regulation of protein targeting to membrane	2	nm_001170187,nm_142589	1e-06	0.000226273
	GO:0035092	sperm chromatin condensation	2	nm_057703,nm_057702	1e-06	0.000226273
	GO:0004022	alcohol dehydrogenase (NAD) activity	7	nm_058147,nm_001032098,nm_001032097,nm_001032099,nm_001032095,nm_001032096,nm_001032101	1e-06	0.000226273
	GO:0015101	organic cation transmembrane transporter activity	12	nm_142559,nm_142558,nm_142557,nm_142561,nm_142560,nm_142562,nm_001260267,nm_142593,nm_169866,nm_169865,nm_169864,nm_142590	4e-06	0.000864833
	GO:0097034	mitochondrial respiratory chain complex IV biogenesis	2	nm_140242,nm_206340	7e-06	0.00142869
	GO:0008020	G-protein coupled photoreceptor activity	3	nm_169852,nm_079683,nm_079687	8e-06	0.00153021
	GO:0015744	succinate transport	3	nm_001032030,nm_001032031,nm_001170189	1.6e-05	0.00259418
	GO:0000179	rRNA (adenine-N6,N6-)-dimethyltransferase activity	2	nm_140242,nm_206340	1.6e-05	0.00259418
	GO:0016433	rRNA (adenine) methyltransferase activity	2	nm_140242,nm_206340	1.6e-05	0.00259418
	GO:0008173	RNA methyltransferase activity	3	nm_140242,nm_135722,nm_206340	2.9e-05	0.00453489
	GO:0016616	oxidoreductase activity, acting on the CH-OH group of donors, NAD or NADP as acceptor	15	nm_058147,nm_168467,nm_001032098,nm_001032097,nm_001032099,nm_001144612,nm_001144613,nm_001032095,nm_001032096,nm_142599,nm_169882,nm_169883,nm_140227,nm_140228,nm_001032101	5e-05	0.00756626
	GO:0000012	single strand break repair	4	nm_142548,nm_001260266,nm_169859,nm_169858	6e-05	0.0087408
	GO:0008649	rRNA methyltransferase activity	2	nm_140242,nm_206340	9.2e-05	0.0129495
	GO:0016614	oxidoreductase activity, acting on CH-OH group of donors	15	nm_058147,nm_168467,nm_001032098,nm_001032097,nm_001032099,nm_001144612,nm_001144613,nm_001032095,nm_001032096,nm_142599,nm_169882,nm_169883,nm_140227,nm_140228,nm_001032101	0.000102	0.0136814
	GO:0022804	active transmembrane transporter activity	47	nm_140248,nm_001032029,nm_001032028,nm_001032030,nm_001032031,nm_001014484,nm_135747,nm_135740,nm_168468,nm_135726,nm_165093,nm_135725,nm_142559,nm_142558,nm_142557,nm_205996,nm_142560,nm_142562,nm_205975,nm_205976,nm_205977,nm_205978,nm_205979,nm_205981,nm_205980,nm_001104371,nm_205982,nm_135882,nm_205968,nm_205969,nm_142536,nm_142535,nm_205974,nm_205973,nm_205972,nm_205971,nm_205970,nm_00117018…	0.00015	0.0191844
	GO:0000154	rRNA modification	2	nm_140242,nm_206340	0.000164	0.0199381
	GO:0006400	tRNA modification	3	nm_001201886,nm_135722,nm_135893	0.000192	0.0223218
	GO:0004032	alditol:NADP+ 1-oxidoreductase activity	3	nm_168467,nm_140227,nm_140228	0.000245	0.0273247
	GO:0008236	serine-type peptidase activity	18	nm_135866,nm_135864,nm_001104367,nm_205992,nm_001104365,nm_205993,nm_135878,nm_142568,nm_142545,nm_142547,nm_142546,nm_169879,nm_169878,nm_169880,nm_169869,nm_169868,nm_142579,nm_142586	0.00026	0.0273247
	GO:0017171	serine hydrolase activity	18	nm_135866,nm_135864,nm_001104367,nm_205992,nm_001104365,nm_205993,nm_135878,nm_142568,nm_142545,nm_142547,nm_142546,nm_169879,nm_169878,nm_169880,nm_169869,nm_169868,nm_142579,nm_142586	0.00026	0.0273247
	GO:0008106	alcohol dehydrogenase (NADP+) activity	3	nm_168467,nm_140227,nm_140228	0.0003	0.0308059
	GO:0004033	aldo-keto reductase (NADP) activity	3	nm_168467,nm_140227,nm_140228	0.0003	0.0308059
	GO:0006842	tricarboxylic acid transport	3	nm_001032030,nm_001032031,nm_001170189	0.000332	0.0317584
	GO:0015746	citrate transport	3	nm_001032030,nm_001032031,nm_001170189	0.000332	0.0317584
	GO:0005254	chloride channel activity	11	nm_001014641,nm_142563,nm_142570,nm_001170185,nm_001170184,nm_001170183,nm_169873,nm_001202319,nm_169867,nm_001038972,nm_079682	0.000344	0.0317584
	GO:0017153	sodium:dicarboxylate symporter activity	5	nm_001032029,nm_001032028,nm_001032030,nm_001032031,nm_001170189	0.000365	0.032669
	GO:0003684	damaged DNA binding	4	nm_142548,nm_001260266,nm_169859,nm_169858	0.000441	0.0371853
	GO:0005253	anion channel activity	11	nm_001014641,nm_142563,nm_142570,nm_001170185,nm_001170184,nm_001170183,nm_169873,nm_001202319,nm_169867,nm_001038972,nm_079682	0.000441	0.0371853
	GO:0008033	tRNA processing	3	nm_001201886,nm_135722,nm_135893	0.00073	0.0585767
	GO:0006281	DNA repair	7	nm_001259102,nm_142548,nm_001260266,nm_078841,nm_169859,nm_169852,nm_169858	0.00079	0.0586599
	GO:0034470	ncRNA processing	5	nm_140242,nm_001201886,nm_135722,nm_206340,nm_135893	0.000799	0.0586599
	GO:0015108	chloride transmembrane transporter activity	11	nm_001014641,nm_142563,nm_142570,nm_001170185,nm_001170184,nm_001170183,nm_169873,nm_001202319,nm_169867,nm_001038972,nm_079682	0.000828	0.0595151
	GO:0005343	organic acid:sodium symporter activity	5	nm_001032029,nm_001032028,nm_001032030,nm_001032031,nm_001170189	0.000847	0.0598856
	GO:0005324	long-chain fatty acid transporter activity	4	nm_142573,nm_142574,nm_142571,nm_142572	0.001075	0.0716597
	GO:0015245	fatty acid transporter activity	4	nm_142573,nm_142574,nm_142571,nm_142572	0.001075	0.0716597
	GO:0018738	S-formylglutathione hydrolase activity	2	nm_169887,nm_142607	0.001476	0.0958734
	GO:0046294	formaldehyde catabolic process	2	nm_169887,nm_142607	0.001476	0.0958734
	GO:0046292	formaldehyde metabolic process	2	nm_169887,nm_142607	0.001476	0.0958734
	GO:0046185	aldehyde catabolic process	2	nm_169887,nm_142607	0.001524	0.0965219
	GO:0008192	RNA guanylyltransferase activity	2	nm_001201886,nm_135893	0.001675	0.097735
	GO:0008193	tRNA guanylyltransferase activity	2	nm_001201886,nm_135893	0.001675	0.097735
	GO:0008509	anion transmembrane transporter activity	21	nm_001032029,nm_001032028,nm_001032030,nm_001032031,nm_001014484,nm_135726,nm_165093,nm_135724,nm_001014641,nm_142563,nm_135882,nm_142570,nm_001170185,nm_001170184,nm_001170183,nm_001170189,nm_169873,nm_001202319,nm_169867,nm_001038972,nm_079682	0.001698	0.097735
	GO:0050833	pyruvate transmembrane transporter activity	3	nm_001032030,nm_001032031,nm_001170189	0.001727	0.097735
	GO:0006848	pyruvate transport	3	nm_001032030,nm_001032031,nm_001170189	0.001729	0.097735
