# Supplementary material for: Rapid genomic changes in Drosophila melanogaster adapting to desiccation stress in an experimental evolution system
Source: BMC Genomics. 2016 Mar 15;17:233. doi: 10.1186/s12864-016-2556-y (PMC4791783; doi:10.1186/s12864-016-2556-y)
Supplement: Additional file 10: — Table listing the MKT and Ka/Ks for all genes. (XLSX 997 kb) [file 12864_2016_2556_MOESM10_ESM.xlsx]

## Sheet: selection.result.xls
	Table: MKT and Ka/Ks for all genes (Ka/Ks ratio was set to 9 if Ka equals to 0 & Ks is greater than 0)
	*: this column indicates whether or not this gene was reported differentially expressed (UP & DOWN) in study: Rajpurohit S et al., Mol Ecol 2013, 22(10):2698-2715
	^: this column indicates whether or not this gene falls into the shared candidate sweep regions in selection group
	#GENE	Ka	Ks	Ka/Ks	DS	DN	PS	PN	DoS	p-value(Fisher)	DEs*	Sweep^
	128up	0	0	NA	0	0	11	0	0	1	#	SWEEP
	14-3-3epsilon	0	0	NA	0	0	2	0	0	1	#	#
	14-3-3zeta	0	0	NA	0	0	0	0	0	1	#	#
	140up	0	0	NA	0	0	4	1	-0.2	1	#	#
	18w	0	0	NA	0	0	42	2	-0.0454545	1	#	#
	26-29-p	0	0	NA	0	0	9	1	-0.1	1	#	#
	2mit	0	0	NA	0	0	18	14	-0.4375	1	#	#
	312	0	0	NA	0	0	6	5	-0.454545	1	#	#
	4E-T	0.000442022	0	9	0	1	3	3	0.5	1	#	#
	4EHP	0	0	NA	0	0	3	0	0	1	#	#
	5-HT1A	0	0	NA	0	0	20	12	-0.375	1	DOWN	#
	5-HT1B	0	0.00224048	0	1	0	12	2	-0.142857	1	#	#
	5-HT2A	0	0	NA	0	0	9	4	-0.307692	1	#	#
	5-HT2B	0.000484183	0.00142721	0.339251	1	1	4	3	0.0714286	1	#	#
	5-HT7	0	0	NA	0	0	18	3	-0.142857	1	#	#
	5PtaseI	0	0	NA	0	0	9	3	-0.25	1	#	#
	7B2	0	0	NA	0	0	2	1	-0.333333	1	UP	#
	825-Oak	0	0	NA	0	0	1	2	-0.666667	1	#	#
	A16	0	0	NA	0	0	0	1	-1	1	#	#
	A2bp1	0	0	NA	0	0	10	4	-0.285714	1	#	#
	ABCB7	0	0	NA	0	0	32	6	-0.157895	1	#	#
	ACC	0	0	NA	0	0	17	6	-0.26087	1	#	#
	ACXA	0	0	NA	0	0	17	8	-0.32	1	#	#
	ACXB	0	0	NA	0	0	16	3	-0.157895	1	#	#
	ACXC	0	0	NA	0	0	16	1	-0.0588235	1	#	#
	ACXD	0	0	NA	0	0	3	7	-0.7	1	#	#
	ACXE	0	0	NA	0	0	36	3	-0.0769231	1	#	#
	AGBE	0	0	NA	0	0	24	3	-0.111111	1	#	#
	AGO1	0	0	NA	0	0	25	0	0	1	#	#
	AGO2	0	0	NA	0	0	5	6	-0.545455	1	#	#
	AGO3	0	0	NA	0	0	0	2	-1	1	#	#
	AIF	0	0	NA	0	0	2	1	-0.333333	1	#	#
	ALiX	0	0	NA	0	0	11	3	-0.214286	1	#	#
	AMPKalpha	0	0	NA	0	0	0	1	-1	1	#	#
	AMPdeam	0	0.00195185	0	1	0	10	0	0	1	#	#
	AP-1-2beta	0	0	NA	0	0	5	0	0	1	#	#
	AP-1gamma	0	0	NA	0	0	16	0	0	1	#	#
	AP-1mu	0	0	NA	0	0	3	0	0	1	#	#
	AP-1sigma	0	0	NA	0	0	1	0	0	1	#	#
	AP-2alpha	0	0	NA	0	0	11	0	0	1	#	#
	AP-2mu	0	0	NA	0	0	10	0	0	1	#	#
	AP-2sigma	0	0	NA	0	0	0	0	0	1	#	#
	APC10	0	0	NA	0	0	5	0	0	1	#	#
	APC4	0	0	NA	0	0	5	0	0	1	#	#
	APC7	0	0	NA	0	0	12	0	0	1	#	#
	APP-BP1	0	0	NA	0	0	6	0	0	1	#	SWEEP
	AQP	0	0	NA	0	0	14	1	-0.0666667	1	#	#
	ARY	0	0	NA	0	0	0	0	0	1	#	#
	ASPP	0	0	NA	0	0	33	11	-0.25	1	#	SWEEP
	ATP7	0.000362845	0	9	0	1	10	1	0.909091	0.166667	DOWN	SWEEP
	ATPCL	0	0	NA	0	0	11	2	-0.153846	1	#	#
	ATPsyn-Cf6	0	0	NA	0	0	4	1	-0.2	1	#	#
	ATPsyn-b	0.00185071	0.00596421	0.310302	1	1	3	0	0.5	0.4	#	#
	ATPsyn-beta	0	0.00268097	0	1	0	0	0	0	1	#	#
	ATPsyn-d	0	0	NA	0	0	1	0	0	1	#	#
	ATPsyn-gamma	0	0	NA	0	0	3	0	0	1	#	SWEEP
	ATbp	0	0	NA	0	0	0	0	0	1	DOWN	#
	Aac11	0	0	NA	0	0	6	2	-0.25	1	#	#
	Aatf	0	0	NA	0	0	9	5	-0.357143	1	#	#
	Aats-ala	0	0	NA	0	0	10	1	-0.0909091	1	#	#
	Aats-ala-m	0	0	NA	0	0	43	11	-0.203704	1	#	#
	Aats-arg	0	0	NA	0	0	1	1	-0.5	1	#	#
	Aats-asn	0	0	NA	0	0	9	4	-0.307692	1	#	#
	Aats-asp	0	0	NA	0	0	3	2	-0.4	1	#	#
	Aats-cys	0	0	NA	0	0	46	5	-0.0980392	1	#	#
	Aats-gln	0	0	NA	0	0	5	2	-0.285714	1	#	#
	Aats-glupro	0	0	NA	0	0	44	14	-0.241379	1	#	#
	Aats-gly	0	0	NA	0	0	13	4	-0.235294	1	#	#
	Aats-his	0	0	NA	0	0	2	0	0	1	#	#
	Aats-ile	0	0	NA	0	0	10	4	-0.285714	1	#	#
	Aats-leu	0	0	NA	0	0	24	12	-0.333333	1	DOWN	#
	Aats-lys	0	0	NA	0	0	9	1	-0.1	1	#	#
	Aats-met	0	0	NA	0	0	13	9	-0.409091	1	#	#
	Aats-phe	0	0	NA	0	0	8	1	-0.111111	1	#	#
	Aats-pro	0	0	NA	0	0	6	3	-0.333333	1	DOWN	#
	Aats-ser	0	0	NA	0	0	4	3	-0.428571	1	#	#
	Aats-thr	0	0	NA	0	0	0	0	0	1	#	#
	Aats-trp	0	0.003517	0	1	0	5	0	0	1	#	#
	Aats-tyr	0	0	NA	0	0	3	0	0	1	#	#
	Aats-tyr-m	0	0	NA	0	0	1	1	-0.5	1	#	SWEEP
	Aats-val	0	0	NA	0	0	34	2	-0.0555556	1	#	#
	Abd-B	0	0	NA	0	0	12	0	0	1	#	#
	Abi	0	0	NA	0	0	2	0	0	1	#	#
	Abl	0	0	NA	0	0	1	0	0	1	#	SWEEP
	Abp1	0.000839866	0	9	0	1	16	2	0.888889	0.157895	#	#
	Ac13E	0.000540492	0.000838457	0.644627	1	2	13	2	0.533333	0.107843	#	#
	Ac3	0	0	NA	0	0	6	2	-0.25	1	#	#
	Ac76E	0	0	NA	0	0	8	4	-0.333333	1	#	#
	Ac78C	0	0	NA	0	0	11	3	-0.214286	1	#	SWEEP
	AcCoAS	0	0	NA	0	0	4	0	0	1	#	#
	Acam	0	0	NA	0	0	1	0	0	1	#	#
	Ace	0	0	NA	0	0	8	4	-0.333333	1	#	#
	Acer	0	0	NA	0	0	5	1	-0.166667	1	UP	#
	Acf1	0	0	NA	0	0	6	5	-0.454545	1	DOWN	#
	Ack	0	0.009375	0	7	0	33	4	-0.108108	1	DOWN	#
	Ack-like	0	0	NA	0	0	22	5	-0.185185	1	#	#
	Acn	0	0	NA	0	0	7	7	-0.5	1	#	#
	Acon	0	0	NA	0	0	2	1	-0.333333	1	#	#
	Acox57D-d	0	0.0043956	0	2	0	26	3	-0.103448	1	#	SWEEP
	Acox57D-p	0	0	NA	0	0	20	1	-0.047619	1	#	SWEEP
	Acp1	0	0	NA	0	0	6	2	-0.25	1	UP	#
	Acp24A4	0	0.020979	0	1	0	3	1	-0.25	1	#	#
	Acp26Aa	0	0	NA	0	0	5	9	-0.642857	1	#	#
	Acp26Ab	0	0	NA	0	0	3	0	0	1	#	#
	Acp29AB	0	0	NA	0	0	3	2	-0.4	1	#	#
	Acp32CD	0	0	NA	0	0	2	0	0	1	#	#
	Acp33A	0	0	NA	0	0	3	0	0	1	#	#
	Acp36DE	0	0	NA	0	0	17	11	-0.392857	1	#	#
	Acp53C14a	0	0	NA	0	0	2	0	0	1	#	#
	Acp53C14b	0	0	NA	0	0	5	0	0	1	#	#
	Acp53C14c	0	0	NA	0	0	8	3	-0.272727	1	#	#
	Acp53Ea	0	0	NA	0	0	4	0	0	1	#	#
	Acp54A1	0	0	NA	0	0	0	1	-1	1	#	#
	Acp62F	0	0	NA	0	0	0	0	0	1	#	#
	Acp63F	0	0	NA	0	0	0	0	0	1	#	#
	Acp65Aa	0	0	NA	0	0	2	0	0	1	#	#
	Acp76A	0	0	NA	0	0	1	1	-0.5	1	#	#
	Acp95EF	0	0	NA	0	0	0	0	0	1	#	#
	Acp98AB	0	0	NA	0	0	0	0	0	1	#	#
	Acph-1	0	0	NA	0	0	3	1	-0.25	1	#	SWEEP
	Acsl	0	0	NA	0	0	3	0	0	1	#	#
	Act42A	0	0	NA	0	0	1	0	0	1	#	#
	Act57B	0	0	NA	0	0	2	0	0	1	#	SWEEP
	Act5C	0	0	NA	0	0	2	0	0	1	#	#
	Act79B	0	0	NA	0	0	2	0	0	1	#	#
	Act87E	0	0	NA	0	0	2	0	0	1	#	#
	Act88F	0	0	NA	0	0	0	0	0	1	UP	#
	Actbeta	0	0	NA	0	0	0	1	-1	1	#	#
	Actn	0	0	NA	0	0	3	0	0	1	#	#
	Actn3	0	0	NA	0	0	4	4	-0.5	1	#	#
	Acyp	0	0	NA	0	0	1	0	0	1	#	#
	Acyp2	0	0	NA	0	0	1	0	0	1	#	#
	AdSL	0	0.00297619	0	1	0	3	2	-0.4	1	#	SWEEP
	AdSS	0	0	NA	0	0	0	0	0	1	#	#
	Ada	0	0	NA	0	0	3	7	-0.7	1	#	#
	Ada1-1	0	0	NA	0	0	0	0	0	1	#	#
	Ada1-2	0	0	NA	0	0	0	3	-1	1	DOWN	#
	Ada2a	0.000800427	0	9	0	1	13	8	0.619048	0.409091	#	#
	Ada2b	0	0	NA	0	0	7	3	-0.3	1	#	#
	Adam	0	0	NA	0	0	4	0	0	1	#	#
	AdamTS-A	0	0	NA	0	0	39	7	-0.152174	1	#	#
	Adar	0	0	NA	0	0	0	0	0	1	#	#
	AdenoK	0	0.00424328	0	1	0	0	0	0	1	#	SWEEP
	Adf1	0	0	NA	0	0	1	0	0	1	DOWN	#
	Adgf-A	0	0	NA	0	0	6	4	-0.4	1	#	#
	Adgf-B	0	0	NA	0	0	10	1	-0.0909091	1	UP	#
	Adgf-C	0	0	NA	0	0	29	7	-0.194444	1	#	#
	Adgf-D	0	0	NA	0	0	25	2	-0.0740741	1	UP	#
	Adgf-E	0	0	NA	0	0	20	7	-0.259259	1	#	#
	Adh	0	0	NA	0	0	1	1	-0.5	1	DOWN	#
	Adhr	0	0	NA	0	0	0	0	0	1	#	#
	AdipoR	0	0	NA	0	0	9	1	-0.1	1	#	#
	Adk1	0	0	NA	0	0	2	1	-0.333333	1	#	#
	Adk2	0	0	NA	0	0	1	1	-0.5	1	#	SWEEP
	Adk3	0	0	NA	0	0	2	1	-0.333333	1	#	#
	AdoR	0	0.0178147	0	10	0	20	8	-0.285714	0.08213	#	SWEEP
	Ady43A	0	0	NA	0	0	0	3	-1	1	#	#
	Aef1	0	0	NA	0	0	2	0	0	1	#	#
	Afti	0	0	NA	0	0	9	14	-0.608696	1	#	#
	Ag5r	0	0	NA	0	0	1	1	-0.5	1	#	#
	Ag5r2	0	0	NA	0	0	4	2	-0.333333	1	#	#
	Ahcy13	0	0	NA	0	0	0	0	0	1	#	#
	Ahcy89E	0	0	NA	0	0	10	8	-0.444444	1	#	#
	Ak6	0	0.00967742	0	1	0	1	0	0	1	#	SWEEP
	Akap200	0	0	NA	0	0	6	9	-0.6	1	#	#
	Akh	0	0	NA	0	0	2	0	0	1	UP	#
	AkhR	0	0	NA	0	0	12	1	-0.0769231	1	#	#
	Akt1	0	0.00238663	0	1	0	3	1	-0.25	1	#	#
	Alas	0	0	NA	0	0	0	0	0	1	#	SWEEP
	Ald	0	0	NA	0	0	4	0	0	1	#	#
	Aldh	0	0	NA	0	0	5	0	0	1	#	#
	Aldh-III	0	0	NA	0	0	1	0	0	1	#	#
	Alg-2	0	0	NA	0	0	0	1	-1	1	#	#
	Alg10	0.00106421	0	9	0	1	3	2	0.6	1	#	#
	Alh	0	0	NA	0	0	6	3	-0.333333	1	#	#
	Alk	0	0	NA	0	0	21	3	-0.125	1	#	#
	AlkB	0	0	NA	0	0	1	0	0	1	#	#
	Alr	0	0	NA	0	0	0	0	0	1	#	#
	Ama	0	0	NA	0	0	0	1	-1	1	#	#
	Amnionless	0	0	NA	0	0	1	1	-0.5	1	#	#
	Amph	0.000744048	0.00238095	0.3125	1	1	16	2	0.388889	0.284211	#	SWEEP
	Amun	0	0	NA	0	0	0	2	-1	1	#	SWEEP
	Amy-d	0	0.00297619	0	1	0	10	3	-0.230769	1	#	#
	Amy-p	0	0	NA	0	0	12	1	-0.0769231	1	#	#
	Amyrel	0	0	NA	0	0	5	0	0	1	#	#
	Ance	0	0	NA	0	0	39	3	-0.0714286	1	#	#
	Ance-2	0	0	NA	0	0	24	14	-0.368421	1	#	#
	Ance-3	0	0	NA	0	0	12	2	-0.142857	1	UP	#
	Ance-4	0	0.00257069	0	1	0	20	6	-0.230769	1	#	#
	Ance-5	0	0	NA	0	0	2	2	-0.5	1	UP	SWEEP
	Andorra	0	0	NA	0	0	4	0	0	1	#	SWEEP
	Ank	0	0	NA	0	0	0	2	-1	1	#	#
	Ank2	0.000522699	0.00129259	0.404381	12	16	108	96	0.10084	0.420324	UP	SWEEP
	Anp	0	0	NA	0	0	1	1	-0.5	1	#	SWEEP
	Ant2	0	0	NA	0	0	1	0	0	1	#	SWEEP
	Antp	0	0.00424328	0	1	0	2	0	0	1	#	#
	AnxB10	0	0	NA	0	0	1	1	-0.5	1	#	#
	AnxB11	0.000872093	0.00287908	0.302907	1	1	5	3	0.125	1	#	SWEEP
	AnxB9	0	0	NA	0	0	0	0	0	1	#	#
	Aos1	0	0	NA	0	0	0	1	-1	1	#	#
	Apc	0.00148708	0.0172778	0.0860689	30	8	41	13	-0.0302144	0.804672	DOWN	SWEEP
	Apc2	0	0	NA	0	0	30	12	-0.285714	1	#	#
	ApepP	0	0	NA	0	0	9	3	-0.25	1	#	#
	Apf	0	0	NA	0	0	3	0	0	1	#	#
	Aph-4	0	0	NA	0	0	8	6	-0.428571	1	#	#
	Aplip1	0	0	NA	0	0	13	1	-0.0714286	1	#	#
	Apoltp	0	0	NA	0	0	123	13	-0.0955882	1	#	#
	Appl	0	0	NA	0	0	0	1	-1	1	#	#
	Aprt	0	0	NA	0	0	4	5	-0.555556	1	#	#
	Aps	0	0.00808625	0	1	0	1	0	0	1	#	#
	Arc1	0	0	NA	0	0	5	3	-0.375	1	#	#
	Arc2	0	0	NA	0	0	5	2	-0.285714	1	#	#
	Arc42	0	0	NA	0	0	3	0	0	1	#	#
	Arf102F	0	0	NA	0	0	0	0	0	1	#	#
	Arf51F	0	0	NA	0	0	1	0	0	1	#	#
	Arf79F	0	0	NA	0	0	0	0	0	1	#	#
	ArfGAP1	0	0.00615385	0	2	0	7	1	-0.125	1	#	#
	ArfGAP3	0	0	NA	0	0	1	1	-0.5	1	#	#
	Arfip	0	0	NA	0	0	0	0	0	1	#	#
	Arfrp1	0	0	NA	0	0	3	0	0	1	#	#
	Argk	0	0	NA	0	0	7	1	-0.125	1	#	#
	Ark	0	0	NA	0	0	14	2	-0.125	1	#	#
	Arl1	0	0	NA	0	0	2	0	0	1	#	#
	Arl2	0.00243112	0.00795756	0.305511	1	1	1	0	0.5	1	#	#
	Arl4	0	0	NA	0	0	1	0	0	1	#	#
	Arl6	0	0	NA	0	0	4	0	0	1	#	#
	Arp1	0	0	NA	0	0	9	0	0	1	#	#
	Arp10	0	0	NA	0	0	0	0	0	1	#	#
	Arp2	0	0.0189633	0	5	0	1	0	0	1	#	SWEEP
	Arp3	0	0.00354191	0	1	0	3	0	0	1	#	#
	Arp5	0	0	NA	0	0	14	0	0	1	DOWN	#
	Arp53D	0	0	NA	0	0	17	4	-0.190476	1	#	#
	Arp6	0	0	NA	0	0	0	0	0	1	#	#
	Arp8	0	0	NA	0	0	0	0	0	1	DOWN	SWEEP
	Arpc1	0	0	NA	0	0	3	0	0	1	#	#
	Arpc2	0	0	NA	0	0	5	0	0	1	#	#
	Arpc3A	0	0	NA	0	0	0	0	0	1	#	#
	Arpc3B	0	0	NA	0	0	0	0	0	1	#	SWEEP
	Arpc4	0	0	NA	0	0	1	0	0	1	#	#
	Arpc5	0	0	NA	0	0	3	0	0	1	#	#
	Arr1	0	0	NA	0	0	5	1	-0.166667	1	UP	#
	Arr2	0	0	NA	0	0	14	3	-0.176471	1	#	#
	Ars2	0	0	NA	0	0	5	3	-0.375	1	#	#
	Art1	0	0	NA	0	0	4	0	0	1	#	#
	Art2	0.00129143	0.00867052	0.148945	2	1	8	13	-0.285714	0.550395	#	#
	Art3	0	0	NA	0	0	6	2	-0.25	1	#	#
	Art4	0	0	NA	0	0	1	1	-0.5	1	#	#
	Art6	0	0	NA	0	0	19	2	-0.0952381	1	#	#
	Art7	0	0.00642857	0	3	0	26	12	-0.315789	0.542964	#	#
	Art8	0	0	NA	0	0	9	2	-0.181818	1	#	#
	Art9	0	0	NA	0	0	10	2	-0.166667	1	#	#
	Asap	0	0	NA	0	0	3	0	0	1	#	#
	Asator	0.000333074	0.00105746	0.314977	1	1	0	4	-0.5	0.333333	#	#
	Asciz	0	0	NA	0	0	2	1	-0.333333	1	#	#
	Asph	0	0	NA	0	0	33	11	-0.25	1	UP	#
	AstA	0	0	NA	0	0	3	1	-0.25	1	#	#
	AstA-R1	0	0	NA	0	0	4	0	0	1	#	#
	AstA-R2	0	0	NA	0	0	7	0	0	1	#	SWEEP
	AstC	0	0	NA	0	0	3	2	-0.4	1	#	#
	AstC-R1	0	0	NA	0	0	7	2	-0.222222	1	#	#
	AstC-R2	0	0	NA	0	0	10	3	-0.230769	1	#	#
	AstCC	0	0	NA	0	0	9	0	0	1	#	#
	Asx	0	0.00171282	0	2	0	25	4	-0.137931	1	DOWN	#
	Atac1	0	0	NA	0	0	1	0	0	1	#	#
	Atac2	0	0	NA	0	0	11	1	-0.0833333	1	#	#
	Atac3	0	0	NA	0	0	0	2	-1	1	#	#
	Ate1	0	0	NA	0	0	19	7	-0.269231	1	#	#
	Atet	0	0	NA	0	0	34	5	-0.128205	1	#	#
	Atf-2	0	0	NA	0	0	4	2	-0.333333	1	UP	SWEEP
	Atf3	0	0	NA	0	0	1	0	0	1	#	#
	Atf6	0	0	NA	0	0	2	6	-0.75	1	#	#
	Atg1	0	0	NA	0	0	12	1	-0.0769231	1	#	SWEEP
	Atg10	0	0	NA	0	0	0	0	0	1	#	#
	Atg101	0	0	NA	0	0	0	0	0	1	#	#
	Atg12	0	0	NA	0	0	0	0	0	1	DOWN	#
	Atg13	0	0	NA	0	0	2	1	-0.333333	1	#	#
	Atg14	0	0	NA	0	0	1	1	-0.5	1	#	SWEEP
	Atg16	0	0	NA	0	0	11	1	-0.0833333	1	#	SWEEP
	Atg17	0	0	NA	0	0	3	6	-0.666667	1	#	#
	Atg18a	0.00104022	0.00904523	0.115002	3	1	0	1	-0.75	0.4	#	#
	Atg18b	0	0	NA	0	0	1	0	0	1	#	#
	Atg2	0	0	NA	0	0	62	15	-0.194805	1	#	#
	Atg3	0	0	NA	0	0	1	0	0	1	#	#
	Atg4a	0	0	NA	0	0	8	3	-0.272727	1	#	#
	Atg4b	0	0	NA	0	0	7	6	-0.461538	1	#	#
	Atg5	0	0	NA	0	0	1	0	0	1	#	#
	Atg6	0	0	NA	0	0	13	1	-0.0714286	1	#	#
	Atg7	0	0	NA	0	0	20	16	-0.444444	1	#	#
	Atg8a	0	0	NA	0	0	0	0	0	1	#	SWEEP
	Atg8b	0	0	NA	0	0	1	0	0	1	#	#
	Atg9	0	0	NA	0	0	25	3	-0.107143	1	#	SWEEP
	Atox1	0	0	NA	0	0	0	0	0	1	#	#
	Atpalpha	0	0.00285714	0	2	0	4	0	0	1	#	#
	AttA	0	0	NA	0	0	21	1	-0.0454545	1	#	#
	AttB	0	0	NA	0	0	2	0	0	1	#	#
	AttD	0	0	NA	0	0	2	3	-0.6	1	#	#
	Atu	0	0	NA	0	0	3	1	-0.25	1	#	#
	Atx-1	0	0	NA	0	0	2	1	-0.333333	1	#	#
	Atx2	0	0	NA	0	0	2	1	-0.333333	1	#	#
	Atxn7	0	0	NA	0	0	24	5	-0.172414	1	#	#
	Aven	0	0	NA	0	0	0	1	-1	1	#	#
	Awh	0	0.00539568	0	1	0	1	0	0	1	#	#
	Axn	0	0	NA	0	0	7	0	0	1	DOWN	SWEEP
	Axs	0	0	NA	0	0	17	0	0	1	#	SWEEP
	Axud1	0	0	NA	0	0	14	2	-0.125	1	#	#
	B-H1	0	0	NA	0	0	3	1	-0.25	1	#	SWEEP
	B-H2	0	0.00654545	0	3	0	5	1	-0.166667	1	#	SWEEP
	B4	0	0	NA	0	0	7	6	-0.461538	1	#	#
	B52	0	0	NA	0	0	9	1	-0.1	1	DOWN	#
	BBS1	0.00151286	0.0180995	0.0835855	8	2	20	4	0.0333333	1	UP	#
	BBS4	0	0	NA	0	0	11	2	-0.153846	1	#	#
	BBS8	0	0	NA	0	0	6	0	0	1	#	#
	BCAS2	0	0	NA	0	0	10	4	-0.285714	1	#	#
	BCL7-like	0	0	NA	0	0	1	1	-0.5	1	#	#
	BEAF-32	0	0	NA	0	0	3	1	-0.25	1	#	#
	BG642163	0	0	NA	0	0	6	3	-0.333333	1	#	#
	BG642167	0	0	NA	0	0	1	5	-0.833333	1	#	#
	BG642312	0	0	NA	0	0	0	1	-1	1	#	#
	BHD	0	0.00322234	0	1	0	8	1	-0.111111	1	#	#
	BI-1	0.00191939	0	9	0	1	2	0	1	0.333333	#	SWEEP
	BM-40-SPARC	0	0	NA	0	0	12	2	-0.142857	1	UP	#
	BRWD3	0	0	NA	0	0	36	5	-0.121951	1	#	#
	BTBD9	0	0	NA	0	0	1	0	0	1	#	SWEEP
	Bacc	0	0	NA	0	0	0	0	0	1	#	#
	Bace	0	0	NA	0	0	17	1	-0.0555556	1	#	#
	Baldspot	0	0	NA	0	0	3	0	0	1	#	SWEEP
	Bap170	0	0	NA	0	0	10	2	-0.166667	1	DOWN	#
	Bap55	0	0	NA	0	0	3	0	0	1	#	#
	Bap60	0	0	NA	0	0	2	0	0	1	#	#
	Bdbt	0	0	NA	0	0	3	1	-0.25	1	#	#
	Bem46	0	0	NA	0	0	0	1	-1	1	#	#
	Best1	0	0	NA	0	0	11	3	-0.214286	1	#	#
	Best2	0.000560852	0	9	0	1	19	4	0.826087	0.208333	#	#
	Best3	0	0	NA	0	0	10	2	-0.166667	1	#	#
	Best4	0	0	NA	0	0	13	0	0	1	#	#
	Bet1	0	0	NA	0	0	3	1	-0.25	1	#	#
	Bet3	0	0	NA	0	0	0	0	0	1	#	#
	Bet5	0	0	NA	0	0	1	0	0	1	#	SWEEP
	Bgb	0	0	NA	0	0	4	2	-0.333333	1	#	#
	BicC	0	0	NA	0	0	14	2	-0.125	1	#	#
	BicD	0	0	NA	0	0	9	2	-0.181818	1	#	#
	BigH1	0	0	NA	0	0	9	2	-0.181818	1	#	SWEEP
	Bili	0	0	NA	0	0	2	2	-0.5	1	#	#
	Bin1	0	0	NA	0	0	2	0	0	1	#	#
	Bka	0	0	NA	0	0	0	0	0	1	#	#
	Blimp-1	0.00036421	0.00237436	0.153393	2	1	35	8	0.147287	0.488142	#	#
	Blm	0	0	NA	0	0	0	8	-1	1	#	#
	Blos1	0	0	NA	0	0	0	1	-1	1	#	#
	Blos2	0.00277264	0.00931677	0.297597	1	1	3	0	0.5	0.4	#	SWEEP
	Blos3	0	0	NA	0	0	1	1	-0.5	1	#	#
	Blos4	0	0	NA	0	0	2	0	0	1	#	#
	Bmcp	0	0	NA	0	0	7	0	0	1	#	#
	BoYb	0	0	NA	0	0	4	2	-0.333333	1	#	#
	BobA	0	0	NA	0	0	0	1	-1	1	#	#
	Br140	0	0	NA	0	0	20	7	-0.259259	1	#	#
	Brca2	0	0	NA	0	0	4	14	-0.777778	1	#	SWEEP
	Brd	0	0	NA	0	0	1	1	-0.5	1	#	#
	Brd8	0	0	NA	0	0	15	7	-0.318182	1	#	#
	Bre1	0	0	NA	0	0	10	2	-0.166667	1	#	#
	Brf	0	0	NA	0	0	17	1	-0.0555556	1	#	#
	Brms1	0	0	NA	0	0	0	0	0	1	#	#
	Bro	0	0	NA	0	0	5	1	-0.166667	1	#	#
	Bruce	0	0	NA	0	0	22	6	-0.214286	1	DOWN	#
	Bsg	0	0	NA	0	0	7	1	-0.125	1	#	#
	Bsg25A	0	0.0125874	0	3	0	10	1	-0.0909091	1	#	#
	Bsg25D	0	0	NA	0	0	2	0	0	1	#	#
	BtbVII	0	0	NA	0	0	12	5	-0.294118	1	#	#
	Btd	0	0	NA	0	0	10	4	-0.285714	1	#	#
	Bteb2	0	0	NA	0	0	4	0	0	1	#	#
	BthD	0	0	NA	0	0	4	4	-0.5	1	#	#
	Btk29A	0	0	NA	0	0	24	2	-0.0769231	1	#	#
	Bub1	0	0	NA	0	0	18	4	-0.181818	1	DOWN	#
	Bub3	0	0	NA	0	0	5	0	0	1	#	SWEEP
	BubR1	0	0	NA	0	0	1	3	-0.75	1	DOWN	#
	Buffy	0	0	NA	0	0	1	0	0	1	#	SWEEP
	Burs	0	0	NA	0	0	0	0	0	1	UP	#
	Bx	0	0	NA	0	0	3	0	0	1	DOWN	#
	Bx42	0	0.00795756	0	3	0	7	1	-0.125	1	#	#
	Bzd	0	0	NA	0	0	12	1	-0.0769231	1	DOWN	#
	C15	0	0	NA	0	0	8	1	-0.111111	1	#	#
	C1GalTA	0	0	NA	0	0	10	1	-0.0909091	1	DOWN	#
	C3G	0	0	NA	0	0	22	9	-0.290323	1	DOWN	#
	C901	0	0	NA	0	0	0	1	-1	1	#	#
	CAH1	0	0	NA	0	0	1	1	-0.5	1	#	#
	CAH2	0	0	NA	0	0	2	3	-0.6	1	#	#
	CAHbeta	0	0	NA	0	0	1	0	0	1	#	#
	CAP	0	0	NA	0	0	47	41	-0.465909	1	UP	SWEEP
	CASK	0	0	NA	0	0	13	4	-0.235294	1	#	#
	CBP	0	0	NA	0	0	1	0	0	1	#	#
	CCAP	0	0	NA	0	0	10	1	-0.0909091	1	UP	#
	CCAP-R	0	0	NA	0	0	5	0	0	1	#	#
	CCDC151	0	0	NA	0	0	13	2	-0.133333	1	#	#
	CCHa1	0	0	NA	0	0	4	7	-0.636364	1	#	#
	CCHa1-R	0	0.00278293	0	1	0	15	6	-0.285714	1	#	#
	CCHa2	0	0	NA	0	0	1	0	0	1	#	#
	CCHa2-R	0	0	NA	0	0	0	0	0	1	#	#
	CCKLR-17D1	0	0	NA	0	0	1	3	-0.75	1	#	#
	CCKLR-17D3	0	0	NA	0	0	7	1	-0.125	1	UP	#
	CD98hc	0	0	NA	0	0	7	2	-0.222222	1	#	#
	CDC45L	0	0	NA	0	0	0	0	0	1	#	#
	CDase	0	0.00630694	0	3	0	37	2	-0.0512821	1	#	#
	CG10000	0	0.00528634	0	2	0	18	7	-0.28	1	UP	SWEEP
	CG10005	0	0	NA	0	0	1	2	-0.666667	1	#	#
	CG10011	0.000422238	0.0104143	0.0405442	15	2	58	8	-0.00356506	1	#	SWEEP
	CG10013	0	0	NA	0	0	1	0	0	1	#	#
	CG10014	0	0	NA	0	0	2	0	0	1	#	#
	CG10019	0.000413622	0.00259291	0.15952	2	1	26	6	0.145833	0.499465	#	#
	CG10026	0	0	NA	0	0	6	1	-0.142857	1	#	#
	CG10029	0	0	NA	0	0	5	4	-0.444444	1	#	#
	CG10031	0	0	NA	0	0	2	2	-0.5	1	#	#
	CG10032	0	0.0111524	0	2	0	0	1	-1	0.333333	#	#
	CG10035	0	0	NA	0	0	1	0	0	1	#	#
	CG10038	0	0	NA	0	0	0	0	0	1	#	#
	CG10041	0	0	NA	0	0	3	1	-0.25	1	#	#
	CG10050	0	0	NA	0	0	1	0	0	1	#	#
	CG10051	0	0	NA	0	0	15	2	-0.117647	1	#	#
	CG10053	0	0	NA	0	0	0	1	-1	1	#	#
	CG10055	0	0.00252313	0	1	0	6	2	-0.25	1	#	#
	CG10062	0	0	NA	0	0	31	4	-0.114286	1	#	#
	CG10063	0	0	NA	0	0	1	0	0	1	#	#
	CG10064	0.000611372	0.0232859	0.026255	12	1	14	1	0.0102564	1	#	#
	CG10068	0	0	NA	0	0	3	1	-0.25	1	#	#
	CG10073	0.000530786	0	9	0	1	31	4	0.885714	0.138889	#	#
	CG10075	0	0	NA	0	0	2	0	0	1	#	#
	CG10077	0	0	NA	0	0	27	3	-0.1	1	#	#
	CG10081	0.00052789	0	9	0	1	21	4	0.84	0.192308	#	#
	CG10082	0	0.00157068	0	1	0	3	0	0	1	#	SWEEP
	CG10086	0	0	NA	0	0	2	0	0	1	#	#
	CG10089	0	0.00294985	0	1	0	10	2	-0.166667	1	#	#
	CG10092	0	0	NA	0	0	4	3	-0.428571	1	#	#
	CG10096	0	0	NA	0	0	2	0	0	1	#	#
	CG10097	0	0	NA	0	0	0	0	0	1	#	#
	CG10098	0	0	NA	0	0	0	0	0	1	#	#
	CG10103	0	0	NA	0	0	12	1	-0.0769231	1	#	#
	CG10104	0	0	NA	0	0	19	1	-0.05	1	#	#
	CG10116	0	0	NA	0	0	2	3	-0.6	1	#	#
	CG10126	0	0	NA	0	0	0	1	-1	1	#	#
	CG10131	0	0	NA	0	0	7	5	-0.416667	1	#	#
	CG10132	0	0	NA	0	0	7	1	-0.125	1	#	#
	CG10133	0	0	NA	0	0	12	1	-0.0769231	1	#	#
	CG10137	0	0	NA	0	0	6	1	-0.142857	1	#	#
	CG10139	0	0	NA	0	0	0	0	0	1	#	#
	CG10140	0.00610066	0.0101868	0.598882	2	4	1	1	0.166667	1	#	#
	CG10144	0	0	NA	0	0	9	4	-0.307692	1	DOWN	#
	CG10147	0	0	NA	0	0	9	2	-0.181818	1	#	#
	CG10151	0	0	NA	0	0	17	3	-0.15	1	#	#
	CG10154	0.00416474	0.0249169	0.167145	5	3	1	0	0.375	1	UP	#
	CG10157	0	0	NA	0	0	3	1	-0.25	1	#	#
	CG10158	0	0	NA	0	0	0	0	0	1	#	#
	CG10163	0	0	NA	0	0	16	5	-0.238095	1	#	#
	CG10164	0	0	NA	0	0	1	5	-0.833333	1	#	#
	CG10165	0	0	NA	0	0	3	0	0	1	#	#
	CG10166	0	0	NA	0	0	1	0	0	1	DOWN	#
	CG10168	0	0	NA	0	0	8	9	-0.529412	1	#	#
	CG10170	0.000848656	0.0113744	0.074611	4	1	24	51	-0.48	0.0483768	#	#
	CG10171	0	0	NA	0	0	8	1	-0.111111	1	#	#
	CG10175	0	0	NA	0	0	21	1	-0.0454545	1	#	#
	CG10176	0	0	NA	0	0	4	0	0	1	#	#
	CG10177	0	0	NA	0	0	7	7	-0.5	1	#	#
	CG10178	0	0	NA	0	0	9	4	-0.307692	1	#	#
	CG10182	0	0	NA	0	0	11	10	-0.47619	1	#	#
	CG10183	0	0	NA	0	0	8	9	-0.529412	1	#	#
	CG10184	0	0	NA	0	0	4	2	-0.333333	1	#	#
	CG10185	0	0	NA	0	0	18	0	0	1	#	#
	CG10186	0	0	NA	0	0	11	2	-0.153846	1	UP	#
	CG10188	0	0	NA	0	0	22	5	-0.185185	1	DOWN	#
	CG10189	0	0	NA	0	0	1	3	-0.75	1	#	#
	CG10194	0	0	NA	0	0	1	2	-0.666667	1	#	#
	CG10195	0	0	NA	0	0	0	1	-1	1	#	#
	CG10202	0	0	NA	0	0	30	3	-0.0909091	1	#	#
	CG10205	0	0	NA	0	0	7	5	-0.416667	1	#	#
	CG10208	0	0	NA	0	0	1	0	0	1	#	#
	CG10209	0	0	NA	0	0	8	4	-0.333333	1	#	#
	CG10211	0	0	NA	0	0	15	3	-0.166667	1	#	#
	CG10214	0	0	NA	0	0	2	0	0	1	#	#
	CG10217	0	0	NA	0	0	8	0	0	1	#	#
	CG10219	0	0	NA	0	0	4	0	0	1	#	#
	CG10222	0	0	NA	0	0	8	0	0	1	#	#
	CG10226	0	0	NA	0	0	20	1	-0.047619	1	#	#
	CG10232	0	0	NA	0	0	6	6	-0.5	1	#	#
	CG10237	0	0	NA	0	0	9	0	0	1	#	#
	CG1024	0	0	NA	0	0	0	1	-1	1	#	#
	CG10249	0	0	NA	0	0	50	7	-0.122807	1	#	#
	CG10252	0	0	NA	0	0	1	0	0	1	#	#
	CG10253	0	0	NA	0	0	30	4	-0.117647	1	DOWN	#
	CG10254	0	0	NA	0	0	3	10	-0.769231	1	#	#
	CG10257	0	0	NA	0	0	2	1	-0.333333	1	#	#
	CG10262	0	0	NA	0	0	4	1	-0.2	1	DOWN	#
	CG10264	0	0	NA	0	0	7	3	-0.3	1	#	#
	CG10265	0	0	NA	0	0	12	10	-0.454545	1	#	#
	CG10268	0	0	NA	0	0	0	0	0	1	#	#
	CG10274	0	0.013125	0	7	0	16	7	-0.304348	0.15356	DOWN	#
	CG10280	0	0	NA	0	0	1	1	-0.5	1	#	#
	CG10283	0	0	NA	0	0	10	4	-0.285714	1	#	#
	CG10286	0	0	NA	0	0	2	2	-0.5	1	#	#
	CG10289	0.000899415	0.00156658	0.574127	1	2	16	7	0.362319	0.267692	#	#
	CG10298	0	0	NA	0	0	0	1	-1	1	#	#
	CG10300	0	0	NA	0	0	15	5	-0.25	1	#	#
	CG10301	0	0	NA	0	0	8	3	-0.272727	1	#	#
	CG10306	0	0	NA	0	0	1	0	0	1	#	SWEEP
	CG10307	0	0	NA	0	0	6	6	-0.5	1	#	SWEEP
	CG10311	0	0	NA	0	0	3	0	0	1	#	#
	CG10317	0	0	NA	0	0	5	4	-0.444444	1	#	#
	CG10320	0	0	NA	0	0	2	0	0	1	#	SWEEP
	CG10321	0.00102705	0.00717274	0.143187	4	2	16	2	0.222222	0.25127	DOWN	SWEEP
	CG10324	0	0	NA	0	0	0	3	-1	1	#	#
	CG10326	0	0	NA	0	0	1	0	0	1	#	#
	CG10332	0	0	NA	0	0	4	1	-0.2	1	#	#
	CG10333	0	0	NA	0	0	14	2	-0.125	1	#	#
	CG10336	0	0	NA	0	0	5	3	-0.375	1	#	#
	CG10337	0	0	NA	0	0	1	1	-0.5	1	#	#
	CG10338	0	0	NA	0	0	1	0	0	1	#	#
	CG10339	0	0	NA	0	0	12	1	-0.0769231	1	#	SWEEP
	CG10340	0	0	NA	0	0	5	2	-0.285714	1	#	#
	CG10341	0	0	NA	0	0	1	3	-0.75	1	#	#
	CG10343	0	0	NA	0	0	1	1	-0.5	1	#	#
	CG10344	0	0	NA	0	0	3	1	-0.25	1	#	SWEEP
	CG10345	0	0	NA	0	0	2	1	-0.333333	1	#	#
	CG10347	0	0	NA	0	0	6	4	-0.4	1	#	SWEEP
	CG10348	0	0	NA	0	0	3	0	0	1	#	#
	CG10352	0	0.00465839	0	1	0	0	2	-1	0.333333	#	SWEEP
	CG10353	0	0.0103093	0	7	0	11	2	-0.153846	0.521053	#	SWEEP
	CG10357	0	0	NA	0	0	5	8	-0.615385	1	#	#
	CG10359	0	0	NA	0	0	7	3	-0.3	1	#	#
	CG10361	0	0.00342466	0	1	0	17	5	-0.227273	1	#	#
	CG10362	0	0	NA	0	0	21	3	-0.125	1	#	#
	CG10365	0	0	NA	0	0	8	3	-0.272727	1	#	#
	CG10366	0	0	NA	0	0	14	8	-0.363636	1	#	#
	CG10375	0	0	NA	0	0	0	0	0	1	#	#
	CG10376	0	0	NA	0	0	2	2	-0.5	1	#	#
	CG10383	0	0	NA	0	0	14	5	-0.263158	1	#	#
	CG10384	0	0	NA	0	0	15	0	0	1	#	SWEEP
	CG10395	0.00277136	0	9	0	2	1	3	0.25	1	#	#
	CG10396	0	0.00887574	0	1	0	1	1	-0.5	1	#	#
	CG10399	0	0	NA	0	0	1	0	0	1	#	#
	CG10405	0	0	NA	0	0	2	2	-0.5	1	#	#
	CG10407	0	0	NA	0	0	5	2	-0.285714	1	#	#
	CG1041	0	0	NA	0	0	6	5	-0.454545	1	#	#
	CG10413	0	0	NA	0	0	21	3	-0.125	1	#	#
	CG10417	0	0.00699844	0	3	0	3	4	-0.571429	0.2	#	#
	CG10418	0	0	NA	0	0	1	0	0	1	DOWN	#
	CG10420	0	0.00332963	0	1	0	7	2	-0.222222	1	DOWN	#
	CG10424	0	0	NA	0	0	5	3	-0.375	1	#	#
	CG10425	0	0	NA	0	0	6	3	-0.333333	1	#	#
	CG10426	0	0	NA	0	0	8	1	-0.111111	1	#	#
	CG10428	0	0	NA	0	0	8	7	-0.466667	1	#	#
	CG10431	0	0	NA	0	0	17	5	-0.227273	1	DOWN	#
	CG10433	0	0	NA	0	0	1	0	0	1	#	SWEEP
	CG10435	0	0	NA	0	0	3	4	-0.571429	1	#	#
	CG10440	0	0	NA	0	0	6	0	0	1	#	#
	CG10444	0	0	NA	0	0	8	1	-0.111111	1	#	#
	CG10445	0	0	NA	0	0	6	7	-0.538462	1	#	#
	CG10459	0	0	NA	0	0	6	0	0	1	#	#
	CG10462	0	0	NA	0	0	10	7	-0.411765	1	#	#
	CG10463	0	0.00250209	0	1	0	8	10	-0.555556	0.473684	#	#
	CG10465	0	0.00489396	0	1	0	0	0	0	1	#	#
	CG10466	0	0	NA	0	0	5	1	-0.166667	1	#	#
	CG10467	0	0	NA	0	0	9	3	-0.25	1	#	#
	CG10469	0	0	NA	0	0	19	5	-0.208333	1	#	#
	CG10470	0	0	NA	0	0	4	0	0	1	#	#
	CG10472	0	0	NA	0	0	7	2	-0.222222	1	#	#
	CG10474	0.0013089	0.00414938	0.315445	1	1	6	2	0.25	1	#	#
	CG10476	0	0	NA	0	0	17	11	-0.392857	1	#	#
	CG10477	0	0	NA	0	0	9	5	-0.357143	1	#	#
	CG10479	0	0	NA	0	0	8	2	-0.2	1	#	#
	CG10481	0	0	NA	0	0	13	1	-0.0714286	1	#	#
	CG10483	0	0	NA	0	0	2	0	0	1	UP	#
	CG10486	0	0.00862069	0	4	0	31	2	-0.0606061	1	#	#
	CG10492	0	0	NA	0	0	7	3	-0.3	1	#	#
	CG10494	0.000862069	0.00291545	0.29569	1	1	11	2	0.346154	0.371429	#	#
	CG10495	0	0	NA	0	0	0	0	0	1	DOWN	#
	CG10505	0	0	NA	0	0	65	16	-0.197531	1	#	SWEEP
	CG10508	0	0	NA	0	0	5	9	-0.642857	1	#	#
	CG10510	0	0	NA	0	0	7	0	0	1	#	#
	CG10512	0	0	NA	0	0	1	3	-0.75	1	#	#
	CG10513	0	0	NA	0	0	7	1	-0.125	1	#	#
	CG10514	0	0	NA	0	0	7	2	-0.222222	1	#	#
	CG10516	0	0	NA	0	0	1	0	0	1	#	#
	CG10527	0	0	NA	0	0	15	0	0	1	#	SWEEP
	CG10543	0	0	NA	0	0	22	14	-0.388889	1	#	SWEEP
	CG10550	0	0	NA	0	0	10	3	-0.230769	1	#	#
	CG10553	0	0	NA	0	0	12	7	-0.368421	1	#	#
	CG10555	0	0	NA	0	0	5	0	0	1	#	#
	CG10559	0	0	NA	0	0	15	11	-0.423077	1	#	#
	CG10560	0	0	NA	0	0	4	5	-0.555556	1	#	#
	CG10561	0	0	NA	0	0	5	3	-0.375	1	#	#
	CG10562	0	0	NA	0	0	7	3	-0.3	1	#	#
	CG10565	0	0	NA	0	0	0	3	-1	1	#	SWEEP
	CG10566	0	0	NA	0	0	0	4	-1	1	#	SWEEP
	CG10570	0	0	NA	0	0	0	0	0	1	#	#
	CG10576	0	0	NA	0	0	6	1	-0.142857	1	#	#
	CG10581	0	0	NA	0	0	1	0	0	1	#	SWEEP
	CG10584	0	0	NA	0	0	1	0	0	1	#	SWEEP
	CG10585	0	0	NA	0	0	1	1	-0.5	1	#	SWEEP
	CG10587	0	0	NA	0	0	4	1	-0.2	1	#	SWEEP
	CG10588	0	0	NA	0	0	7	4	-0.363636	1	UP	SWEEP
	CG10589	0	0	NA	0	0	3	0	0	1	#	SWEEP
	CG10590	0	0.0105263	0	4	0	6	1	-0.142857	1	#	#
	CG10591	0	0	NA	0	0	2	0	0	1	#	#
	CG10592	0	0	NA	0	0	1	0	0	1	#	#
	CG10597	0	0	NA	0	0	4	1	-0.2	1	#	SWEEP
	CG10598	0	0.0136986	0	2	0	9	2	-0.181818	1	#	SWEEP
	CG10600	0	0	NA	0	0	6	6	-0.5	1	#	#
	CG10602	0	0	NA	0	0	7	2	-0.222222	1	#	#
	CG10616	0	0	NA	0	0	12	3	-0.2	1	#	#
	CG10621	0	0	NA	0	0	3	1	-0.25	1	#	#
	CG10623	0	0	NA	0	0	7	3	-0.3	1	#	#
	CG10625	0	0.0011066	0	1	0	10	6	-0.375	1	#	#
	CG10628	0	0	NA	0	0	1	1	-0.5	1	#	#
	CG10631	0	0	NA	0	0	71	32	-0.31068	1	DOWN	#
	CG10635	0	0	NA	0	0	4	0	0	1	#	#
	CG10638	0	0	NA	0	0	17	0	0	1	#	#
	CG10639	0	0	NA	0	0	7	1	-0.125	1	#	#
	CG10646	0	0	NA	0	0	8	0	0	1	#	#
	CG10650	0	0	NA	0	0	4	5	-0.555556	1	#	#
	CG10651	0	0	NA	0	0	7	3	-0.3	1	#	#
	CG10654	0	0	NA	0	0	8	14	-0.636364	1	#	#
	CG10657	0	0	NA	0	0	6	0	0	1	#	#
	CG10659	0	0	NA	0	0	2	3	-0.6	1	#	#
	CG10660	0	0	NA	0	0	10	4	-0.285714	1	#	#
	CG10663	0	0	NA	0	0	23	11	-0.323529	1	#	#
	CG10669	0	0	NA	0	0	22	9	-0.290323	1	#	#
	CG10671	0	0.0121335	0	4	0	30	10	-0.25	0.559193	#	#
	CG10672	0	0	NA	0	0	4	1	-0.2	1	#	#
	CG10674	0	0	NA	0	0	4	0	0	1	#	#
	CG10680	0	0	NA	0	0	4	2	-0.333333	1	#	#
	CG10681	0	0	NA	0	0	2	3	-0.6	1	#	#
	CG10688	0	0	NA	0	0	10	1	-0.0909091	1	#	#
	CG10694	0	0	NA	0	0	1	1	-0.5	1	#	#
	CG10700	0	0	NA	0	0	10	20	-0.666667	1	#	#
	CG10702	0	0	NA	0	0	12	7	-0.368421	1	DOWN	#
	CG10710	0.000633847	0	9	0	1	20	12	0.625	0.393939	#	#
	CG10713	0	0.00292398	0	1	0	4	3	-0.428571	1	#	#
	CG10721	0	0	NA	0	0	3	4	-0.571429	1	#	#
	CG10725	0	0	NA	0	0	0	0	0	1	UP	#
	CG10730	0	0	NA	0	0	20	7	-0.259259	1	#	#
	CG10731	0	0	NA	0	0	9	1	-0.1	1	#	#
	CG10732	0	0.000866051	0	1	0	20	14	-0.411765	1	#	#
	CG10734	0	0	NA	0	0	7	10	-0.588235	1	#	#
	CG10737	0	0.00144231	0	1	0	33	2	-0.0571429	1	#	#
	CG10738	0	0.00342205	0	3	0	41	6	-0.12766	1	#	#
	CG1074	0	0	NA	0	0	0	0	0	1	#	#
	CG10747	0	0	NA	0	0	3	4	-0.571429	1	#	#
	CG10748	0	0	NA	0	0	1	1	-0.5	1	#	SWEEP
	CG10749	0	0	NA	0	0	3	2	-0.4	1	#	SWEEP
	CG10750	0	0	NA	0	0	3	0	0	1	#	#
	CG10752	0	0	NA	0	0	0	1	-1	1	#	SWEEP
	CG10754	0	0	NA	0	0	0	0	0	1	#	SWEEP
	CG10761	0	0	NA	0	0	2	1	-0.333333	1	#	#
	CG10764	0	0	NA	0	0	4	5	-0.555556	1	#	#
	CG1077	0	0.00191449	0	1	0	2	2	-0.5	1	#	#
	CG10777	0	0.00149254	0	1	0	0	2	-1	0.333333	DOWN	SWEEP
	CG10778	0	0	NA	0	0	0	0	0	1	#	SWEEP
	CG10793	0	0	NA	0	0	15	4	-0.210526	1	#	#
	CG10795	0	0	NA	0	0	5	2	-0.285714	1	#	SWEEP
	CG10799	0	0	NA	0	0	2	4	-0.666667	1	#	#
	CG10801	0	0	NA	0	0	2	5	-0.714286	1	#	#
	CG10802	0	0	NA	0	0	10	1	-0.0909091	1	#	#
	CG10803	0	0	NA	0	0	11	9	-0.45	1	#	#
	CG10804	0	0	NA	0	0	0	0	0	1	UP	#
	CG10809	0	0.00388098	0	1	0	3	0	0	1	#	#
	CG10814	0	0	NA	0	0	23	9	-0.28125	1	#	#
	CG10822	0	0	NA	0	0	1	0	0	1	#	#
	CG10824	0.0041713	0.0261552	0.159483	10	5	18	8	0.025641	1	#	#
	CG10827	0.00431655	0.0311027	0.138784	11	5	9	1	0.2125	0.352387	#	#
	CG10830	0	0.0452586	0	7	0	0	0	0	1	#	#
	CG10834	0	0	NA	0	0	3	0	0	1	#	#
	CG10839	0	0	NA	0	0	5	0	0	1	#	#
	CG10841	0	0	NA	0	0	19	1	-0.05	1	#	#
	CG10845	0	0	NA	0	0	0	1	-1	1	#	#
	CG10853	0.006	0	9	0	2	10	4	0.714286	0.125	#	#
	CG10859	0	0	NA	0	0	3	1	-0.25	1	#	#
	CG10862	0	0	NA	0	0	0	0	0	1	#	#
	CG10863	0	0	NA	0	0	11	1	-0.0833333	1	#	#
	CG10864	0	0.00386598	0	1	0	12	3	-0.2	1	#	#
	CG10866	0	0	NA	0	0	6	0	0	1	#	#
	CG10869	0	0	NA	0	0	18	5	-0.217391	1	#	#
	CG10874	0	0	NA	0	0	6	3	-0.333333	1	#	#
	CG10877	0.00411241	0.012605	0.326251	4	4	8	2	0.3	0.321267	#	#
	CG10880	0	0	NA	0	0	0	2	-1	1	#	#
	CG10881	0	0	NA	0	0	8	0	0	1	#	#
	CG10887	0	0	NA	0	0	0	2	-1	1	#	#
	CG10889	0	0	NA	0	0	3	0	0	1	#	#
	CG10898	0	0	NA	0	0	2	0	0	1	DOWN	#
	CG10899	0	0	NA	0	0	5	2	-0.285714	1	#	#
	CG1090	0	0	NA	0	0	1	0	0	1	UP	#
	CG10903	0	0	NA	0	0	1	0	0	1	#	#
	CG10904	0	0	NA	0	0	0	0	0	1	#	SWEEP
	CG10907	0	0.0093361	0	3	0	26	8	-0.235294	1	#	#
	CG10909	0	0	NA	0	0	3	6	-0.666667	1	#	#
	CG1091	0	0	NA	0	0	1	0	0	1	#	#
	CG10910	0	0	NA	0	0	16	7	-0.304348	1	#	#
	CG10911	0	0	NA	0	0	7	1	-0.125	1	#	#
	CG10912	0	0	NA	0	0	4	1	-0.2	1	#	#
	CG10914	0	0	NA	0	0	7	1	-0.125	1	#	#
	CG10915	0	0	NA	0	0	7	0	0	1	#	#
	CG10916	0	0	NA	0	0	0	0	0	1	#	#
	CG10918	0	0	NA	0	0	8	2	-0.2	1	#	#
	CG10919	0	0	NA	0	0	1	0	0	1	#	SWEEP
	CG1092	0	0	NA	0	0	1	1	-0.5	1	#	#
	CG10920	0	0	NA	0	0	10	7	-0.411765	1	#	#
	CG10924	0	0	NA	0	0	12	3	-0.2	1	DOWN	#
	CG10927	0	0	NA	0	0	1	2	-0.666667	1	#	#
	CG10931	0	0	NA	0	0	5	2	-0.285714	1	#	#
	CG10932	0	0	NA	0	0	13	2	-0.133333	1	#	SWEEP
	CG10933	0	0	NA	0	0	1	0	0	1	#	#
	CG10934	0.00232919	0	9	0	1	0	0	1	1	#	#
	CG10936	0	0	NA	0	0	46	17	-0.269841	1	#	#
	CG10943	0	0	NA	0	0	4	9	-0.692308	1	#	SWEEP
	CG10947	0	0	NA	0	0	3	0	0	1	#	#
	CG10948	0.00109609	0.00932256	0.117574	5	2	14	2	0.160714	0.557312	DOWN	SWEEP
	CG10949	0	0	NA	0	0	12	10	-0.454545	1	#	#
	CG10950	0	0	NA	0	0	10	7	-0.411765	1	#	#
	CG10953	0	0	NA	0	0	9	0	0	1	#	#
	CG10958	0	0	NA	0	0	20	1	-0.047619	1	#	#
	CG10959	0	0	NA	0	0	13	2	-0.133333	1	DOWN	#
	CG10960	0	0.00530973	0	2	0	12	0	0	1	#	SWEEP
	CG10962	0	0	NA	0	0	12	1	-0.0769231	1	#	#
	CG10969	0	0	NA	0	0	9	11	-0.55	1	#	SWEEP
	CG10970	0	0	NA	0	0	3	0	0	1	#	#
	CG10973	0	0	NA	0	0	15	2	-0.117647	1	#	SWEEP
	CG10979	0	0	NA	0	0	1	4	-0.8	1	DOWN	#
	CG10984	0	0.00223881	0	1	0	6	2	-0.25	1	#	SWEEP
	CG10993	0	0	NA	0	0	0	0	0	1	#	#
	CG10996	0	0.00398936	0	1	0	3	0	0	1	#	#
	CG11000	0	0	NA	0	0	1	0	0	1	#	#
	CG11007	0	0	NA	0	0	3	2	-0.4	1	#	#
	CG11018	0	0	NA	0	0	6	5	-0.454545	1	#	#
	CG11023	0	0	NA	0	0	1	0	0	1	#	#
	CG11029	0	0	NA	0	0	21	2	-0.0869565	1	#	#
	CG1103	0	0	NA	0	0	0	0	0	1	#	#
	CG11030	0	0	NA	0	0	4	0	0	1	#	#
	CG11034	0	0	NA	0	0	18	2	-0.1	1	#	#
	CG11035	0	0	NA	0	0	3	2	-0.4	1	#	#
	CG11037	0	0	NA	0	0	2	2	-0.5	1	#	SWEEP
	CG1104	0	0	NA	0	0	8	3	-0.272727	1	#	#
	CG11041	0	0	NA	0	0	5	0	0	1	#	#
	CG11043	0	0	NA	0	0	0	0	0	1	#	#
	CG11044	0	0	NA	0	0	24	1	-0.04	1	#	#
	CG1105	0	0	NA	0	0	3	0	0	1	#	#
	CG11050	0	0	NA	0	0	8	1	-0.111111	1	#	#
	CG11052	0	0	NA	0	0	1	0	0	1	#	#
	CG11060	0	0	NA	0	0	5	1	-0.166667	1	#	#
	CG11068	0.00149328	0	9	0	1	0	0	1	1	#	#
	CG11069	0	0	NA	0	0	19	3	-0.136364	1	#	#
	CG11070	0	0	NA	0	0	6	2	-0.25	1	#	#
	CG11073	0.00133789	0.0060048	0.222804	5	3	28	13	0.0579268	1	#	SWEEP
	CG11076	0	0	NA	0	0	1	0	0	1	#	#
	CG11077	0	0	NA	0	0	1	0	0	1	#	#
	CG11085	0	0.0177778	0	4	0	8	0	0	1	#	#
	CG11089	0	0	NA	0	0	9	1	-0.1	1	#	#
	CG1109	0	0	NA	0	0	3	2	-0.4	1	#	#
	CG11095	0	0	NA	0	0	2	2	-0.5	1	#	#
	CG11099	0	0	NA	0	0	16	0	0	1	#	#
	CG11103	0	0.00849858	0	1	0	1	0	0	1	#	#
	CG11106	0	0	NA	0	0	0	1	-1	1	#	#
	CG11107	0	0	NA	0	0	11	0	0	1	#	#
	CG11109	0	0	NA	0	0	1	1	-0.5	1	DOWN	#
	CG11110	0	0	NA	0	0	7	0	0	1	#	#
	CG11112	0	0	NA	0	0	2	1	-0.333333	1	#	#
	CG11113	0	0	NA	0	0	2	0	0	1	#	#
	CG11122	0.000508518	0.000774293	0.656751	2	4	15	9	0.291667	0.359825	DOWN	#
	CG11123	0	0	NA	0	0	4	3	-0.428571	1	#	#
	CG11125	0	0	NA	0	0	1	3	-0.75	1	#	#
	CG11127	0	0	NA	0	0	4	2	-0.333333	1	#	#
	CG1113	0	0	NA	0	0	4	4	-0.5	1	#	#
	CG11131	0	0	NA	0	0	2	0	0	1	#	#
	CG11134	0	0	NA	0	0	0	0	0	1	#	#
	CG11137	0	0	NA	0	0	0	0	0	1	#	#
	CG11138	0	0	NA	0	0	4	1	-0.2	1	#	#
	CG11141	0	0	NA	0	0	1	1	-0.5	1	#	#
	CG11145	0	0	NA	0	0	3	2	-0.4	1	#	#
	CG11147	0	0	NA	0	0	7	0	0	1	#	#
	CG11148	0.000283393	0	9	0	1	0	2	0	1	#	#
	CG11149	0	0	NA	0	0	15	5	-0.25	1	#	#
	CG11151	0	0	NA	0	0	0	0	0	1	#	#
	CG11155	0	0	NA	0	0	1	1	-0.5	1	UP	#
	CG11158	0.0013245	0.0212766	0.0622517	5	1	7	1	0.0416667	1	#	#
	CG11159	0	0	NA	0	0	0	2	-1	1	#	#
	CG1116	0	0	NA	0	0	3	5	-0.625	1	#	#
	CG11160	0	0	NA	0	0	2	0	0	1	#	#
	CG11162	0	0	NA	0	0	7	1	-0.125	1	#	#
	CG11164	0	0	NA	0	0	3	1	-0.25	1	#	#
	CG11165	0	0	NA	0	0	0	1	-1	1	#	#
	CG11168	0.000522648	0.00165654	0.315505	1	1	18	7	0.22	0.512821	#	#
	CG11170	0.00265135	0.0264706	0.100162	6	2	14	3	0.0735294	1	#	SWEEP
	CG11178	0	0	NA	0	0	16	4	-0.2	1	#	#
	CG11180	0	0.00224551	0	1	0	20	21	-0.512195	1	#	#
	CG11190	0	0.0225225	0	10	0	12	7	-0.368421	0.0625264	#	#
	CG11191	0	0	NA	0	0	3	1	-0.25	1	#	#
	CG11192	0	0	NA	0	0	9	4	-0.307692	1	#	#
	CG11200	0	0	NA	0	0	3	1	-0.25	1	#	#
	CG11208	0	0	NA	0	0	7	3	-0.3	1	#	#
	CG11210	0	0	NA	0	0	1	0	0	1	#	#
	CG11211	0	0	NA	0	0	0	0	0	1	#	#
	CG11221	0	0	NA	0	0	7	0	0	1	#	#
	CG11226	0	0	NA	0	0	0	0	0	1	#	#
	CG11227	0.000585252	0	9	0	1	0	0	1	1	#	#
	CG11231	0	0	NA	0	0	0	1	-1	1	#	#
	CG11236	0	0	NA	0	0	17	3	-0.15	1	#	#
	CG1124	0	0	NA	0	0	3	0	0	1	#	#
	CG11241	0	0	NA	0	0	2	2	-0.5	1	#	#
	CG11247	0	0	NA	0	0	3	0	0	1	#	#
	CG11248	0	0	NA	0	0	1	6	-0.857143	1	#	#
	CG11249	0	0.00240385	0	1	0	2	1	-0.333333	1	UP	#
	CG11251	0	0.00454545	0	1	0	10	3	-0.230769	1	#	#
	CG11257	0	0	NA	0	0	19	10	-0.344828	1	#	#
	CG1126	0	0	NA	0	0	3	2	-0.4	1	UP	#
	CG11261	0	0	NA	0	0	6	9	-0.6	1	#	SWEEP
	CG11262	0	0.00800534	0	4	0	12	3	-0.2	1	#	SWEEP
	CG11263	0	0	NA	0	0	0	0	0	1	#	SWEEP
	CG11266	0	0	NA	0	0	11	1	-0.0833333	1	#	#
	CG11267	0.00445765	0.0396476	0.112432	3	1	0	0	0.25	1	DOWN	SWEEP
	CG11269	0	0	NA	0	0	4	0	0	1	#	SWEEP
	CG11275	0	0.013986	0	4	0	15	2	-0.117647	1	#	SWEEP
	CG11279	0	0	NA	0	0	3	1	-0.25	1	#	SWEEP
	CG11284	0	0	NA	0	0	0	0	0	1	#	#
	CG11286	0	0	NA	0	0	3	1	-0.25	1	#	#
	CG11289	0	0	NA	0	0	12	11	-0.478261	1	#	#
	CG1129	0	0	NA	0	0	2	0	0	1	#	#
	CG11291	0.00147856	0	9	0	1	7	4	0.636364	0.416667	#	SWEEP
	CG11294	0	0	NA	0	0	0	0	0	1	#	#
	CG11298	0	0	NA	0	0	9	3	-0.25	1	#	SWEEP
	CG11300	0	0	NA	0	0	0	3	-1	1	#	SWEEP
	CG11306	0	0	NA	0	0	2	3	-0.6	1	#	#
	CG11307	0	0	NA	0	0	2	1	-0.333333	1	#	#
	CG11309	0	0	NA	0	0	0	1	-1	1	#	#
	CG11313	0	0	NA	0	0	2	2	-0.5	1	#	#
	CG11317	0	0	NA	0	0	1	0	0	1	#	#
	CG11318	0	0	NA	0	0	23	6	-0.206897	1	#	#
	CG11319	0	0	NA	0	0	49	9	-0.155172	1	UP	#
	CG11320	0	0	NA	0	0	14	3	-0.176471	1	UP	#
	CG11321	0	0	NA	0	0	91	37	-0.289062	1	#	#
	CG11322	0	0	NA	0	0	9	9	-0.5	1	#	#
	CG11327	0	0	NA	0	0	2	8	-0.8	1	#	#
	CG11329	0	0	NA	0	0	0	1	-1	1	#	#
	CG11333	0	0	NA	0	0	1	1	-0.5	1	#	#
	CG11334	0	0	NA	0	0	0	0	0	1	#	#
	CG11337	0	0	NA	0	0	11	4	-0.266667	1	DOWN	#
	CG11340	0	0	NA	0	0	24	5	-0.172414	1	#	#
	CG11342	0	0	NA	0	0	13	3	-0.1875	1	#	#
	CG11345	0	0	NA	0	0	12	8	-0.4	1	#	#
	CG11349	0	0	NA	0	0	21	9	-0.3	1	#	#
	CG11350	0	0	NA	0	0	17	3	-0.15	1	#	#
	CG11353	0	0	NA	0	0	28	9	-0.243243	1	#	#
	CG11356	0	0	NA	0	0	2	1	-0.333333	1	#	#
	CG11357	0	0	NA	0	0	4	2	-0.333333	1	DOWN	#
	CG1136	0.00202908	0.0229008	0.0886033	8	2	9	9	-0.3	0.226414	#	#
	CG11360	0	0	NA	0	0	2	1	-0.333333	1	#	#
	CG11362	0	0	NA	0	0	2	10	-0.833333	1	#	#
	CG11367	0	0	NA	0	0	2	1	-0.333333	1	#	#
	CG11368	0	0	NA	0	0	0	2	-1	1	#	#
	CG11369	0	0	NA	0	0	0	0	0	1	#	#
	CG1137	0	0	NA	0	0	0	1	-1	1	#	#
	CG11370	0	0	NA	0	0	3	1	-0.25	1	#	#
	CG11373	0	0	NA	0	0	0	1	-1	1	#	#
	CG11374	0	0	NA	0	0	1	0	0	1	#	#
	CG11377	0	0	NA	0	0	1	1	-0.5	1	#	#
	CG11378	0	0	NA	0	0	1	0	0	1	#	#
	CG11379	0	0	NA	0	0	0	0	0	1	#	#
	CG1138	0	0.00575816	0	1	0	0	0	0	1	#	#
	CG11380	0	0	NA	0	0	1	0	0	1	#	#
	CG11381	0	0	NA	0	0	0	3	-1	1	#	#
	CG11382	0	0	NA	0	0	0	3	-1	1	#	#
	CG11384	0	0	NA	0	0	0	1	-1	1	#	#
	CG11388	0	0	NA	0	0	2	0	0	1	#	SWEEP
	CG1139	0	0	NA	0	0	20	0	0	1	#	#
	CG11391	0	0	NA	0	0	6	3	-0.333333	1	#	#
	CG11395	0	0	NA	0	0	14	8	-0.363636	1	#	#
	CG11396	0	0	NA	0	0	2	2	-0.5	1	#	#
	CG11398	0	0	NA	0	0	0	1	-1	1	#	#
	CG11399	0	0	NA	0	0	2	2	-0.5	1	#	#
	CG11400	0	0	NA	0	0	2	4	-0.666667	1	#	#
	CG11403	0	0	NA	0	0	0	0	0	1	DOWN	#
	CG11404	0	0	NA	0	0	2	1	-0.333333	1	#	SWEEP
	CG11406	0	0	NA	0	0	1	4	-0.8	1	#	SWEEP
	CG11407	0	0	NA	0	0	4	2	-0.333333	1	#	#
	CG11409	0	0	NA	0	0	2	5	-0.714286	1	#	#
	CG11412	0	0	NA	0	0	0	0	0	1	#	#
	CG11413	0	0	NA	0	0	0	0	0	1	#	SWEEP
	CG11414	0	0	NA	0	0	2	3	-0.6	1	#	SWEEP
	CG11417	0	0	NA	0	0	2	0	0	1	#	#
	CG11418	0	0	NA	0	0	0	0	0	1	#	#
	CG1142	0	0	NA	0	0	2	1	-0.333333	1	#	#
	CG11423	0	0	NA	0	0	13	8	-0.380952	1	#	#
	CG11425	0	0	NA	0	0	1	1	-0.5	1	#	SWEEP
	CG11426	0	0	NA	0	0	1	1	-0.5	1	#	SWEEP
	CG1143	0	0	NA	0	0	9	3	-0.25	1	#	#
	CG11436	0	0	NA	0	0	6	0	0	1	#	#
	CG11437	0	0	NA	0	0	0	2	-1	1	#	SWEEP
	CG11438	0	0	NA	0	0	1	2	-0.666667	1	#	SWEEP
	CG11444	0	0	NA	0	0	1	0	0	1	#	#
	CG11447	0	0	NA	0	0	0	0	0	1	#	#
	CG11448	0	0	NA	0	0	0	0	0	1	#	#
	CG11449	0	0	NA	0	0	1	2	-0.666667	1	#	SWEEP
	CG11453	0	0	NA	0	0	6	2	-0.25	1	#	#
	CG11454	0	0	NA	0	0	1	0	0	1	#	SWEEP
	CG11455	0	0	NA	0	0	0	0	0	1	#	SWEEP
	CG11456	0	0	NA	0	0	2	1	-0.333333	1	DOWN	#
	CG11458	0	0	NA	0	0	1	0	0	1	#	SWEEP
	CG11459	0	0	NA	0	0	0	0	0	1	#	#
	CG1146	0	0	NA	0	0	10	6	-0.375	1	#	#
	CG11470	0.00196721	0.00622407	0.316066	1	1	1	8	-0.388889	0.345455	#	SWEEP
	CG11474	0.00105448	0	9	0	1	17	4	0.809524	0.227273	#	SWEEP
	CG11475	0	0.0168919	0	5	0	21	3	-0.125	1	#	SWEEP
	CG11486	0	0	NA	0	0	7	0	0	1	#	#
	CG11498	0	0.0181191	0	7	0	14	1	-0.0666667	1	#	SWEEP
	CG11504	0	0	NA	0	0	1	0	0	1	#	SWEEP
	CG11505	0	0	NA	0	0	3	3	-0.5	1	#	#
	CG11509	0	0	NA	0	0	0	1	-1	1	#	#
	CG11523	0	0	NA	0	0	1	0	0	1	#	#
	CG11526	0	0	NA	0	0	27	4	-0.129032	1	#	#
	CG11529	0	0	NA	0	0	2	0	0	1	#	#
	CG11534	0	0	NA	0	0	10	3	-0.230769	1	#	#
	CG11537	0	0	NA	0	0	9	3	-0.25	1	#	#
	CG11539	0	0	NA	0	0	3	1	-0.25	1	#	#
	CG11550	0	0	NA	0	0	4	0	0	1	#	#
	CG11555	0	0	NA	0	0	1	0	0	1	#	#
	CG11560	0	0	NA	0	0	6	5	-0.454545	1	#	#
	CG11562	0	0	NA	0	0	0	0	0	1	#	#
	CG11563	0	0	NA	0	0	0	0	0	1	#	#
	CG11566	0	0	NA	0	0	1	1	-0.5	1	#	#
	CG11570	0	0	NA	0	0	2	3	-0.6	1	UP	#
	CG11576	0	0	NA	0	0	2	0	0	1	#	#
	CG11577	0	0	NA	0	0	2	2	-0.5	1	#	#
	CG11581	0	0	NA	0	0	11	3	-0.214286	1	#	#
	CG11583	0	0	NA	0	0	26	1	-0.037037	1	#	#
	CG11584	0.000692521	0.00767754	0.0902008	4	1	19	10	-0.144828	1	#	#
	CG11585	0	0	NA	0	0	6	2	-0.25	1	#	#
	CG11586	0	0	NA	0	0	0	0	0	1	#	#
	CG11588	0	0	NA	0	0	7	7	-0.5	1	#	#
	CG11590	0	0.00696056	0	1	0	0	1	-1	1	#	#
	CG11593	0	0.00603622	0	2	0	13	3	-0.1875	1	#	#
	CG11594	0.000829187	0.0131234	0.0631841	5	1	11	5	-0.145833	0.634112	#	#
	CG11596	0	0	NA	0	0	2	0	0	1	#	#
	CG11597	0	0	NA	0	0	9	2	-0.181818	1	#	#
	CG11598	0	0	NA	0	0	1	3	-0.75	1	#	#
	CG11600	0	0	NA	0	0	2	0	0	1	#	#
	CG11601	0	0	NA	0	0	2	0	0	1	#	#
	CG11608	0	0	NA	0	0	0	1	-1	1	#	#
	CG1161	0	0	NA	0	0	1	1	-0.5	1	#	#
	CG11617	0	0	NA	0	0	0	0	0	1	#	SWEEP
	CG11619	0	0	NA	0	0	18	8	-0.307692	1	#	#
	CG11626	0	0	NA	0	0	3	6	-0.666667	1	#	#
	CG11629	0	0	NA	0	0	4	5	-0.555556	1	#	#
	CG11630	0	0	NA	0	0	2	0	0	1	#	#
	CG11634	0	0	NA	0	0	1	4	-0.8	1	#	#
	CG11635	0	0	NA	0	0	1	0	0	1	#	#
	CG11638	0	0	NA	0	0	2	1	-0.333333	1	#	#
	CG11652	0	0	NA	0	0	9	3	-0.25	1	#	#
	CG11655	0	0	NA	0	0	0	1	-1	1	#	#
	CG11656	0	0	NA	0	0	1	0	0	1	#	#
	CG11658	0	0	NA	0	0	8	1	-0.111111	1	#	#
	CG11659	0	0.00555042	0	2	0	19	28	-0.595745	0.178571	#	#
	CG11663	0	0	NA	0	0	0	0	0	1	#	#
	CG11664	0	0	NA	0	0	0	0	0	1	#	#
	CG11665	0	0	NA	0	0	0	1	-1	1	#	#
	CG11666	0	0	NA	0	0	0	1	-1	1	#	#
	CG11668	0	0	NA	0	0	5	7	-0.583333	1	#	#
	CG11670	0	0	NA	0	0	15	7	-0.318182	1	#	#
	CG11671	0	0	NA	0	0	2	3	-0.6	1	#	#
	CG11672	0	0.00604839	0	1	0	0	2	-1	0.333333	#	#
	CG11674	0	0	NA	0	0	3	1	-0.25	1	#	#
	CG11679	0	0	NA	0	0	0	0	0	1	#	#
	CG11686	0	0	NA	0	0	1	0	0	1	#	#
	CG11693	0	0	NA	0	0	3	2	-0.4	1	#	#
	CG11694	0	0	NA	0	0	0	0	0	1	#	#
	CG11695	0	0	NA	0	0	0	0	0	1	#	SWEEP
	CG11696	0	0.00465116	0	2	0	1	1	-0.5	1	DOWN	SWEEP
	CG11697	0	0	NA	0	0	0	0	0	1	#	SWEEP
	CG11698	0	0	NA	0	0	1	1	-0.5	1	#	#
	CG11699	0	0.00977199	0	1	0	0	0	0	1	#	SWEEP
	CG11700	0	0	NA	0	0	2	1	-0.333333	1	#	SWEEP
	CG11703	0	0	NA	0	0	7	2	-0.222222	1	#	#
	CG11710	0	0	NA	0	0	3	2	-0.4	1	DOWN	#
	CG11714	0	0	NA	0	0	14	6	-0.3	1	#	#
	CG1172	0	0	NA	0	0	0	0	0	1	#	#
	CG11722	0	0.00761421	0	1	0	0	0	0	1	#	#
	CG11723	0	0	NA	0	0	5	1	-0.166667	1	#	#
	CG11726	0	0	NA	0	0	12	4	-0.25	1	#	#
	CG11737	0	0	NA	0	0	3	0	0	1	#	#
	CG11739	0	0	NA	0	0	2	0	0	1	#	#
	CG11741	0	0	NA	0	0	1	0	0	1	#	#
	CG11752	0	0	NA	0	0	0	0	0	1	#	#
	CG11753	0	0	NA	0	0	0	0	0	1	#	#
	CG11755	0	0	NA	0	0	3	1	-0.25	1	#	#
	CG11756	0.00662739	0.0207852	0.318851	3	3	1	1	0	1	#	#
	CG11760	0	0	NA	0	0	0	1	-1	1	#	#
	CG11762	0	0	NA	0	0	1	3	-0.75	1	#	#
	CG11768	0	0	NA	0	0	1	1	-0.5	1	#	#
	CG11771	0.000630385	0.0140374	0.0449074	7	1	11	3	-0.0892857	1	#	#
	CG11777	0	0	NA	0	0	6	0	0	1	#	#
	CG11779	0	0	NA	0	0	13	0	0	1	#	#
	CG11781	0	0.012987	0	1	0	2	1	-0.333333	1	#	#
	CG11786	0	0	NA	0	0	4	1	-0.2	1	#	#
	CG11788	0	0	NA	0	0	28	4	-0.125	1	#	#
	CG11790	0	0	NA	0	0	3	2	-0.4	1	#	#
	CG11791	0	0.00793651	0	1	0	0	2	-1	0.333333	#	#
	CG11796	0	0	NA	0	0	2	2	-0.5	1	#	#
	CG11802	0	0	NA	0	0	0	1	-1	1	#	SWEEP
	CG11807	0	0	NA	0	0	14	0	0	1	#	#
	CG11808	0	0.0129032	0	2	0	2	0	0	1	#	#
	CG11811	0	0.0123457	0	2	0	10	1	-0.0909091	1	#	#
	CG11815	0	0	NA	0	0	5	2	-0.285714	1	#	#
	CG11816	0	0	NA	0	0	0	1	-1	1	#	#
	CG11825	0	0	NA	0	0	1	1	-0.5	1	#	#
	CG11828	0.000983929	0.00332594	0.295835	1	1	6	7	-0.0384615	1	#	SWEEP
	CG11835	0.00055607	0.00519331	0.107074	3	1	19	16	-0.207143	0.618047	#	#
	CG11836	0	0	NA	0	0	5	0	0	1	#	#
	CG11837	0	0	NA	0	0	3	1	-0.25	1	DOWN	SWEEP
	CG11839	0	0	NA	0	0	7	3	-0.3	1	#	#
	CG11841	0	0	NA	0	0	3	0	0	1	#	SWEEP
	CG11842	0.00142248	0	9	0	1	6	1	0.857143	0.25	#	SWEEP
	CG11843	0	0	NA	0	0	4	4	-0.5	1	#	SWEEP
	CG11851	0	0	NA	0	0	6	1	-0.142857	1	#	#
	CG11852	0	0	NA	0	0	6	0	0	1	#	#
	CG11854	0	0	NA	0	0	2	2	-0.5	1	#	#
	CG11857	0	0	NA	0	0	1	0	0	1	#	#
	CG11858	0	0	NA	0	0	3	0	0	1	#	#
	CG11864	0	0	NA	0	0	1	3	-0.75	1	#	#
	CG11865	0	0	NA	0	0	0	8	-1	1	#	#
	CG11873	0.000446251	0.00331387	0.134662	7	3	56	13	0.111594	0.414561	#	SWEEP
	CG11876	0	0	NA	0	0	3	0	0	1	#	SWEEP
	CG11878	0	0	NA	0	0	6	1	-0.142857	1	#	#
	CG11880	0.00119048	0.0114286	0.104167	6	2	24	3	0.138889	0.56751	#	SWEEP
	CG11882	0	0.0115163	0	2	0	4	7	-0.636364	0.192308	#	SWEEP
	CG11883	0	0	NA	0	0	31	1	-0.03125	1	#	#
	CG11885	0	0	NA	0	0	2	0	0	1	#	#
	CG11889	0.00110213	0	9	0	1	5	2	0.714286	0.375	#	#
	CG11892	0	0	NA	0	0	8	2	-0.2	1	#	#
	CG11893	0	0	NA	0	0	0	2	-1	1	#	#
	CG11897	0	0.00107105	0	1	0	20	4	-0.166667	1	#	SWEEP
	CG11898	0	0.0155383	0	14	0	30	6	-0.166667	0.166984	#	SWEEP
	CG11899	0	0.011984	0	3	0	5	1	-0.166667	1	#	#
	CG11902	0.000619451	0.00447761	0.138344	4	2	31	11	0.0714286	0.656096	#	#
	CG11905	0	0	NA	0	0	17	7	-0.291667	1	#	#
	CG11906	0	0	NA	0	0	11	3	-0.214286	1	#	#
	CG11911	0	0	NA	0	0	0	1	-1	1	#	#
	CG11912	0	0	NA	0	0	0	0	0	1	#	#
	CG11913	0	0	NA	0	0	8	1	-0.111111	1	#	#
	CG11920	0	0	NA	0	0	4	2	-0.333333	1	#	#
	CG11927	0	0	NA	0	0	2	1	-0.333333	1	#	#
	CG11929	0	0.00165563	0	1	0	14	24	-0.631579	0.384615	#	#
	CG11951	0.00224509	0.00571066	0.39314	3	4	31	21	0.167582	0.442644	#	#
	CG11961	0	0	NA	0	0	17	5	-0.227273	1	#	#
	CG11964	0	0	NA	0	0	5	2	-0.285714	1	#	#
	CG11966	0	0	NA	0	0	5	2	-0.285714	1	#	#
	CG11970	0.000832254	0.00160471	0.518633	2	3	11	10	0.12381	1	DOWN	#
	CG11975	0	0	NA	0	0	2	0	0	1	#	#
	CG11977	0	0	NA	0	0	7	1	-0.125	1	#	#
	CG11980	0	0	NA	0	0	1	0	0	1	#	#
	CG11982	0.00120919	0	9	0	1	2	1	0.666667	1	#	#
	CG11983	0.00105671	0	9	0	1	1	2	0.333333	1	#	#
	CG11984	0	0.00225225	0	1	0	1	0	0	1	#	#
	CG11985	0	0	NA	0	0	2	0	0	1	#	#
	CG11986	0	0	NA	0	0	1	4	-0.8	1	#	#
	CG11997	0.00107181	0	9	0	1	1	5	0.166667	1	#	#
	CG11999	0	0	NA	0	0	1	1	-0.5	1	#	#
	CG12003	0	0	NA	0	0	11	10	-0.47619	1	#	#
	CG12004	0	0	NA	0	0	15	2	-0.117647	1	#	#
	CG12006	0	0	NA	0	0	14	5	-0.263158	1	#	#
	CG12007	0	0	NA	0	0	3	2	-0.4	1	#	#
	CG12009	0	0	NA	0	0	5	3	-0.375	1	UP	#
	CG12010	0	0	NA	0	0	2	5	-0.714286	1	DOWN	#
	CG12011	0	0	NA	0	0	15	11	-0.423077	1	#	#
	CG12012	0	0	NA	0	0	0	0	0	1	#	#
	CG12014	0	0	NA	0	0	1	0	0	1	#	#
	CG12016	0	0	NA	0	0	2	0	0	1	#	#
	CG12017	0	0	NA	0	0	12	3	-0.2	1	#	#
	CG12018	0	0	NA	0	0	8	5	-0.384615	1	#	#
	CG12020	0	0	NA	0	0	6	3	-0.333333	1	#	#
	CG12024	0	0	NA	0	0	1	0	0	1	#	#
	CG12025	0	0	NA	0	0	3	1	-0.25	1	#	#
	CG12027	0	0	NA	0	0	2	1	-0.333333	1	#	#
	CG12034	0	0	NA	0	0	2	0	0	1	#	#
	CG12035	0	0	NA	0	0	6	3	-0.333333	1	#	#
	CG12038	0	0	NA	0	0	7	1	-0.125	1	#	#
	CG12042	0	0	NA	0	0	1	1	-0.5	1	#	#
	CG12050	0	0	NA	0	0	8	4	-0.333333	1	#	#
	CG12054	0	0	NA	0	0	8	3	-0.272727	1	#	#
	CG12056	0.00162778	0.0369069	0.0441051	7	1	0	0	0.125	1	#	#
	CG12057	0	0.0127389	0	2	0	2	0	0	1	#	#
	CG12061	0	0	NA	0	0	0	0	0	1	#	#
	CG12065	0	0	NA	0	0	2	1	-0.333333	1	#	#
	CG12069	0	0	NA	0	0	5	1	-0.166667	1	#	#
	CG12071	0	0	NA	0	0	7	0	0	1	#	#
	CG12075	0	0.00276498	0	2	0	32	10	-0.238095	1	#	#
	CG12078	0	0	NA	0	0	0	2	-1	1	#	#
	CG1208	0	0.00280112	0	1	0	2	2	-0.5	1	UP	#
	CG12081	0	0	NA	0	0	0	0	0	1	#	#
	CG12082	0	0	NA	0	0	4	1	-0.2	1	#	#
	CG12084	0	0	NA	0	0	4	0	0	1	#	#
	CG12090	0	0	NA	0	0	54	6	-0.1	1	#	#
	CG12091	0	0	NA	0	0	4	0	0	1	#	#
	CG12093	0	0	NA	0	0	7	10	-0.588235	1	#	#
	CG12096	0	0	NA	0	0	3	0	0	1	#	#
	CG12099	0	0	NA	0	0	9	4	-0.307692	1	#	#
	CG12104	0	0	NA	0	0	8	2	-0.2	1	#	#
	CG12105	0.000586969	0	9	0	2	31	47	0.397436	0.519304	#	#
	CG12106	0	0	NA	0	0	0	0	0	1	#	#
	CG12107	0	0	NA	0	0	1	0	0	1	#	#
	CG12111	0	0	NA	0	0	0	0	0	1	#	#
	CG12112	0	0	NA	0	0	0	1	-1	1	#	#
	CG12115	0	0	NA	0	0	9	3	-0.25	1	#	#
	CG12116	0	0	NA	0	0	6	1	-0.142857	1	#	#
	CG12118	0	0	NA	0	0	0	1	-1	1	#	#
	CG12119	0	0.00592885	0	2	0	6	2	-0.25	1	#	#
	CG12121	0.00123279	0.00209351	0.588864	1	2	12	8	0.266667	0.559571	#	SWEEP
	CG12123	0	0	NA	0	0	0	0	0	1	#	#
	CG12125	0	0	NA	0	0	14	0	0	1	#	#
	CG12126	0	0	NA	0	0	0	1	-1	1	#	#
	CG12128	0	0	NA	0	0	0	0	0	1	#	#
	CG12129	0	0	NA	0	0	2	4	-0.666667	1	#	#
	CG1213	0	0.00286533	0	1	0	2	0	0	1	UP	#
	CG12133	0	0	NA	0	0	2	3	-0.6	1	#	#
	CG12134	0	0	NA	0	0	2	1	-0.333333	1	#	#
	CG12147	0	0	NA	0	0	9	3	-0.25	1	#	#
	CG12155	0	0	NA	0	0	0	0	0	1	#	#
	CG12158	0	0	NA	0	0	1	0	0	1	#	#
	CG12159	0	0	NA	0	0	0	1	-1	1	#	#
	CG12162	0	0	NA	0	0	4	1	-0.2	1	#	#
	CG12163	0	0	NA	0	0	2	2	-0.5	1	#	#
	CG12164	0	0	NA	0	0	6	0	0	1	#	#
	CG12170	0	0	NA	0	0	4	0	0	1	DOWN	#
	CG12171	0	0	NA	0	0	0	2	-1	1	#	#
	CG12173	0	0	NA	0	0	0	3	-1	1	#	#
	CG12177	0	0	NA	0	0	0	0	0	1	#	#
	CG12179	0.000334299	0	9	0	1	4	8	0.333333	1	#	#
	CG1218	0	0	NA	0	0	1	2	-0.666667	1	#	#
	CG12182	0	0	NA	0	0	22	16	-0.421053	1	#	#
	CG12184	0	0	NA	0	0	3	18	-0.857143	1	#	#
	CG12194	0	0	NA	0	0	8	5	-0.384615	1	#	#
	CG12200	0.00650289	0.022113	0.294075	3	3	6	1	0.357143	0.265734	#	#
	CG12203	0	0	NA	0	0	0	0	0	1	#	#
	CG12204	0	0	NA	0	0	3	3	-0.5	1	#	#
	CG12206	0	0	NA	0	0	3	4	-0.571429	1	#	#
	CG12207	0	0	NA	0	0	5	3	-0.375	1	#	#
	CG12209	0	0	NA	0	0	12	1	-0.0769231	1	#	#
	CG12213	0	0	NA	0	0	5	2	-0.285714	1	#	#
	CG12219	0	0	NA	0	0	4	2	-0.333333	1	DOWN	SWEEP
	CG12224	0	0	NA	0	0	1	1	-0.5	1	#	#
	CG12229	0	0	NA	0	0	7	1	-0.125	1	#	#
	CG12231	0	0	NA	0	0	1	3	-0.75	1	#	#
	CG12236	0	0	NA	0	0	5	0	0	1	DOWN	#
	CG12237	0	0	NA	0	0	0	1	-1	1	#	#
	CG12239	0	0	NA	0	0	15	15	-0.5	1	#	#
	CG12241	0	0	NA	0	0	21	1	-0.0454545	1	#	#
	CG12253	0	0	NA	0	0	4	0	0	1	#	#
	CG12256	0	0	NA	0	0	2	0	0	1	#	#
	CG12259	0	0	NA	0	0	4	0	0	1	#	#
	CG12262	0	0	NA	0	0	10	0	0	1	#	SWEEP
	CG12263	0	0	NA	0	0	20	4	-0.166667	1	#	#
	CG12264	0	0	NA	0	0	0	2	-1	1	#	#
	CG12267	0	0	NA	0	0	2	0	0	1	#	#
	CG12268	0	0	NA	0	0	21	4	-0.16	1	#	#
	CG12269	0	0	NA	0	0	1	0	0	1	#	#
	CG1227	0	0	NA	0	0	2	1	-0.333333	1	DOWN	#
	CG12272	0	0.00126796	0	1	0	6	4	-0.4	1	#	#
	CG12278	0.00778715	0.0196937	0.395414	3	4	6	1	0.428571	0.265734	#	#
	CG12279	0	0	NA	0	0	1	0	0	1	#	#
	CG12288	0	0	NA	0	0	6	4	-0.4	1	#	#
	CG12289	0	0	NA	0	0	15	5	-0.25	1	#	#
	CG12290	0	0	NA	0	0	19	0	0	1	#	#
	CG12299	0	0	NA	0	0	5	2	-0.285714	1	DOWN	#
	CG12301	0	0	NA	0	0	6	15	-0.714286	1	#	#
	CG12304	0	0	NA	0	0	1	1	-0.5	1	#	#
	CG12307	0	0	NA	0	0	1	3	-0.75	1	#	#
	CG12309	0	0	NA	0	0	13	3	-0.1875	1	#	#
	CG1231	0	0	NA	0	0	1	0	0	1	#	#
	CG12310	0	0	NA	0	0	2	5	-0.714286	1	#	#
	CG12316	0.000742942	0	9	0	2	2	1	0.666667	0.4	#	#
	CG12320	0	0.0256098	0	7	0	3	2	-0.4	0.151515	#	#
	CG12321	0	0	NA	0	0	2	0	0	1	#	#
	CG12325	0	0	NA	0	0	18	6	-0.25	1	#	#
	CG1233	0	0	NA	0	0	0	0	0	1	DOWN	#
	CG12333	0	0	NA	0	0	0	0	0	1	#	#
	CG12338	0	0	NA	0	0	0	3	-1	1	#	#
	CG1234	0	0	NA	0	0	4	3	-0.428571	1	DOWN	#
	CG12341	0	0	NA	0	0	2	0	0	1	#	#
	CG12343	0	0	NA	0	0	3	1	-0.25	1	#	#
	CG12344	0	0	NA	0	0	11	0	0	1	#	#
	CG12347	0	0	NA	0	0	0	2	-1	1	#	#
	CG12355	0.00229885	0	9	0	1	3	0	1	0.25	#	#
	CG1236	0	0	NA	0	0	1	3	-0.75	1	#	#
	CG12360	0	0	NA	0	0	3	1	-0.25	1	#	#
	CG12362	0	0.010181	0	3	0	10	2	-0.166667	1	#	#
	CG12374	0	0.0223602	0	6	0	4	0	0	1	#	SWEEP
	CG12375	0	0	NA	0	0	6	2	-0.25	1	#	#
	CG12376	0	0	NA	0	0	9	1	-0.1	1	#	#
	CG12379	0	0	NA	0	0	0	1	-1	1	#	#
	CG12384	0	0	NA	0	0	0	1	-1	1	#	SWEEP
	CG1239	0	0	NA	0	0	3	2	-0.4	1	#	#
	CG12391	0	0	NA	0	0	4	1	-0.2	1	#	#
	CG12393	0	0	NA	0	0	0	3	-1	1	#	#
	CG12395	0	0	NA	0	0	4	0	0	1	#	#
	CG12398	0	0	NA	0	0	11	3	-0.214286	1	#	#
	CG12400	0	0	NA	0	0	0	0	0	1	#	#
	CG12402	0	0	NA	0	0	4	1	-0.2	1	#	#
	CG12404	0	0	NA	0	0	1	1	-0.5	1	#	#
	CG12413	0.000647529	0	9	0	1	10	5	0.666667	0.375	#	SWEEP
	CG12420	0	0	NA	0	0	2	1	-0.333333	1	#	#
	CG12426	0	0	NA	0	0	6	1	-0.142857	1	#	#
	CG12428	0	0.00504202	0	2	0	9	5	-0.357143	1	#	#
	CG12438	0	0	NA	0	0	0	2	-1	1	#	#
	CG12439	0	0	NA	0	0	8	10	-0.555556	1	#	#
	CG12446	0	0	NA	0	0	1	4	-0.8	1	#	#
	CG12448	0	0	NA	0	0	4	1	-0.2	1	#	#
	CG1246	0	0	NA	0	0	5	1	-0.166667	1	#	#
	CG12464	0	0	NA	0	0	6	2	-0.25	1	#	#
	CG12470	0	0	NA	0	0	0	0	0	1	#	#
	CG12477	0.00174723	0	9	0	1	1	3	0.25	1	#	#
	CG12479	0	0	NA	0	0	0	0	0	1	#	#
	CG12480	0.000739645	0.00437637	0.169009	2	1	13	10	-0.101449	1	#	#
	CG12481	0	0	NA	0	0	3	1	-0.25	1	#	#
	CG12483	0	0	NA	0	0	1	0	0	1	#	SWEEP
	CG12484	0	0	NA	0	0	27	8	-0.228571	1	UP	#
	CG12490	0	0.00301205	0	1	0	28	8	-0.222222	1	#	#
	CG12491	0	0	NA	0	0	0	0	0	1	#	SWEEP
	CG12493	0	0	NA	0	0	0	1	-1	1	#	#
	CG12496	0	0.00750939	0	2	0	5	0	0	1	#	#
	CG12498	0	0	NA	0	0	4	0	0	1	#	#
	CG12499	0	0	NA	0	0	61	14	-0.186667	1	#	#
	CG12502	0	0.00726392	0	4	0	18	11	-0.37931	0.275538	#	#
	CG12506	0	0	NA	0	0	2	4	-0.666667	1	#	#
	CG12507	0.0014313	0.0298013	0.048028	6	1	4	2	-0.190476	0.559441	#	SWEEP
	CG12511	0	0	NA	0	0	3	2	-0.4	1	#	#
	CG12512	0	0.00244898	0	1	0	17	6	-0.26087	1	#	#
	CG12516	0	0	NA	0	0	7	3	-0.3	1	#	SWEEP
	CG12517	0	0	NA	0	0	3	7	-0.7	1	#	#
	CG12519	0	0	NA	0	0	4	1	-0.2	1	#	#
	CG12520	0	0	NA	0	0	1	1	-0.5	1	#	SWEEP
	CG12521	0	0	NA	0	0	0	0	0	1	#	#
	CG12522	0	0	NA	0	0	2	0	0	1	#	SWEEP
	CG12523	0	0.00478469	0	1	0	0	3	-1	0.25	#	#
	CG12531	0	0.00170551	0	1	0	4	2	-0.333333	1	#	#
	CG12535	0	0	NA	0	0	0	1	-1	1	#	#
	CG12538	0	0	NA	0	0	2	4	-0.666667	1	#	#
	CG12539	0	0	NA	0	0	1	2	-0.666667	1	#	#
	CG12540	0	0	NA	0	0	0	0	0	1	#	#
	CG12541	0.00174723	0	9	0	1	0	0	1	1	#	#
	CG12546	0	0	NA	0	0	1	0	0	1	#	#
	CG12547	0	0	NA	0	0	4	4	-0.5	1	#	#
	CG12560	0	0	NA	0	0	4	0	0	1	#	#
	CG12567	0	0	NA	0	0	3	2	-0.4	1	#	#
	CG12576	0	0	NA	0	0	3	3	-0.5	1	#	#
	CG12581	0	0	NA	0	0	3	0	0	1	#	#
	CG12582	0	0	NA	0	0	2	3	-0.6	1	#	#
	CG12589	0	0	NA	0	0	0	1	-1	1	#	#
	CG12590	0	0	NA	0	0	1	1	-0.5	1	#	#
	CG12592	0	0	NA	0	0	5	2	-0.285714	1	#	#
	CG12594	0	0	NA	0	0	3	2	-0.4	1	#	#
	CG12605	0	0	NA	0	0	10	3	-0.230769	1	#	#
	CG12607	0	0	NA	0	0	7	3	-0.3	1	#	#
	CG12608	0	0	NA	0	0	2	2	-0.5	1	#	#
	CG12609	0	0	NA	0	0	1	3	-0.75	1	#	#
	CG12617	0	0	NA	0	0	0	0	0	1	#	#
	CG12620	0	0	NA	0	0	6	3	-0.333333	1	#	#
	CG12637	0	0	NA	0	0	1	0	0	1	#	#
	CG12640	0	0	NA	0	0	0	2	-1	1	#	#
	CG12643	0	0	NA	0	0	0	0	0	1	#	#
	CG12645	0.00216294	0.00759494	0.284787	1	1	1	1	0	1	#	#
	CG1265	0	0	NA	0	0	0	0	0	1	#	#
	CG12655	0	0	NA	0	0	0	0	0	1	#	#
	CG12659	0	0	NA	0	0	0	1	-1	1	#	#
	CG12661	0	0	NA	0	0	0	0	0	1	#	#
	CG12662	0	0	NA	0	0	11	1	-0.0833333	1	#	#
	CG12672	0	0	NA	0	0	11	2	-0.153846	1	#	SWEEP
	CG12674	0	0	NA	0	0	4	8	-0.666667	1	#	#
	CG12679	0	0	NA	0	0	0	0	0	1	#	#
	CG12680	0	0	NA	0	0	2	0	0	1	#	#
	CG12681	0	0	NA	0	0	2	4	-0.666667	1	#	#
	CG12682	0	0	NA	0	0	4	3	-0.428571	1	#	#
	CG12684	0	0	NA	0	0	1	0	0	1	#	#
	CG12688	0	0	NA	0	0	0	1	-1	1	#	#
	CG12689	0	0	NA	0	0	1	0	0	1	#	#
	CG12691	0	0	NA	0	0	0	0	0	1	#	#
	CG12692	0	0	NA	0	0	2	0	0	1	#	#
	CG12693	0.0010377	0.00363196	0.285714	1	1	0	5	-0.5	0.285714	#	#
	CG12698	0	0	NA	0	0	9	2	-0.181818	1	#	#
	CG12699	0	0	NA	0	0	3	3	-0.5	1	#	#
	CG12702	0	0.00166852	0	1	0	6	3	-0.333333	1	#	#
	CG12708	0	0	NA	0	0	8	5	-0.384615	1	#	#
	CG1271	0	0	NA	0	0	19	6	-0.24	1	#	#
	CG12713	0	0	NA	0	0	0	1	-1	1	#	#
	CG12715	0	0	NA	0	0	8	3	-0.272727	1	#	#
	CG12716	0.00108538	0	9	0	1	3	0	1	0.25	#	#
	CG12717	0	0	NA	0	0	3	0	0	1	#	#
	CG12721	0	0	NA	0	0	0	0	0	1	#	#
	CG12723	0	0	NA	0	0	14	9	-0.391304	1	#	#
	CG12725	0	0	NA	0	0	2	1	-0.333333	1	#	#
	CG12728	0	0	NA	0	0	0	4	-1	1	#	#
	CG12729	0	0	NA	0	0	2	1	-0.333333	1	#	#
	CG1273	0	0	NA	0	0	13	7	-0.35	1	#	#
	CG12730	0	0	NA	0	0	2	0	0	1	#	#
	CG12736	0	0	NA	0	0	6	0	0	1	#	#
	CG12744	0	0	NA	0	0	0	0	0	1	#	#
	CG12746	0	0	NA	0	0	3	1	-0.25	1	#	#
	CG1275	0	0	NA	0	0	6	2	-0.25	1	#	#
	CG12766	0	0	NA	0	0	10	1	-0.0909091	1	#	#
	CG12768	0	0	NA	0	0	2	1	-0.333333	1	#	#
	CG12769	0	0	NA	0	0	1	2	-0.666667	1	DOWN	#
	CG12772	0	0	NA	0	0	12	8	-0.4	1	#	#
	CG12773	0	0	NA	0	0	1	0	0	1	#	#
	CG12780	0	0	NA	0	0	0	2	-1	1	#	#
	CG12782	0	0	NA	0	0	7	1	-0.125	1	#	#
	CG12783	0	0	NA	0	0	1	0	0	1	#	#
	CG12784	0	0	NA	0	0	0	0	0	1	#	#
	CG12788	0	0	NA	0	0	1	4	-0.8	1	#	#
	CG12795	0	0	NA	0	0	10	7	-0.411765	1	#	#
	CG12796	0	0	NA	0	0	14	2	-0.125	1	#	#
	CG12811	0	0.00761421	0	1	0	0	0	0	1	#	#
	CG12814	0	0	NA	0	0	3	3	-0.5	1	#	#
	CG12817	0	0	NA	0	0	1	0	0	1	#	#
	CG12818	0	0	NA	0	0	1	3	-0.75	1	#	#
	CG12822	0	0	NA	0	0	2	2	-0.5	1	#	#
	CG12824	0	0	NA	0	0	1	1	-0.5	1	#	#
	CG12825	0	0	NA	0	0	1	5	-0.833333	1	#	#
	CG12826	0	0	NA	0	0	1	0	0	1	#	#
	CG12828	0	0	NA	0	0	0	1	-1	1	#	#
	CG12831	0	0	NA	0	0	0	5	-1	1	#	#
	CG12836	0	0	NA	0	0	1	5	-0.833333	1	#	#
	CG12848	0	0	NA	0	0	0	0	0	1	#	SWEEP
	CG12849	0	0	NA	0	0	0	3	-1	1	#	SWEEP
	CG12851	0	0	NA	0	0	1	0	0	1	#	SWEEP
	CG12853	0	0	NA	0	0	1	2	-0.666667	1	#	#
	CG12857	0	0	NA	0	0	13	2	-0.133333	1	#	#
	CG12858	0	0	NA	0	0	17	1	-0.0555556	1	#	#
	CG12859	0	0	NA	0	0	2	1	-0.333333	1	#	#
	CG12860	0	0	NA	0	0	6	1	-0.142857	1	#	#
	CG12861	0	0	NA	0	0	16	1	-0.0588235	1	#	#
	CG12862	0	0	NA	0	0	3	8	-0.727273	1	#	#
	CG12863	0	0	NA	0	0	20	9	-0.310345	1	#	#
	CG12866	0	0	NA	0	0	21	11	-0.34375	1	#	#
	CG12868	0	0	NA	0	0	2	2	-0.5	1	#	#
	CG12869	0	0	NA	0	0	12	0	0	1	#	#
	CG1287	0	0	NA	0	0	6	1	-0.142857	1	#	#
	CG12877	0	0	NA	0	0	3	0	0	1	#	#
	CG1288	0	0	NA	0	0	0	3	-1	1	#	#
	CG12880	0	0.004329	0	1	0	5	2	-0.285714	1	#	#
	CG12883	0	0	NA	0	0	9	4	-0.307692	1	#	#
	CG12885	0.00171038	0	9	0	3	15	11	0.576923	0.0996169	#	#
	CG12895	0	0	NA	0	0	5	1	-0.166667	1	#	#
	CG12896	0	0	NA	0	0	6	2	-0.25	1	#	#
	CG12898	0	0.0105634	0	1	0	0	1	-1	1	#	#
	CG12902	0	0	NA	0	0	1	1	-0.5	1	#	#
	CG12907	0	0	NA	0	0	0	0	0	1	#	#
	CG12909	0	0	NA	0	0	5	0	0	1	#	#
	CG1291	0	0	NA	0	0	5	2	-0.285714	1	#	#
	CG12910	0	0	NA	0	0	17	1	-0.0555556	1	#	#
	CG12911	0	0	NA	0	0	15	6	-0.285714	1	#	#
	CG12912	0	0	NA	0	0	1	0	0	1	#	#
	CG12913	0	0	NA	0	0	33	14	-0.297872	1	#	#
	CG12914	0	0.0060241	0	1	0	4	0	0	1	#	#
	CG12917	0	0	NA	0	0	5	0	0	1	#	#
	CG12920	0	0	NA	0	0	0	1	-1	1	#	#
	CG12923	0	0	NA	0	0	0	1	-1	1	#	#
	CG12926	0	0	NA	0	0	0	0	0	1	#	#
	CG12929	0	0	NA	0	0	1	0	0	1	#	#
	CG12934	0	0	NA	0	0	8	3	-0.272727	1	#	#
	CG12935	0	0	NA	0	0	5	2	-0.285714	1	#	#
	CG12942	0	0	NA	0	0	5	2	-0.285714	1	#	#
	CG12945	0	0	NA	0	0	0	1	-1	1	#	#
	CG12947	0	0	NA	0	0	2	5	-0.714286	1	#	#
	CG12948	0	0	NA	0	0	1	1	-0.5	1	#	#
	CG12950	0.000480384	0.00148736	0.322978	1	1	6	1	0.357143	0.416667	UP	#
	CG12951	0.0017094	0	9	0	1	4	1	0.8	0.333333	#	#
	CG12963	0	0	NA	0	0	2	1	-0.333333	1	#	#
	CG12964	0	0	NA	0	0	21	7	-0.25	1	#	#
	CG12970	0	0	NA	0	0	1	2	-0.666667	1	#	#
	CG12971	0	0	NA	0	0	2	2	-0.5	1	#	#
	CG12974	0	0	NA	0	0	1	6	-0.857143	1	#	#
	CG12975	0	0	NA	0	0	2	1	-0.333333	1	#	#
	CG12983	0	0	NA	0	0	7	11	-0.611111	1	#	SWEEP
	CG12984	0	0	NA	0	0	1	1	-0.5	1	#	SWEEP
	CG12985	0	0.0039267	0	1	0	0	0	0	1	#	SWEEP
	CG12986	0	0	NA	0	0	0	1	-1	1	#	SWEEP
	CG1299	0.000896057	0.00819672	0.109319	3	1	5	0	0.25	0.444444	#	#
	CG12990	0	0.00230238	0	1	0	13	4	-0.235294	1	#	SWEEP
	CG12991	0.000977199	0	9	0	1	0	0	1	1	#	SWEEP
	CG12992	0.00103555	0	9	0	1	0	1	0	1	#	SWEEP
	CG12994	0	0	NA	0	0	0	0	0	1	#	SWEEP
	CG12995	0	0	NA	0	0	0	0	0	1	#	SWEEP
	CG12998	0	0	NA	0	0	2	3	-0.6	1	#	SWEEP
	CG13000	0	0	NA	0	0	0	0	0	1	#	SWEEP
	CG13001	0	0	NA	0	0	0	0	0	1	#	SWEEP
	CG13002	0	0	NA	0	0	1	0	0	1	#	SWEEP
	CG13003	0.000794281	0.00783875	0.101328	7	2	17	8	-0.0977778	0.692066	#	SWEEP
	CG13004	0.00421348	0.00608519	0.692416	1	2	1	0	0.666667	1	#	SWEEP
	CG13005	0	0	NA	0	0	5	1	-0.166667	1	#	SWEEP
	CG13008	0	0.00506187	0	3	0	8	1	-0.111111	1	#	SWEEP
	CG13010	0	0	NA	0	0	0	0	0	1	#	SWEEP
	CG13012	0	0	NA	0	0	5	0	0	1	#	SWEEP
	CG13014	0	0	NA	0	0	1	0	0	1	#	SWEEP
	CG13016	0	0	NA	0	0	6	1	-0.142857	1	#	#
	CG13018	0	0	NA	0	0	0	0	0	1	#	#
	CG13021	0	0	NA	0	0	0	0	0	1	#	#
	CG13022	0	0	NA	0	0	0	4	-1	1	#	#
	CG13023	0	0	NA	0	0	8	2	-0.2	1	#	#
	CG13024	0	0	NA	0	0	7	1	-0.125	1	#	#
	CG13025	0	0	NA	0	0	5	1	-0.166667	1	DOWN	#
	CG13026	0	0	NA	0	0	3	2	-0.4	1	#	SWEEP
	CG13028	0	0	NA	0	0	6	2	-0.25	1	#	#
	CG13029	0	0	NA	0	0	3	2	-0.4	1	#	#
	CG13031	0	0	NA	0	0	3	2	-0.4	1	#	SWEEP
	CG13032	0	0	NA	0	0	9	1	-0.1	1	#	SWEEP
	CG13033	0	0	NA	0	0	2	0	0	1	#	#
	CG13038	0	0	NA	0	0	7	1	-0.125	1	#	#
	CG13039	0	0	NA	0	0	1	0	0	1	#	#
	CG1304	0	0	NA	0	0	3	2	-0.4	1	#	#
	CG13040	0	0	NA	0	0	5	1	-0.166667	1	#	#
	CG13041	0	0	NA	0	0	5	1	-0.166667	1	#	#
	CG13042	0	0	NA	0	0	1	2	-0.666667	1	#	#
	CG13043	0	0	NA	0	0	0	0	0	1	#	#
	CG13044	0.00306435	0	9	0	1	0	0	1	1	#	#
	CG13045	0	0.0131868	0	2	0	7	2	-0.222222	1	#	#
	CG13046	0	0	NA	0	0	10	1	-0.0909091	1	#	#
	CG13047	0	0	NA	0	0	3	0	0	1	#	#
	CG13048	0	0	NA	0	0	3	3	-0.5	1	#	#
	CG13049	0	0	NA	0	0	6	0	0	1	#	#
	CG13050	0	0	NA	0	0	6	0	0	1	#	#
	CG13051	0	0	NA	0	0	1	1	-0.5	1	#	#
	CG13053	0.005	0	9	0	1	2	1	0.666667	1	#	#
	CG13054	0	0	NA	0	0	6	3	-0.333333	1	#	#
	CG13055	0	0	NA	0	0	7	6	-0.461538	1	#	#
	CG13056	0	0	NA	0	0	4	2	-0.333333	1	#	#
	CG13058	0	0	NA	0	0	3	2	-0.4	1	#	#
	CG13059	0	0	NA	0	0	6	0	0	1	#	#
	CG13060	0	0	NA	0	0	0	0	0	1	#	#
	CG13062	0	0	NA	0	0	5	0	0	1	#	#
	CG13063	0	0	NA	0	0	5	1	-0.166667	1	#	#
	CG13064	0	0	NA	0	0	1	0	0	1	#	#
	CG13065	0	0	NA	0	0	5	2	-0.285714	1	#	#
	CG13066	0	0	NA	0	0	4	1	-0.2	1	#	#
	CG13067	0	0	NA	0	0	3	0	0	1	#	#
	CG13068	0	0	NA	0	0	3	1	-0.25	1	#	#
	CG13069	0	0	NA	0	0	4	1	-0.2	1	#	#
	CG1307	0	0	NA	0	0	1	3	-0.75	1	#	#
	CG13070	0	0	NA	0	0	1	3	-0.75	1	#	#
	CG13071	0	0	NA	0	0	0	0	0	1	#	#
	CG13073	0	0	NA	0	0	0	1	-1	1	#	#
	CG13074	0	0	NA	0	0	4	5	-0.555556	1	#	#
	CG13075	0	0	NA	0	0	8	0	0	1	#	#
	CG13077	0	0	NA	0	0	3	0	0	1	#	#
	CG13078	0	0	NA	0	0	7	3	-0.3	1	#	#
	CG13081	0	0	NA	0	0	1	0	0	1	#	#
	CG13082	0	0	NA	0	0	1	0	0	1	#	#
	CG13083	0	0	NA	0	0	2	2	-0.5	1	#	#
	CG13084	0	0	NA	0	0	2	1	-0.333333	1	#	#
	CG13085	0	0	NA	0	0	3	4	-0.571429	1	#	#
	CG13086	0	0	NA	0	0	3	0	0	1	#	#
	CG13088	0	0	NA	0	0	0	1	-1	1	#	#
	CG1309	0	0	NA	0	0	0	0	0	1	#	#
	CG13090	0	0	NA	0	0	0	1	-1	1	#	#
	CG13091	0	0	NA	0	0	1	0	0	1	#	#
	CG13096	0	0	NA	0	0	6	2	-0.25	1	#	#
	CG13097	0	0	NA	0	0	0	4	-1	1	#	#
	CG13101	0	0	NA	0	0	2	1	-0.333333	1	#	#
	CG13102	0	0	NA	0	0	2	3	-0.6	1	#	#
	CG13108	0	0	NA	0	0	10	8	-0.444444	1	#	#
	CG1311	0	0	NA	0	0	16	0	0	1	#	#
	CG13110	0	0	NA	0	0	4	0	0	1	#	#
	CG13113	0	0	NA	0	0	2	7	-0.777778	1	#	#
	CG13114	0	0	NA	0	0	18	6	-0.25	1	#	#
	CG13116	0	0	NA	0	0	15	1	-0.0625	1	#	#
	CG13117	0	0	NA	0	0	3	0	0	1	#	#
	CG13123	0	0	NA	0	0	1	1	-0.5	1	DOWN	#
	CG13124	0	0	NA	0	0	9	1	-0.1	1	#	#
	CG13126	0	0	NA	0	0	8	4	-0.333333	1	#	#
	CG13127	0	0	NA	0	0	42	38	-0.475	1	#	#
	CG13131	0	0	NA	0	0	37	53	-0.588889	1	#	#
	CG13133	0	0	NA	0	0	3	3	-0.5	1	#	#
	CG13135	0	0	NA	0	0	0	0	0	1	#	#
	CG13137	0	0	NA	0	0	13	7	-0.35	1	#	#
	CG13138	0	0	NA	0	0	19	10	-0.344828	1	#	#
	CG1314	0	0	NA	0	0	0	0	0	1	#	#
	CG13142	0	0	NA	0	0	5	0	0	1	#	#
	CG13144	0	0	NA	0	0	2	0	0	1	#	#
	CG13148	0	0.00423131	0	1	0	10	4	-0.285714	1	#	SWEEP
	CG1315	0	0.00343643	0	1	0	5	2	-0.285714	1	#	#
	CG13151	0	0	NA	0	0	4	4	-0.5	1	DOWN	SWEEP
	CG13154	0.00181818	0.0129032	0.140909	2	1	7	2	0.111111	1	#	SWEEP
	CG13155	0	0	NA	0	0	3	3	-0.5	1	#	SWEEP
	CG13157	0.00192431	0.00576923	0.333547	2	2	9	8	0.0294118	1	#	SWEEP
	CG13159	0.00638298	0	9	0	1	0	1	0	1	#	SWEEP
	CG1316	0	0	NA	0	0	14	1	-0.0666667	1	#	#
	CG13160	0.000541712	0	9	0	1	11	4	0.733333	0.3125	#	SWEEP
	CG13163	0	0	NA	0	0	0	1	-1	1	#	SWEEP
	CG13168	0	0	NA	0	0	7	1	-0.125	1	#	SWEEP
	CG1317	0	0	NA	0	0	12	1	-0.0769231	1	#	#
	CG13170	0	0	NA	0	0	6	2	-0.25	1	#	SWEEP
	CG13171	0	0	NA	0	0	0	0	0	1	#	SWEEP
	CG13175	0	0	NA	0	0	0	1	-1	1	#	SWEEP
	CG13177	0	0	NA	0	0	3	1	-0.25	1	#	SWEEP
	CG13178	0.00148441	0	9	0	1	0	0	1	1	#	SWEEP
	CG13183	0	0	NA	0	0	11	0	0	1	#	SWEEP
	CG13185	0	0	NA	0	0	86	30	-0.258621	1	#	SWEEP
	CG13186	0	0	NA	0	0	4	0	0	1	#	SWEEP
	CG13188	0	0	NA	0	0	10	5	-0.333333	1	#	SWEEP
	CG1319	0	0	NA	0	0	1	0	0	1	#	#
	CG13192	0	0	NA	0	0	6	1	-0.142857	1	#	SWEEP
	CG13193	0	0	NA	0	0	1	1	-0.5	1	#	SWEEP
	CG13196	0	0	NA	0	0	0	0	0	1	#	SWEEP
	CG13197	0	0	NA	0	0	2	5	-0.714286	1	#	SWEEP
	CG13198	0	0	NA	0	0	3	2	-0.4	1	#	SWEEP
	CG13202	0	0	NA	0	0	0	1	-1	1	#	SWEEP
	CG13203	0	0	NA	0	0	17	2	-0.105263	1	#	SWEEP
	CG13204	0	0	NA	0	0	6	0	0	1	DOWN	SWEEP
	CG13215	0	0	NA	0	0	4	2	-0.333333	1	#	#
	CG13216	0	0	NA	0	0	8	6	-0.428571	1	#	#
	CG13217	0	0	NA	0	0	3	0	0	1	#	#
	CG13218	0	0	NA	0	0	6	2	-0.25	1	#	#
	CG13220	0	0	NA	0	0	0	0	0	1	#	#
	CG13223	0	0	NA	0	0	20	2	-0.0909091	1	#	#
	CG13226	0	0	NA	0	0	4	0	0	1	#	#
	CG13227	0	0.011811	0	1	0	2	0	0	1	#	#
	CG13228	0	0	NA	0	0	8	1	-0.111111	1	#	#
	CG13229	0	0	NA	0	0	16	5	-0.238095	1	#	#
	CG13230	0	0	NA	0	0	2	0	0	1	#	#
	CG13231	0	0	NA	0	0	1	0	0	1	#	#
	CG13239	0	0	NA	0	0	0	2	-1	1	#	#
	CG1324	0	0	NA	0	0	5	0	0	1	#	#
	CG13243	0	0	NA	0	0	1	1	-0.5	1	#	#
	CG13244	0	0	NA	0	0	1	3	-0.75	1	#	#
	CG13245	0	0	NA	0	0	0	0	0	1	#	#
	CG13247	0	0	NA	0	0	2	4	-0.666667	1	#	#
	CG13248	0	0	NA	0	0	7	3	-0.3	1	UP	#
	CG13250	0	0	NA	0	0	1	1	-0.5	1	#	#
	CG13251	0	0	NA	0	0	5	5	-0.5	1	#	#
	CG13252	0	0	NA	0	0	5	6	-0.545455	1	#	#
	CG13255	0	0	NA	0	0	3	0	0	1	#	#
	CG13258	0	0	NA	0	0	3	2	-0.4	1	#	#
	CG13272	0	0	NA	0	0	21	10	-0.322581	1	#	#
	CG13280	0	0	NA	0	0	9	10	-0.526316	1	#	#
	CG13282	0	0	NA	0	0	4	4	-0.5	1	#	#
	CG13283	0	0	NA	0	0	7	13	-0.65	1	#	#
	CG13284	0	0	NA	0	0	4	2	-0.333333	1	#	#
	CG13285	0	0	NA	0	0	3	2	-0.4	1	#	#
	CG13287	0	0.0088845	0	3	0	6	5	-0.454545	0.258242	#	#
	CG13288	0	0	NA	0	0	9	2	-0.181818	1	#	#
	CG13293	0	0	NA	0	0	5	0	0	1	#	#
	CG13295	0	0	NA	0	0	18	9	-0.333333	1	#	#
	CG13296	0	0.00870406	0	3	0	2	6	-0.75	0.0606061	#	#
	CG13297	0	0	NA	0	0	1	0	0	1	#	#
	CG13298	0	0	NA	0	0	1	0	0	1	DOWN	#
	CG13299	0	0	NA	0	0	0	0	0	1	#	#
	CG13300	0	0	NA	0	0	3	0	0	1	#	#
	CG13305	0	0	NA	0	0	15	3	-0.166667	1	#	#
	CG13306	0	0	NA	0	0	0	0	0	1	#	#
	CG13308	0	0	NA	0	0	8	5	-0.384615	1	#	#
	CG13309	0	0	NA	0	0	12	1	-0.0769231	1	#	#
	CG13310	0	0	NA	0	0	23	0	0	1	#	#
	CG13311	0	0	NA	0	0	5	2	-0.285714	1	#	#
	CG13312	0	0	NA	0	0	11	2	-0.153846	1	UP	#
	CG13313	0	0	NA	0	0	0	0	0	1	#	#
	CG13314	0	0	NA	0	0	0	2	-1	1	#	#
	CG13315	0	0	NA	0	0	1	0	0	1	#	#
	CG13318	0	0	NA	0	0	0	0	0	1	#	#
	CG13319	0	0	NA	0	0	1	1	-0.5	1	#	#
	CG13321	0	0	NA	0	0	0	0	0	1	#	#
	CG13322	0	0	NA	0	0	1	0	0	1	#	#
	CG13323	0	0	NA	0	0	5	0	0	1	#	#
	CG13324	0	0	NA	0	0	10	3	-0.230769	1	#	#
	CG13325	0	0	NA	0	0	5	3	-0.375	1	#	#
	CG13326	0	0	NA	0	0	8	1	-0.111111	1	#	#
	CG13330	0	0	NA	0	0	28	17	-0.377778	1	#	#
	CG13331	0	0	NA	0	0	14	7	-0.333333	1	#	#
	CG13332	0	0	NA	0	0	5	2	-0.285714	1	#	#
	CG13334	0	0	NA	0	0	21	4	-0.16	1	#	#
	CG13337	0	0	NA	0	0	26	14	-0.35	1	#	#
	CG13339	0	0	NA	0	0	0	0	0	1	#	#
	CG13344	0	0	NA	0	0	0	0	0	1	DOWN	#
	CG13358	0	0	NA	0	0	1	0	0	1	#	#
	CG13359	0	0	NA	0	0	1	1	-0.5	1	#	#
	CG13360	0	0	NA	0	0	0	0	0	1	#	#
	CG13361	0	0	NA	0	0	0	2	-1	1	#	#
	CG13362	0	0	NA	0	0	0	1	-1	1	#	#
	CG13364	0	0	NA	0	0	0	0	0	1	#	#
	CG13365	0	0	NA	0	0	1	1	-0.5	1	#	#
	CG13366	0	0	NA	0	0	4	0	0	1	#	#
	CG13367	0	0	NA	0	0	0	0	0	1	#	#
	CG13369	0	0	NA	0	0	1	0	0	1	#	#
	CG13373	0	0	NA	0	0	0	0	0	1	#	#
	CG13375	0	0	NA	0	0	0	0	0	1	#	#
	CG13376	0	0	NA	0	0	2	0	0	1	#	#
	CG13377	0	0	NA	0	0	1	0	0	1	#	#
	CG13380	0	0	NA	0	0	0	1	-1	1	#	#
	CG13384	0	0	NA	0	0	1	0	0	1	#	#
	CG13385	0	0	NA	0	0	9	12	-0.571429	1	#	#
	CG13386	0	0	NA	0	0	9	5	-0.357143	1	#	#
	CG1339	0	0	NA	0	0	0	2	-1	1	#	#
	CG13390	0	0	NA	0	0	10	0	0	1	#	#
	CG13392	0	0	NA	0	0	0	0	0	1	#	#
	CG13397	0	0	NA	0	0	1	5	-0.833333	1	#	#
	CG13398	0	0	NA	0	0	1	0	0	1	#	#
	CG1340	0	0	NA	0	0	3	4	-0.571429	1	#	#
	CG13403	0.00579151	0.0334262	0.173263	4	2	1	0	0.333333	1	#	#
	CG13404	0	0	NA	0	0	4	0	0	1	#	#
	CG13405	0	0	NA	0	0	0	1	-1	1	#	SWEEP
	CG13407	0	0	NA	0	0	5	6	-0.545455	1	#	#
	CG13408	0	0	NA	0	0	5	4	-0.444444	1	#	#
	CG13409	0	0	NA	0	0	13	1	-0.0714286	1	#	#
	CG13422	0	0	NA	0	0	4	2	-0.333333	1	#	#
	CG13423	0	0	NA	0	0	10	5	-0.333333	1	#	#
	CG13426	0	0	NA	0	0	3	1	-0.25	1	#	#
	CG13427	0	0	NA	0	0	0	2	-1	1	#	#
	CG13428	0	0	NA	0	0	3	1	-0.25	1	#	#
	CG13430	0	0	NA	0	0	19	4	-0.173913	1	#	#
	CG13436	0	0	NA	0	0	26	3	-0.103448	1	#	#
	CG13437	0	0	NA	0	0	4	0	0	1	#	#
	CG13438	0	0	NA	0	0	3	2	-0.4	1	#	#
	CG1344	0	0	NA	0	0	2	1	-0.333333	1	#	#
	CG13442	0	0	NA	0	0	12	6	-0.333333	1	#	#
	CG13443	0	0	NA	0	0	2	2	-0.5	1	#	#
	CG13445	0	0	NA	0	0	0	1	-1	1	#	#
	CG13449	0	0	NA	0	0	13	3	-0.1875	1	#	#
	CG13454	0	0	NA	0	0	3	4	-0.571429	1	#	#
	CG13455	0.00117509	0.00790514	0.148649	2	1	1	2	-0.333333	1	#	#
	CG13457	0.00299188	0.00594943	0.502885	4	7	0	1	-0.363636	1	#	#
	CG13458	0.00142959	0.00249377	0.573267	1	2	6	6	0.166667	1	DOWN	#
	CG13460	0	0	NA	0	0	2	1	-0.333333	1	#	#
	CG13461	0	0	NA	0	0	5	6	-0.545455	1	#	#
	CG13463	0.00202156	0	9	0	1	2	3	0.4	1	#	#
	CG13465	0	0	NA	0	0	2	2	-0.5	1	#	#
	CG13471	0	0	NA	0	0	1	0	0	1	#	#
	CG13473	0	0.0441176	0	4	0	2	0	0	1	#	#
	CG13474	0	0	NA	0	0	5	1	-0.166667	1	#	#
	CG13476	0	0	NA	0	0	0	0	0	1	#	#
	CG13477	0	0	NA	0	0	0	0	0	1	#	#
	CG13481	0.00254237	0	9	0	1	1	0	1	1	#	SWEEP
	CG13482	0.0041958	0	9	0	1	2	0	1	0.333333	#	SWEEP
	CG13484	0	0	NA	0	0	2	1	-0.333333	1	#	SWEEP
	CG13488	0	0.0306748	0	5	0	8	3	-0.272727	0.508929	#	SWEEP
	CG13492	0.000884912	0.00898353	0.0985038	18	6	89	35	-0.0322581	0.809252	#	SWEEP
	CG13494	0	0	NA	0	0	4	1	-0.2	1	#	SWEEP
	CG13500	0.00116868	0.00348028	0.335801	1	1	28	2	0.433333	0.181452	#	SWEEP
	CG13501	0	0	NA	0	0	22	9	-0.290323	1	#	SWEEP
	CG13502	0.00110416	0	9	0	1	28	3	0.903226	0.125	#	SWEEP
	CG13506	0.000869565	0.00895522	0.0971014	3	1	14	2	0.125	0.508772	#	SWEEP
	CG13510	0	0	NA	0	0	3	0	0	1	#	#
	CG13511	0	0	NA	0	0	1	5	-0.833333	1	#	#
	CG13516	0	0	NA	0	0	1	0	0	1	#	#
	CG13526	0	0	NA	0	0	6	3	-0.333333	1	#	#
	CG13527	0	0	NA	0	0	10	7	-0.411765	1	#	#
	CG13531	0	0	NA	0	0	60	21	-0.259259	1	#	#
	CG13532	0	0	NA	0	0	9	0	0	1	#	#
	CG13538	0	0.0084507	0	1	0	3	4	-0.571429	1	#	#
	CG13539	0	0	NA	0	0	8	0	0	1	#	#
	CG1354	0	0	NA	0	0	2	0	0	1	#	#
	CG13540	0	0.0230769	0	2	0	0	8	-1	0.0222222	#	#
	CG13541	0	0	NA	0	0	9	2	-0.181818	1	#	#
	CG13544	0	0	NA	0	0	3	0	0	1	#	#
	CG13545	0	0	NA	0	0	4	0	0	1	#	#
	CG13551	0	0	NA	0	0	0	1	-1	1	#	#
	CG13557	0	0	NA	0	0	2	3	-0.6	1	#	#
	CG13558	0	0	NA	0	0	5	7	-0.583333	1	#	#
	CG13559	0	0	NA	0	0	2	2	-0.5	1	#	#
	CG13560	0	0	NA	0	0	11	9	-0.45	1	#	SWEEP
	CG13561	0	0	NA	0	0	1	0	0	1	#	SWEEP
	CG13562	0	0	NA	0	0	12	2	-0.142857	1	#	SWEEP
	CG13563	0	0	NA	0	0	1	2	-0.666667	1	#	SWEEP
	CG13564	0	0	NA	0	0	1	1	-0.5	1	#	SWEEP
	CG13565	0	0	NA	0	0	1	1	-0.5	1	#	SWEEP
	CG13566	0	0	NA	0	0	0	0	0	1	#	SWEEP
	CG13575	0	0	NA	0	0	11	2	-0.153846	1	UP	SWEEP
	CG13577	0	0	NA	0	0	1	3	-0.75	1	#	SWEEP
	CG13578	0	0	NA	0	0	1	1	-0.5	1	#	SWEEP
	CG13579	0	0	NA	0	0	3	2	-0.4	1	#	SWEEP
	CG1358	0	0.00583658	0	2	0	7	3	-0.3	1	#	#
	CG13581	0	0	NA	0	0	2	3	-0.6	1	#	SWEEP
	CG13585	0	0	NA	0	0	0	0	0	1	#	SWEEP
	CG13587	0	0	NA	0	0	4	6	-0.6	1	#	SWEEP
	CG13589	0	0	NA	0	0	3	0	0	1	#	SWEEP
	CG13590	0	0	NA	0	0	1	0	0	1	#	SWEEP
	CG13594	0	0	NA	0	0	0	0	0	1	#	SWEEP
	CG13599	0	0	NA	0	0	7	3	-0.3	1	#	#
	CG1360	0	0	NA	0	0	1	1	-0.5	1	#	#
	CG13601	0	0	NA	0	0	3	2	-0.4	1	#	#
	CG13603	0	0	NA	0	0	5	1	-0.166667	1	#	#
	CG13604	0	0	NA	0	0	19	1	-0.05	1	#	#
	CG13605	0	0	NA	0	0	18	4	-0.181818	1	#	#
	CG13606	0	0	NA	0	0	4	0	0	1	#	#
	CG13607	0	0	NA	0	0	21	2	-0.0869565	1	#	#
	CG13609	0	0	NA	0	0	3	3	-0.5	1	#	#
	CG13611	0	0	NA	0	0	7	2	-0.222222	1	#	#
	CG13613	0	0	NA	0	0	0	0	0	1	#	#
	CG13614	0	0	NA	0	0	3	5	-0.625	1	#	#
	CG13615	0	0	NA	0	0	14	9	-0.391304	1	#	#
	CG13616	0	0	NA	0	0	3	1	-0.25	1	#	#
	CG13617	0	0	NA	0	0	5	2	-0.285714	1	#	#
	CG13618	0	0	NA	0	0	9	1	-0.1	1	#	#
	CG13622	0	0	NA	0	0	9	7	-0.4375	1	#	#
	CG13623	0	0	NA	0	0	5	1	-0.166667	1	#	#
	CG13624	0	0	NA	0	0	16	2	-0.111111	1	#	#
	CG13625	0	0	NA	0	0	14	11	-0.44	1	#	#
	CG13627	0	0	NA	0	0	13	2	-0.133333	1	#	#
	CG13630	0	0	NA	0	0	11	1	-0.0833333	1	#	#
	CG13631	0	0	NA	0	0	1	0	0	1	#	#
	CG13634	0	0	NA	0	0	13	1	-0.0714286	1	#	#
	CG13639	0	0	NA	0	0	0	1	-1	1	#	#
	CG13640	0	0	NA	0	0	3	2	-0.4	1	#	#
	CG13641	0	0	NA	0	0	2	3	-0.6	1	#	#
	CG13643	0	0	NA	0	0	23	8	-0.258065	1	UP	#
	CG13646	0	0	NA	0	0	9	1	-0.1	1	UP	#
	CG13650	0	0	NA	0	0	14	2	-0.125	1	#	#
	CG13653	0	0	NA	0	0	11	3	-0.214286	1	#	#
	CG13654	0	0	NA	0	0	2	3	-0.6	1	#	#
	CG13658	0	0	NA	0	0	2	2	-0.5	1	#	#
	CG13659	0	0	NA	0	0	15	10	-0.4	1	#	#
	CG13663	0	0	NA	0	0	3	0	0	1	#	#
	CG13667	0	0	NA	0	0	8	10	-0.555556	1	DOWN	SWEEP
	CG13670	0	0.0108499	0	2	0	3	8	-0.727273	0.128205	UP	SWEEP
	CG13671	0	0	NA	0	0	8	2	-0.2	1	#	SWEEP
	CG13674	0	0	NA	0	0	5	1	-0.166667	1	#	SWEEP
	CG13675	0	0	NA	0	0	1	2	-0.666667	1	UP	#
	CG13676	0	0	NA	0	0	20	4	-0.166667	1	#	#
	CG13678	0	0	NA	0	0	5	3	-0.375	1	#	SWEEP
	CG13679	0	0	NA	0	0	3	0	0	1	#	#
	CG1368	0	0	NA	0	0	7	1	-0.125	1	#	#
	CG13685	0	0	NA	0	0	8	3	-0.272727	1	#	SWEEP
	CG13689	0	0	NA	0	0	0	1	-1	1	#	#
	CG13690	0	0	NA	0	0	1	2	-0.666667	1	#	#
	CG13692	0	0	NA	0	0	2	0	0	1	#	#
	CG13693	0	0	NA	0	0	2	0	0	1	#	#
	CG13694	0	0	NA	0	0	0	0	0	1	#	SWEEP
	CG13698	0	0	NA	0	0	3	1	-0.25	1	#	#
	CG13699	0	0	NA	0	0	22	12	-0.352941	1	#	#
	CG13700	0.00076864	0	9	0	1	7	8	0.466667	1	#	#
	CG13704	0	0	NA	0	0	2	0	0	1	#	#
	CG13705	0	0	NA	0	0	6	2	-0.25	1	#	#
	CG13707	0	0	NA	0	0	6	6	-0.5	1	#	#
	CG13708	0	0	NA	0	0	21	22	-0.511628	1	#	#
	CG1371	0	0	NA	0	0	7	3	-0.3	1	#	#
	CG13711	0	0	NA	0	0	6	0	0	1	#	#
	CG13712	0	0	NA	0	0	0	2	-1	1	#	#
	CG13713	0	0	NA	0	0	4	0	0	1	#	#
	CG13716	0	0	NA	0	0	2	2	-0.5	1	#	#
	CG13720	0	0	NA	0	0	21	10	-0.322581	1	#	#
	CG13721	0	0	NA	0	0	2	0	0	1	#	#
	CG13722	0	0	NA	0	0	16	4	-0.2	1	#	#
	CG13723	0	0	NA	0	0	2	0	0	1	#	#
	CG13724	0	0	NA	0	0	6	6	-0.5	1	#	#
	CG13725	0	0	NA	0	0	0	4	-1	1	#	#
	CG13727	0	0	NA	0	0	4	9	-0.692308	1	#	#
	CG13728	0	0	NA	0	0	2	1	-0.333333	1	#	#
	CG13731	0	0.00135808	0	1	0	5	2	-0.285714	1	#	#
	CG13733	0	0	NA	0	0	3	2	-0.4	1	#	#
	CG13737	0	0	NA	0	0	0	0	0	1	#	#
	CG13738	0	0	NA	0	0	0	0	0	1	#	#
	CG13739	0.000518672	0	9	0	1	11	5	0.6875	0.352941	DOWN	#
	CG13741	0	0	NA	0	0	1	4	-0.8	1	#	#
	CG13742	0	0	NA	0	0	2	4	-0.666667	1	#	#
	CG13743	0	0	NA	0	0	4	0	0	1	UP	#
	CG13744	0	0	NA	0	0	2	1	-0.333333	1	#	#
	CG13747	0	0	NA	0	0	3	1	-0.25	1	#	#
	CG13748	0	0	NA	0	0	0	0	0	1	UP	#
	CG13749	0	0	NA	0	0	0	2	-1	1	#	#
	CG13751	0	0	NA	0	0	0	2	-1	1	#	#
	CG13759	0	0	NA	0	0	6	3	-0.333333	1	#	#
	CG13760	0	0.0130435	0	2	0	2	1	-0.333333	1	#	#
	CG13766	0	0	NA	0	0	11	0	0	1	#	#
	CG13771	0	0	NA	0	0	2	6	-0.75	1	#	#
	CG13773	0	0	NA	0	0	11	0	0	1	#	#
	CG13775	0	0	NA	0	0	14	8	-0.363636	1	DOWN	#
	CG13784	0	0	NA	0	0	16	1	-0.0588235	1	#	#
	CG13786	0	0	NA	0	0	16	17	-0.515152	1	#	#
	CG13793	0	0	NA	0	0	15	10	-0.4	1	#	#
	CG13794	0	0	NA	0	0	11	7	-0.388889	1	#	#
	CG13795	0	0	NA	0	0	6	2	-0.25	1	UP	#
	CG13796	0	0	NA	0	0	12	5	-0.294118	1	#	#
	CG13801	0	0	NA	0	0	28	5	-0.151515	1	#	#
	CG13806	0	0	NA	0	0	0	1	-1	1	UP	#
	CG13807	0	0	NA	0	0	1	3	-0.75	1	#	#
	CG13810	0	0	NA	0	0	18	5	-0.217391	1	#	#
	CG13813	0	0	NA	0	0	1	2	-0.666667	1	#	#
	CG13822	0	0	NA	0	0	1	1	-0.5	1	#	#
	CG13827	0	0	NA	0	0	7	3	-0.3	1	#	#
	CG13829	0	0	NA	0	0	5	1	-0.166667	1	#	#
	CG13830	0	0.00268336	0	1	0	12	4	-0.25	1	UP	#
	CG13833	0	0.00434783	0	1	0	8	3	-0.272727	1	#	#
	CG13837	0	0	NA	0	0	13	5	-0.277778	1	#	#
	CG13838	0	0	NA	0	0	2	2	-0.5	1	#	#
	CG13840	0	0	NA	0	0	11	10	-0.47619	1	#	#
	CG13841	0	0	NA	0	0	5	0	0	1	#	#
	CG13842	0	0	NA	0	0	33	10	-0.232558	1	#	#
	CG13843	0	0	NA	0	0	20	6	-0.230769	1	#	#
	CG13847	0	0	NA	0	0	19	6	-0.24	1	#	#
	CG13850	0	0	NA	0	0	12	7	-0.368421	1	#	#
	CG13855	0	0	NA	0	0	21	1	-0.0454545	1	#	#
	CG13856	0	0	NA	0	0	4	0	0	1	#	#
	CG13857	0	0	NA	0	0	7	6	-0.461538	1	#	#
	CG13862	0	0	NA	0	0	2	5	-0.714286	1	#	#
	CG13865	0	0	NA	0	0	0	0	0	1	#	#
	CG13868	0	0	NA	0	0	15	2	-0.117647	1	#	#
	CG13869	0	0	NA	0	0	10	8	-0.444444	1	#	#
	CG1387	0	0	NA	0	0	11	8	-0.421053	1	#	#
	CG13870	0	0	NA	0	0	9	2	-0.181818	1	#	#
	CG13871	0	0	NA	0	0	7	4	-0.363636	1	#	#
	CG13872	0	0	NA	0	0	14	9	-0.391304	1	#	#
	CG13875	0	0	NA	0	0	1	0	0	1	#	#
	CG13876	0	0	NA	0	0	0	0	0	1	#	#
	CG13877	0	0	NA	0	0	0	0	0	1	#	#
	CG13884	0	0	NA	0	0	0	1	-1	1	#	#
	CG13887	0	0	NA	0	0	7	1	-0.125	1	#	#
	CG13889	0	0.00151937	0	2	0	87	21	-0.194444	1	#	#
	CG13890	0	0	NA	0	0	8	3	-0.272727	1	#	#
	CG13891	0	0	NA	0	0	0	1	-1	1	#	#
	CG13893	0	0	NA	0	0	10	0	0	1	#	#
	CG13894	0.0017094	0.00862069	0.198291	3	2	11	5	0.0875	1	#	#
	CG13895	0	0	NA	0	0	6	7	-0.538462	1	DOWN	#
	CG13896	0	0	NA	0	0	3	2	-0.4	1	#	#
	CG13898	0	0	NA	0	0	1	2	-0.666667	1	#	#
	CG13900	0	0.00356577	0	3	0	47	0	0	1	#	#
	CG13901	0	0	NA	0	0	6	1	-0.142857	1	#	#
	CG13902	0	0	NA	0	0	20	4	-0.166667	1	#	#
	CG13905	0	0	NA	0	0	18	12	-0.4	1	#	#
	CG13907	0	0.00172513	0	1	0	22	0	0	1	#	#
	CG13912	0	0	NA	0	0	8	1	-0.111111	1	#	#
	CG13917	0.000223714	0.00408998	0.054698	6	1	68	11	0.00361664	1	#	#
	CG13919	0	0	NA	0	0	3	0	0	1	#	#
	CG13920	0	0	NA	0	0	4	1	-0.2	1	#	#
	CG13921	0	0	NA	0	0	35	1	-0.0277778	1	#	#
	CG13924	0	0	NA	0	0	18	5	-0.217391	1	#	#
	CG13926	0	0	NA	0	0	7	0	0	1	#	#
	CG13928	0	0	NA	0	0	6	0	0	1	#	#
	CG13930	0	0	NA	0	0	25	4	-0.137931	1	#	#
	CG13931	0	0	NA	0	0	7	2	-0.222222	1	#	#
	CG13933	0	0	NA	0	0	12	3	-0.2	1	#	#
	CG13936	0	0	NA	0	0	10	3	-0.230769	1	#	#
	CG13937	0	0	NA	0	0	11	3	-0.214286	1	#	#
	CG1394	0	0	NA	0	0	3	4	-0.571429	1	#	#
	CG13946	0	0	NA	0	0	0	2	-1	1	#	#
	CG13947	0	0	NA	0	0	17	0	0	1	#	#
	CG13949	0	0	NA	0	0	3	0	0	1	#	#
	CG13950	0	0	NA	0	0	5	1	-0.166667	1	#	#
	CG13954	0.000579598	0.00175541	0.330178	1	1	12	7	0.131579	1	#	#
	CG13955	0	0	NA	0	0	4	3	-0.428571	1	#	#
	CG13957	0	0	NA	0	0	5	1	-0.166667	1	#	SWEEP
	CG13962	0	0	NA	0	0	5	2	-0.285714	1	#	#
	CG13965	0	0	NA	0	0	3	4	-0.571429	1	#	#
	CG13970	0	0	NA	0	0	4	2	-0.333333	1	#	#
	CG13972	0.000966495	0.00346821	0.278673	1	1	20	17	0.0405405	1	#	#
	CG13978	0	0	NA	0	0	14	6	-0.3	1	#	#
	CG13982	0	0	NA	0	0	11	3	-0.214286	1	#	#
	CG13983	0	0	NA	0	0	21	7	-0.25	1	#	#
	CG13984	0	0	NA	0	0	3	0	0	1	#	#
	CG13989	0	0	NA	0	0	1	1	-0.5	1	#	#
	CG1399	0	0	NA	0	0	14	3	-0.176471	1	#	#
	CG13991	0	0	NA	0	0	71	7	-0.0897436	1	UP	#
	CG13992	0	0	NA	0	0	5	2	-0.285714	1	#	#
	CG13993	0	0	NA	0	0	0	0	0	1	#	#
	CG13994	0	0	NA	0	0	0	0	0	1	#	#
	CG13995	0	0	NA	0	0	21	1	-0.0454545	1	UP	#
	CG13996	0	0	NA	0	0	0	0	0	1	#	#
	CG13998	0	0	NA	0	0	1	2	-0.666667	1	#	#
	CG13999	0	0	NA	0	0	10	0	0	1	#	#
	CG14000	0	0	NA	0	0	13	5	-0.277778	1	#	#
	CG14005	0	0	NA	0	0	13	3	-0.1875	1	#	#
	CG14006	0	0	NA	0	0	2	5	-0.714286	1	#	#
	CG14007	0	0	NA	0	0	16	5	-0.238095	1	#	#
	CG14010	0	0	NA	0	0	10	5	-0.333333	1	#	#
	CG14011	0	0	NA	0	0	9	6	-0.4	1	#	#
	CG14013	0	0.00653595	0	1	0	3	0	0	1	#	#
	CG14014	0	0	NA	0	0	4	0	0	1	#	#
	CG14015	0	0	NA	0	0	24	4	-0.142857	1	#	#
	CG14017	0	0	NA	0	0	0	1	-1	1	#	#
	CG1402	0	0	NA	0	0	1	0	0	1	#	#
	CG14020	0	0	NA	0	0	5	0	0	1	#	#
	CG14022	0	0	NA	0	0	1	2	-0.666667	1	#	#
	CG14024	0	0	NA	0	0	1	1	-0.5	1	#	#
	CG14034	0	0	NA	0	0	17	4	-0.190476	1	#	#
	CG14036	0	0	NA	0	0	0	0	0	1	#	#
	CG14040	0	0	NA	0	0	4	2	-0.333333	1	#	#
	CG14042	0	0	NA	0	0	3	1	-0.25	1	#	#
	CG14043	0	0	NA	0	0	17	2	-0.105263	1	#	#
	CG14044	0	0	NA	0	0	7	0	0	1	#	#
	CG14050	0	0	NA	0	0	0	1	-1	1	#	#
	CG14052	0	0	NA	0	0	1	1	-0.5	1	#	#
	CG14053	0	0	NA	0	0	3	3	-0.5	1	#	#
	CG14054	0	0	NA	0	0	2	0	0	1	#	#
	CG14057	0	0	NA	0	0	0	0	0	1	#	#
	CG14062	0.00137931	0.00414938	0.332414	1	1	6	3	0.166667	1	#	SWEEP
	CG14069	0	0	NA	0	0	2	3	-0.6	1	#	#
	CG1407	0	0	NA	0	0	0	1	-1	1	#	#
	CG14070	0	0	NA	0	0	6	2	-0.25	1	#	#
	CG14071	0	0	NA	0	0	3	1	-0.25	1	#	#
	CG14072	0	0	NA	0	0	3	4	-0.571429	1	#	#
	CG14073	0	0	NA	0	0	28	9	-0.243243	1	DOWN	#
	CG14074	0	0	NA	0	0	11	8	-0.421053	1	#	#
	CG14075	0	0	NA	0	0	3	0	0	1	#	#
	CG14077	0	0	NA	0	0	2	2	-0.5	1	#	#
	CG14079	0	0	NA	0	0	4	2	-0.333333	1	#	#
	CG14082	0	0	NA	0	0	3	1	-0.25	1	#	#
	CG14085	0	0	NA	0	0	10	5	-0.333333	1	#	#
	CG14086	0	0	NA	0	0	4	3	-0.428571	1	#	#
	CG14089	0	0	NA	0	0	4	5	-0.555556	1	#	#
	CG1409	0	0	NA	0	0	3	1	-0.25	1	#	#
	CG14095	0	0	NA	0	0	2	0	0	1	#	#
	CG14096	0	0	NA	0	0	0	3	-1	1	#	#
	CG14100	0	0	NA	0	0	2	2	-0.5	1	#	#
	CG14102	0	0	NA	0	0	3	5	-0.625	1	#	#
	CG14103	0	0	NA	0	0	1	5	-0.833333	1	#	#
	CG14104	0	0	NA	0	0	0	0	0	1	#	#
	CG14105	0	0.00791557	0	1	0	3	5	-0.625	0.444444	#	#
	CG14106	0	0	NA	0	0	1	8	-0.888889	1	#	#
	CG14107	0	0	NA	0	0	4	5	-0.555556	1	#	#
	CG14109	0.00182149	0.0535714	0.0340012	9	1	2	0	0.1	1	#	#
	CG14110	0	0	NA	0	0	6	5	-0.454545	1	#	#
	CG14111	0	0	NA	0	0	9	5	-0.357143	1	#	#
	CG14113	0	0	NA	0	0	0	0	0	1	#	#
	CG14115	0	0	NA	0	0	0	1	-1	1	#	SWEEP
	CG14117	0	0	NA	0	0	1	4	-0.8	1	#	SWEEP
	CG14118	0	0	NA	0	0	4	4	-0.5	1	#	SWEEP
	CG14120	0	0	NA	0	0	33	20	-0.377358	1	#	SWEEP
	CG14125	0	0.00541516	0	1	0	2	1	-0.333333	1	#	#
	CG14128	0	0	NA	0	0	21	20	-0.487805	1	#	#
	CG14130	0	0	NA	0	0	5	5	-0.5	1	#	#
	CG14131	0	0	NA	0	0	20	10	-0.333333	1	#	#
	CG14132	0	0	NA	0	0	1	1	-0.5	1	#	#
	CG14135	0	0	NA	0	0	8	4	-0.333333	1	#	#
	CG14137	0	0	NA	0	0	0	2	-1	1	#	#
	CG14141	0	0	NA	0	0	0	0	0	1	#	#
	CG14142	0	0	NA	0	0	10	0	0	1	#	#
	CG14143	0.00413223	0	9	0	1	8	8	0.5	1	#	#
	CG14147	0	0	NA	0	0	0	0	0	1	#	SWEEP
	CG14151	0	0	NA	0	0	6	0	0	1	#	#
	CG14153	0.0110362	0.0386266	0.285714	6	6	0	0	0.5	1	#	#
	CG14154	0.00354191	0.00669643	0.528926	1	2	1	3	-0.0833333	1	#	#
	CG1416	0	0	NA	0	0	3	1	-0.25	1	#	#
	CG14160	0	0	NA	0	0	3	4	-0.571429	1	#	#
	CG14164	0	0.00808625	0	1	0	7	1	-0.125	1	#	#
	CG14174	0	0	NA	0	0	0	0	0	1	#	#
	CG14177	0	0	NA	0	0	1	0	0	1	#	#
	CG1418	0	0	NA	0	0	4	0	0	1	#	#
	CG14182	0	0	NA	0	0	0	0	0	1	#	#
	CG14183	0	0	NA	0	0	7	1	-0.125	1	#	#
	CG14184	0	0	NA	0	0	3	0	0	1	#	#
	CG14185	0	0	NA	0	0	2	4	-0.666667	1	#	#
	CG14186	0	0	NA	0	0	7	7	-0.5	1	#	#
	CG14187	0	0	NA	0	0	1	1	-0.5	1	#	#
	CG14190	0	0	NA	0	0	0	2	-1	1	#	#
	CG14191	0	0	NA	0	0	2	0	0	1	#	#
	CG14194	0	0	NA	0	0	0	0	0	1	#	SWEEP
	CG14195	0	0	NA	0	0	3	1	-0.25	1	#	SWEEP
	CG14196	0	0	NA	0	0	1	0	0	1	#	SWEEP
	CG14200	0	0	NA	0	0	31	23	-0.425926	1	#	#
	CG14204	0	0	NA	0	0	3	6	-0.666667	1	#	#
	CG14205	0.000651607	0	9	0	1	10	2	0.833333	0.230769	#	#
	CG14207	0	0	NA	0	0	0	0	0	1	#	#
	CG1421	0	0	NA	0	0	1	5	-0.833333	1	#	#
	CG14210	0	0	NA	0	0	0	0	0	1	#	#
	CG14212	0	0	NA	0	0	1	2	-0.666667	1	#	#
	CG14215	0.000643869	0	9	0	3	20	11	0.645161	0.0608289	#	#
	CG14218	0	0	NA	0	0	3	4	-0.571429	1	#	#
	CG14219	0	0	NA	0	0	10	8	-0.444444	1	#	#
	CG14220	0	0	NA	0	0	8	0	0	1	#	#
	CG14221	0	0	NA	0	0	9	3	-0.25	1	#	#
	CG14223	0	0	NA	0	0	1	0	0	1	#	#
	CG14227	0	0	NA	0	0	0	0	0	1	#	#
	CG14229	0	0.0133333	0	1	0	0	0	0	1	#	#
	CG14230	0.000757959	0.00824931	0.0918814	3	1	7	2	0.0277778	1	#	#
	CG14231	0	0	NA	0	0	5	2	-0.285714	1	DOWN	#
	CG14232	0	0.00328947	0	1	0	0	0	0	1	#	#
	CG14234	0	0	NA	0	0	5	0	0	1	#	#
	CG14237	0	0	NA	0	0	0	3	-1	1	#	#
	CG14238	0	0	NA	0	0	22	4	-0.153846	1	#	#
	CG14244	0	0	NA	0	0	0	1	-1	1	#	#
	CG14245	0	0	NA	0	0	4	1	-0.2	1	#	#
	CG14246	0	0	NA	0	0	2	1	-0.333333	1	#	#
	CG14247	0	0	NA	0	0	3	3	-0.5	1	#	#
	CG14252	0	0	NA	0	0	6	4	-0.4	1	#	#
	CG14253	0	0	NA	0	0	1	1	-0.5	1	#	#
	CG14257	0	0	NA	0	0	25	1	-0.0384615	1	#	#
	CG14258	0	0	NA	0	0	5	2	-0.285714	1	#	#
	CG14259	0	0	NA	0	0	2	1	-0.333333	1	#	#
	CG14260	0	0	NA	0	0	0	0	0	1	#	#
	CG14262	0	0	NA	0	0	3	0	0	1	#	#
	CG14265	0	0	NA	0	0	1	8	-0.888889	1	#	#
	CG14269	0	0	NA	0	0	6	1	-0.142857	1	#	#
	CG1427	0	0	NA	0	0	1	2	-0.666667	1	#	#
	CG14270	0	0	NA	0	0	0	0	0	1	#	#
	CG14273	0	0	NA	0	0	5	7	-0.583333	1	#	#
	CG14274	0	0	NA	0	0	9	2	-0.181818	1	#	#
	CG14275	0	0	NA	0	0	7	1	-0.125	1	#	#
	CG14277	0	0	NA	0	0	1	0	0	1	#	#
	CG1428	0	0	NA	0	0	8	3	-0.272727	1	#	#
	CG14280	0	0	NA	0	0	8	2	-0.2	1	#	#
	CG14282	0	0	NA	0	0	7	1	-0.125	1	#	#
	CG14285	0	0.0201342	0	4	0	9	1	-0.1	1	#	#
	CG14286	0	0	NA	0	0	4	3	-0.428571	1	#	#
	CG14291	0	0	NA	0	0	10	3	-0.230769	1	#	#
	CG14292	0	0	NA	0	0	12	1	-0.0769231	1	#	#
	CG14294	0	0	NA	0	0	0	0	0	1	#	#
	CG14297	0	0	NA	0	0	5	1	-0.166667	1	#	#
	CG14298	0	0	NA	0	0	3	1	-0.25	1	#	#
	CG14299	0	0	NA	0	0	26	25	-0.490196	1	#	#
	CG14300	0	0	NA	0	0	1	1	-0.5	1	UP	#
[truncated: 11,895 more rows]
