# Supplementary material for: Rapid genomic changes in Drosophila melanogaster adapting to desiccation stress in an experimental evolution system
Source: BMC Genomics. 2016 Mar 15;17:233. doi: 10.1186/s12864-016-2556-y (PMC4791783; doi:10.1186/s12864-016-2556-y)
Supplement: Additional file 11: — Table listing the enrichment analysis of genes with Ka/Ks ratio greater than 1. (XLSX 36 kb) [file 12864_2016_2556_MOESM11_ESM.xlsx]

## Sheet: GO_KaKs
	Table: Enrichment of genes under positive selection (with Ka/Ks > 1)
	Category	Term	Count	PValue	Genes	Benjamini	FDR (%)
	GOTERM_BP_FAT	GO:0010004~gastrulation involving germ band extension	5	0.00262273	CG40005, BAZ, SOG, ZEN, BTSZ	0.885733	3.96728
	GOTERM_BP_FAT	GO:0001703~gastrulation with mouth forming first	5	0.00262273	CG40005, BAZ, SOG, ZEN, BTSZ	0.885733	3.96728
	GOTERM_BP_FAT	GO:0009593~detection of chemical stimulus	5	0.0038708	GR64E, GR59F, OR67B, CHEB42B, GR8A	0.798455	5.80305
	GOTERM_BP_FAT	GO:0050907~detection of chemical stimulus involved in sensory perception	4	0.00585673	GR64E, GR59F, OR67B, GR8A	0.801565	8.65659
	GOTERM_BP_FAT	GO:0050912~detection of chemical stimulus involved in sensory perception of taste	3	0.0108305	GR64E, GR59F, GR8A	0.894464	15.4526
	GOTERM_BP_FAT	GO:0016337~cell-cell adhesion	5	0.0152254	CAD88C, PYD, BAZ, CAD86C, RANBPM	0.920705	21.0612
	GOTERM_MF_FAT	GO:0003700~transcription factor activity	15	0.0171216	MUD, MEICS, ZEN, EY, BCD, CI, CNC, MAMO, HMX, BI, NFAT, HCF, ACHI, PB, DMRT99B	0.994474	20.6177
	GOTERM_BP_FAT	GO:0006355~regulation of transcription, DNA-dependent	18	0.0201403	MUD, CWO, DMT, MTTFB2, DALAO, COMR, ZEN, EY, BCD, CI, CNC, HMX, BI, APT, NFAT, ACHI, PB, DMRT99B	0.939248	26.9205
	GOTERM_BP_FAT	GO:0007369~gastrulation	5	0.0293263	CG40005, BAZ, SOG, ZEN, BTSZ	0.970171	36.7966
	GOTERM_BP_FAT	GO:0000041~transition metal ion transport	3	0.0303964	CTR1B, FOI, ATP7	0.958709	37.8621
	GOTERM_MF_FAT	GO:0016563~transcription activator activity	6	0.032927	CI, CNC, DALAO, COMR, HCF, EY	0.993519	36.0864
	GOTERM_MF_FAT	GO:0030528~transcription regulator activity	21	0.0364604	MUD, CWO, MEICS, MTTFB2, DALAO, COMR, ZEN, EY, BCD, CI, CNC, MAMO, BI, HMX, APT, CG1868, NFAT, HCF, ACHI, PB, DMRT99B	0.975924	39.139
	GOTERM_MF_FAT	GO:0008010~structural constituent of chitin-based larval cuticle	4	0.0383103	CPR67FA1, CCP84AG, LCP65AF, CPR11A	0.947109	40.6828
	GOTERM_BP_FAT	GO:0007606~sensory perception of chemical stimulus	8	0.0384586	OR98A, GR64E, GR59F, OR85D, OR67B, OR67D, GR8A, OBP93A	0.972657	45.3664
	GOTERM_BP_FAT	GO:0051252~regulation of RNA metabolic process	18	0.0471898	MUD, CWO, DMT, MTTFB2, DALAO, COMR, ZEN, EY, BCD, CI, CNC, HMX, BI, APT, NFAT, ACHI, PB, DMRT99B	0.981553	52.5328
	GOTERM_BP_FAT	GO:0050906~detection of stimulus involved in sensory perception	4	0.0472791	GR64E, GR59F, OR67B, GR8A	0.973666	52.6013
	GOTERM_MF_FAT	GO:0046915~transition metal ion transmembrane transporter activity	3	0.0505748	CTR1B, FOI, ATP7	0.956032	50.0363
	KEGG_PATHWAY	dme04150:mTOR signaling pathway	3	0.057755	PI3K92E, CG8866, EIF4E-6	0.889322	41.3844
	GOTERM_MF_FAT	GO:0005214~structural constituent of chitin-based cuticle	6	0.0601324	CPR67FA1, CCP84AG, LCP65AF, CPR67FB, CPR72EB, CPR11A	0.95545	56.3578
	GOTERM_BP_FAT	GO:0007299~ovarian follicle cell adhesion	2	0.0634558	BAZ, RANBPM	0.98903	63.5983
	GOTERM_BP_FAT	GO:0007155~cell adhesion	7	0.0638579	CAD88C, PYD, BAZ, CAD86C, RANBPM, CG31999, FW	0.984896	63.8385
	GOTERM_BP_FAT	GO:0007186~G-protein coupled receptor protein signaling pathway	10	0.0693836	OR98A, GR64E, GR59F, CG40005, OR85D, OR67B, OR67D, RSG7, GR8A, MTHL6	0.985629	66.9923
	GOTERM_MF_FAT	GO:0015082~di-, tri-valent inorganic cation transmembrane transporter activity	3	0.0712212	CTR1B, FOI, ATP7	0.958291	62.7614
	GOTERM_BP_FAT	GO:0019637~organophosphate metabolic process	5	0.0728475	PI3K92E, TAZ, CG8046, INOS, RAD	0.984472	68.8362
	SP_PIR_KEYWORDS	Homeobox	6	0.0734556	BCD, HMX, ZEN, ACHI, EY, PB	0.999902	58.4017
	GOTERM_BP_FAT	GO:0007243~protein kinase cascade	4	0.073574	PYD, RAB3-GEF, PTP-ER, RANBPM	0.980653	69.2105
	GOTERM_BP_FAT	GO:0051606~detection of stimulus	5	0.0795107	GR64E, GR59F, OR67B, CHEB42B, GR8A	0.982146	72.1153
	GOTERM_BP_FAT	GO:0007600~sensory perception	9	0.0801064	OR98A, GR64E, GR59F, OR85D, OR67B, OR67D, GR8A, OBP93A, NINAG	0.978325	72.3922
	GOTERM_MF_FAT	GO:0042302~structural constituent of cuticle	6	0.0807165	CPR67FA1, CCP84AG, LCP65AF, CPR67FB, CPR72EB, CPR11A	0.957851	67.5417
	GOTERM_BP_FAT	GO:0006022~aminoglycan metabolic process	6	0.081242	CG5756, CHT6, CG30059, MUR18B, CG7248, FUCA	0.974869	72.9129
	GOTERM_BP_FAT	GO:0007143~female meiosis	4	0.0824993	MUD, BIF, MAMO, MTRM	0.971447	73.4787
	GOTERM_BP_FAT	GO:0022610~biological adhesion	7	0.085509	CAD88C, PYD, BAZ, CAD86C, RANBPM, CG31999, FW	0.970279	74.7885
	GOTERM_MF_FAT	GO:0005549~odorant binding	6	0.0898836	OR98A, OR85D, OR67B, OR67D, CHEB42B, OBP93A	0.957143	71.6121
	GOTERM_MF_FAT	GO:0005375~copper ion transmembrane transporter activity	2	0.0923912	CTR1B, ATP7	0.945956	72.6401
	GOTERM_BP_FAT	GO:0007378~amnioserosa formation	2	0.0936687	SOG, ZEN	0.975093	78.0417
	GOTERM_BP_FAT	GO:0045449~regulation of transcription	19	0.0953312	MUD, STIL, CWO, DMT, MTTFB2, DALAO, COMR, ZEN, EY, CNC, BCD, CI, HMX, BI, APT, NFAT, ACHI, PB, DMRT99B	0.972622	78.6544
