# Supplementary material for: Rapid genomic changes in Drosophila melanogaster adapting to desiccation stress in an experimental evolution system
Source: BMC Genomics. 2016 Mar 15;17:233. doi: 10.1186/s12864-016-2556-y (PMC4791783; doi:10.1186/s12864-016-2556-y)
Supplement: Additional file 12: — Table listing the statistics of clean sequencing reads. (XLSX 35 kb) [file 12864_2016_2556_MOESM12_ESM.xlsx]

## Sheet: sheet1
	Table: Sequencing statistics of clean reads for all lines
	Group	Sample ID	# of clean reads	Sequencing length (bp)	Coverage*
	Desiccation	AK2-1	43521196	4392592606	31.3757
		AK2-2	45402976	4582508725	32.7322
		AK2-3	44661770	4507669916	32.1976
	Control	AK2-4	52475052	5296274015	37.8305
		AK2-7	48225258	4867333598	34.7667
		AK2-8	47193008	4763249065	34.0232
	*: Coverage were calculated based on dividing the Drosophila melanogaster genome size of 140Mb
